# Supplementary material for: Inferring Gene Family Histories in Yeast Identifies Lineage Specific Expansions
Source: PLoS One. 2014 Jun 12;9(6):e99480. doi: 10.1371/journal.pone.0099480 (PMC4055711; doi:10.1371/journal.pone.0099480)
Supplement: File S1 — This file lists all of the Génolevures families including the identified present in each family for each species. (TXT) [file pone.0099480.s001.txt]

GL3C0001
cerevisiae	SACE0B05676(YBR142W)	SACE0B07832(YBR237W)	SACE0D01914(YDL160C)	SACE0D03542(YDL084W)	SACE0D04620(YDL031W)	SACE0D05698(YDR021W)	SACE0D09504(YDR194C)	SACE0D10494(YDR243C)	SACE0F01562(YFL002C)	SACE0G02090(YGL171W)	SACE0G04114(YGL078C)	SACE0G04400(YGL064C)	SACE0H02860(YHR065C)	SACE0H05258(YHR169W)	SACE0J01804(YKR059W)	SACE0J04312(YJL033W)	SACE0K05588(YKR024C)	SACE0K06336(YKR059W)	SACE0L01276(YLL008W)	SACE0L13793(YLR276C)	SACE0M10032(YMR290C)	SACE0N04796(YNL112W)	SACE0N08206(YNR038W)	SACE0O04994(YOR046C)	SACE0O08338(YOR204W)	SACE0P03674(YPL119C)
glabrata	CAGL0A03652(YBR142W)	CAGL0D03124(YLL008W)	CAGL0F04983(YLR276C)	CAGL0F05577(YDR194C)	CAGL0G07975(YNR038W)	CAGL0H03377(YGL078C)	CAGL0I02354(YHR169W)	CAGL0I03476(YDL160C)	CAGL0I04356(YKR059W)	CAGL0J01045(YJL033W)	CAGL0J06908(YOR204W)	CAGL0J10912(YHR065C)	CAGL0K01551(YDL031W)	CAGL0K02387(YGL171W)	CAGL0K07029(YBR237W)	CAGL0K11198(YDR243C)	CAGL0L02915(YOR204W)	CAGL0L03047(YKR024C)	CAGL0L03846(YNL112W)	CAGL0L06908(YDL084W)	CAGL0L08976(YFL002C)	CAGL0L10021(YOR046C)	CAGL0M05753(YGL064C)	CAGL0M06567(YDR021W)	CAGL0M13519(YMR290C)
gossypii	ERGO0A00616(YLL008W)	ERGO0A03410(YHR065C)	ERGO0C05676(YJL033W)	ERGO0C06534(YOR046C)	ERGO0C09284(YDL160C)	ERGO0C10604(YKR059W)	ERGO0D03014(YOR204W)	ERGO0D08734(YGL171W)	ERGO0D15290(YDL084W)	ERGO0E06270(YDL031W)	ERGO0E08998(YBR142W)	ERGO0E15202(YHR169W)	ERGO0E17578(YDR021W)	ERGO0F00418(YNL112W)	ERGO0F03102(YGL064C)	ERGO0F03586(YGL078C)	ERGO0F04840(YBR237W)	ERGO0F07436(YKR024C)	ERGO0F16434(YDR243C)	ERGO0G03300(YNR038W)	ERGO0G05918(YDR194C)	ERGO0G08272(YFL002C)	ERGO0G14542(YLR276C)	ERGO0G15774(YMR290C)
hansenii	DEHA2A03454(YGL078C)	DEHA2A12958(YNL112W)	DEHA2B03322(YJL033W)	DEHA2C04378(YGL064C)	DEHA2C05170(YBR142W)	DEHA2C13486(YOR204W)	DEHA2C17534(YLL008W)	DEHA2D04048(YDR021W)	DEHA2D07744(YFL002C)	DEHA2D15048(YKR059W)	DEHA2D17072(YOR046C)	DEHA2E08052(YHR065C)	DEHA2E10912(YNR038W)	DEHA2E16632(YGL171W)	DEHA2F04466(YBR237W)	DEHA2F06138(YDL084W)	DEHA2F10538(YDR243C)	DEHA2F10670(YDR194C)	DEHA2F12232(YLR276C)	DEHA2F16720(YDL031W)	DEHA2F21978(YKR024C)	DEHA2F26598(YDL160C)	DEHA2G20372(YMR290C)	DEHA2G23782(YHR169W)
kluyveri	SAKL0A00924(YNR038W)	SAKL0A04224(YGL064C)	SAKL0A04752(YGL078C)	SAKL0A06204(YBR237W)	SAKL0A08118(YLR276C)	SAKL0B02794(YFL002C)	SAKL0C06336(YKR059W)	SAKL0C08778(YDL031W)	SAKL0C10296(YBR142W)	SAKL0D03960(YDR021W)	SAKL0D05258(YKR024C)	SAKL0E05148(YDL084W)	SAKL0E10670(YNL112W)	SAKL0F11088(YDL160C)	SAKL0G01496(YOR046C)	SAKL0G09328(YHR065C)	SAKL0G11748(YJL033W)	SAKL0G12760(YLL008W)	SAKL0H01430(YMR290C)	SAKL0H02178(YHR169W)	SAKL0H08162(YOR204W)	SAKL0H11968(YDR243C)	SAKL0H13574(YDR194C)	SAKL0H20218(YGL171W)
lactis	KLLA0A05203(YHR169W)	KLLA0A05731(YKR059W)	KLLA0A09669(YMR290C)	KLLA0A10659(YDR021W)	KLLA0B02310(YGL064C)	KLLA0C04576(YLR276C)	KLLA0C11253(YBR142W)	KLLA0C14608(YHR065C)	KLLA0C15433(YDR243C)	KLLA0C15499(YGL078C)	KLLA0C16599(YDL160C)	KLLA0C17424(YGL171W)	KLLA0D09504(YJL033W)	KLLA0D18667(YDR194C)	KLLA0E14367(YFL002C)	KLLA0E21935(YDL084W)	KLLA0F01034(YOR204W)	KLLA0F06941(YNR038W)	KLLA0F10505(YBR237W)	KLLA0F13926(YKR024C)	KLLA0F15752(YLL008W)	KLLA0F15950(YOR046C)	KLLA0F23716(YNL112W)	KLLA0F24684(YDL031W)
lipolytica	YALI0A04939(YBR142W)	YALI0A11157(YDL084W)	YALI0A12133(YHR065C)	YALI0A20328(YJL033W)	YALI0B16896(YLL008W)	YALI0B20922(YKR059W)	YALI0B21538(YGL171W)	YALI0B22572(YNR038W)	YALI0C05368(YBR237W)	YALI0C21472(YOR204W)	YALI0D09449(YGL078C)	YALI0D23133(YKR024C)	YALI0D24497(YDL031W)	YALI0E01782(YMR290C)	YALI0E02552(YHR169W)	YALI0E27715(YNL112W)	YALI0E31427(YOR046C)	YALI0E34353(YGL064C)	YALI0F02695(YDR021W)	YALI0F08833(YDR194C)	YALI0F18238(YFL002C)	YALI0F21032(YDL160C)	YALI0F28391(YDR243C)	YALI0F31493(YLR276C)
rouxii	ZYRO0A02948(YDR243C)	ZYRO0A03476(YDR021W)	ZYRO0A08272(YDL084W)	ZYRO0A10802(YJL033W)	ZYRO0B04972(YDL031W)	ZYRO0B05852(YBR142W)	ZYRO0B09856(YNL112W)	ZYRO0B10318(YLL008W)	ZYRO0B15576(YOR046C)	ZYRO0C04378(YDR194C)	ZYRO0C11660(YHR169W)	ZYRO0C12012(YNR038W)	ZYRO0C14234(YHR065C)	ZYRO0D03058(YKR059W)	ZYRO0D07546(YMR290C)	ZYRO0D14388(YLR276C)	ZYRO0E02530(YGL171W)	ZYRO0E07040(YGL064C)	ZYRO0F01826(YKR024C)	ZYRO0F04312(YFL002C)	ZYRO0F10934(YOR204W)	ZYRO0F11440(YDL160C)	ZYRO0G08580(YGL078C)	ZYRO0G14960(YBR237W)
thermotolerans	KLTH0A02244(YFL002C)	KLTH0A07084(YNR038W)	KLTH0B03278(YLL008W)	KLTH0B08998(YMR290C)	KLTH0C07964(YDR021W)	KLTH0C08866(YDL031W)	KLTH0D03190(YKR024C)	KLTH0D09328(YNL112W)	KLTH0D09746(YOR204W)	KLTH0E10890(YDR243C)	KLTH0F05610(YKR059W)	KLTH0F07106(YHR065C)	KLTH0F08382(YDR194C)	KLTH0F17050(YOR046C)	KLTH0G07766(YJL033W)	KLTH0G15224(YLR276C)	KLTH0G15840(YBR142W)	KLTH0H00638(YHR169W)	KLTH0H01562(YDL160C)	KLTH0H03960(YGL064C)	KLTH0H04466(YGL078C)	KLTH0H05852(YBR237W)	KLTH0H08646(YGL171W)	KLTH0H15686(YDL084W)
GL3C0002
cerevisiae	SACE0B07920(YBR241C)	SACE0B09152(YBR298C)	SACE0D00132(YDL247W)	SACE0D00176(YDL245C)	SACE0D01144(YDL199C)	SACE0D01232(YDL194W)	SACE0D02354(YDL138W)	SACE0D12694(YDR342C)	SACE0D12716(YDR343C)	SACE0D12738(YDR345C)	SACE0D13750(YDR387C)	SACE0D15994(YDR497C)	SACE0D16852(YDR536W)	SACE0E00286(YEL069C)	SACE0F00704(YFL040W)	SACE0F01342(YFL011W)	SACE0G03498(YGL104C)	SACE0G12364(YGR289C)	SACE0H03542(YHR092C)	SACE0H03564(YHR094C)	SACE0H03586(YHR096C)	SACE0J00198(YJL219W)	SACE0J00286(YJL214W)	SACE0J08382(YJR158W)	SACE0J08426(YJR160C)	SACE0L03234(YLR081W)	SACE0M03322(YMR011W)	SACE0N00484(YNL318C)	SACE0N08998(YNR072W)	SACE0O00352(YOL156W)	SACE0O01474(YOL103W)
glabrata	CAGL0A00737(YDR342C)	CAGL0A01782(YHR092C)	CAGL0A01804(YDR345C)	CAGL0A01826(YHR096C)	CAGL0A02211(YHR092C)	CAGL0A02233(YHR092C)	CAGL0A02321(YDR345C)	CAGL0C01771(YBR241C)	CAGL0D02640(YMR011W)	CAGL0D02662(YMR011W)	CAGL0I00286(YMR011W)	CAGL0I03872(YDL138W)	CAGL0I07447(YDR497C)	CAGL0J09020(YDL138W)	CAGL0K12716(YFL040W)	CAGL0M01672(YDR387C)	CAGL0M04103(YNL318C)
gossypii	ERGO0B10406(YFL040W)	ERGO0D11440(YDL194W)	ERGO0D12584(YDR536W)	ERGO0E07348(YDL194W)	ERGO0F00748(YDR342C)	ERGO0F00792(YDR342C)	ERGO0F00814(YDR345C)	ERGO0F04686(YBR241C)	ERGO0F13706(YDR497C)	ERGO0F19910(YNL318C)	ERGO0G02156(YOL103W)
hansenii	DEHA2A08140(YBR298C)	DEHA2A12364(YDR536W)	DEHA2A12760(YBR241C)	DEHA2A14300(YFL040W)	DEHA2B00528(YGR289C)	DEHA2B05060(YDR536W)	DEHA2B12958(YDR536W)	DEHA2B14278(YDL194W)	DEHA2B16082(YEL069C)	DEHA2B16104(YBR298C)	DEHA2B16280(YEL069C)	DEHA2B16500(YDR343C)	DEHA2C02530(YDL138W)	DEHA2C05214(YHR096C)	DEHA2C05874(YDR345C)	DEHA2C05896(YDR497C)	DEHA2C05918(YDR345C)	DEHA2C06380(YOL103W)	DEHA2C11374(YDL194W)	DEHA2D00440(YNR072W)	DEHA2D01474(YDL194W)	DEHA2D11924(YDR536W)	DEHA2D16038(YNL318C)	DEHA2D18876(YHR096C)	DEHA2D18942(YDR536W)	DEHA2D19338(YNR072W)	DEHA2E00550(YJR160C)	DEHA2E00726(YHR094C)	DEHA2E00792(YDR536W)	DEHA2E00902(YGR289C)	DEHA2E01166(YLR081W)	DEHA2E01298(YDL138W)	DEHA2E01364(YDR536W)	DEHA2E01386(YDR536W)	DEHA2E04180(YJL214W)	DEHA2E04202(YJL214W)	DEHA2E04224(YLR081W)	DEHA2E18832(YJL214W)	DEHA2E18854(YLR081W)	DEHA2E20460(YHR092C)	DEHA2E24310(YDR343C)	DEHA2F00572(YDR536W)	DEHA2F00638(YDR536W)	DEHA2F01012(YDR536W)	DEHA2F15444(YHR096C)	DEHA2F19140(YDL199C)	DEHA2F20262(YDR497C)	DEHA2G00132(YEL069C)	DEHA2G04202(YBR241C)	DEHA2G06402(YMR011W)	DEHA2G06468(YDR345C)	DEHA2G06490(YDR345C)	DEHA2G24882(YDR536W)	DEHA2G24948(YDR536W)
kluyveri	SAKL0A05676(YGR289C)	SAKL0A06050(YBR241C)	SAKL0B00264(YDL138W)	SAKL0B00946(YFL040W)	SAKL0B12540(YLR081W)	SAKL0C00154(YJL214W)	SAKL0C02134(YJL214W)	SAKL0C07920(YNL318C)	SAKL0C09350(YOL103W)	SAKL0C11066(YOL103W)	SAKL0D10450(YDL194W)	SAKL0D14960(YHR094C)	SAKL0E05258(YBR298C)	SAKL0E06864(YOL103W)	SAKL0F10362(YDL194W)	SAKL0F13310(YOL103W)	SAKL0G03432(YDR387C)	SAKL0G07656(YHR094C)	SAKL0G07678(YDR342C)	SAKL0G18810(YDR536W)	SAKL0G19844(YMR011W)	SAKL0H12518(YDL199C)
lactis	KLLA0A03223(YDR536W)	KLLA0A11110(YDL194W)	KLLA0B00264(YGR289C)	KLLA0B14861(YDR536W)	KLLA0C12309(YOL103W)	KLLA0D00253(YGR289C)	KLLA0D00374(YMR011W)	KLLA0D05379(YFL040W)	KLLA0D13310(YHR094C)	KLLA0D19953(YGR289C)	KLLA0E00287(YDL245C)	KLLA0E01783(YDR536W)	KLLA0E03037(YDR387C)	KLLA0E06755(YOL103W)	KLLA0E09021(YDR497C)	KLLA0E14653(YMR011W)	KLLA0E20945(YNL318C)	KLLA0E25015(YDR536W)	KLLA0F05181(YDL138W)	KLLA0F06853(YBR241C)	KLLA0F26246(YDR536W)
lipolytica	YALI0A01958(YMR011W)	YALI0A08998(YDR536W)	YALI0A14212(YJR160C)	YALI0B00396(YBR298C)	YALI0B01342(YDL138W)	YALI0B06391(YDL194W)	YALI0B17138(YDR536W)	YALI0B21230(YBR241C)	YALI0C04730(YDR536W)	YALI0C06424(YDL194W)	YALI0C08943(YDL194W)	YALI0C16522(YDR536W)	YALI0D00132(YOL103W)	YALI0D00363(YMR011W)	YALI0D01111(YDR536W)	YALI0D18876(YMR011W)	YALI0E20427(YJL214W)	YALI0E23287(YDL194W)	YALI0F06776(YDR536W)	YALI0F18084(YDR497C)	YALI0F19184(YMR011W)	YALI0F23903(YOL103W)	YALI0F25553(YDR536W)
rouxii	ZYRO0A06688(YOL156W)	ZYRO0A09878(YDR536W)	ZYRO0B06688(YOL103W)	ZYRO0C00374(YDR497C)	ZYRO0C03168(YNL318C)	ZYRO0D11088(YDR387C)	ZYRO0D13310(YFL011W)	ZYRO0D17864(YDL194W)	ZYRO0E01188(YDR536W)	ZYRO0E01210(YDR536W)	ZYRO0E02200(YOL103W)	ZYRO0E03916(YDL194W)	ZYRO0F02706(YFL040W)	ZYRO0F05786(YDL138W)	ZYRO0G00286	ZYRO0G21648(YBR241C)
thermotolerans	KLTH0B00330	KLTH0B00484(YDR536W)	KLTH0B04510(YDR536W)	KLTH0C00462(YMR011W)	KLTH0C05808(YOL103W)	KLTH0C09372(YDR497C)	KLTH0D00484(YDL194W)	KLTH0D00572(YHR092C)	KLTH0E02750(YHR094C)	KLTH0E02772(YDR342C)	KLTH0E10406(YDR536W)	KLTH0E16984(YBR298C)	KLTH0F15136(YDR387C)	KLTH0G11154(YDR497C)	KLTH0G18854(YFL040W)	KLTH0G19404(YDL138W)	KLTH0H00308(YDL194W)	KLTH0H02156(YDL138W)	KLTH0H05280(YBR298C)	KLTH0H05698(YBR241C)	KLTH0H13376(YMR011W)	KLTH0H13728(YDL138W)
GL3C0003
cerevisiae	SACE0B08448(YBR264C)	SACE0C02200(YCR027C)	SACE0E02684(YER031C)	SACE0F00748(YFL038C)	SACE0F01474(YFL005W)	SACE0G01254(YGL210W)	SACE0G09262(YGR152C)	SACE0H01848(YHR022C)	SACE0I01298(YIL118W)	SACE0K05368(YKR014C)	SACE0K06248(YKR055W)	SACE0L12803(YLR229C)	SACE0L13441(YLR262C)	SACE0L14145(YLR293C)	SACE0M01628(YML064C)	SACE0M03080(YML001W)	SACE0N00792(YNL304W)	SACE0N03388(YNL180C)	SACE0N05060(YNL098C)	SACE0N05214(YNL093W)	SACE0N05280(YNL090W)	SACE0O05896(YOR089C)	SACE0O06160(YOR101W)	SACE0O07942(YOR185C)	SACE0P09768(YPR165W)
glabrata	CAGL0B04521(YOR101W)	CAGL0C02453(YGL210W)	CAGL0E02607(YML001W)	CAGL0E03113(YGR152C)	CAGL0E06292(YHR022C)	CAGL0F02123(YFL005W)	CAGL0F05269(YLR229C)	CAGL0G05764(YNL180C)	CAGL0G07689(YKR014C)	CAGL0G08558(YIL118W)	CAGL0I00594(YOR185C)	CAGL0I08459(YPR165W)	CAGL0I09306(YBR264C)	CAGL0J00715(YHR022C)	CAGL0J05632(YNL090W)	CAGL0J08635(YOR089C)	CAGL0J11242(YNL180C)	CAGL0K06017(YLR262C)	CAGL0K08316(YKR055W)	CAGL0K09394(YGL210W)	CAGL0K12672(YFL038C)	CAGL0L11242(YML064C)	CAGL0M03817(YNL304W)
gossypii	ERGO0A00352(YKR014C)	ERGO0B01694(YNL180C)	ERGO0B09460(YPR165W)	ERGO0B09482(YPR165W)	ERGO0B10340(YFL038C)	ERGO0C02838(YNL090W)	ERGO0C02904(YOR089C)	ERGO0C04840(YML001W)	ERGO0C06270(YHR022C)	ERGO0C10692(YKR055W)	ERGO0D03256(YOR101W)	ERGO0D03476(YIL118W)	ERGO0D05522(YNL304W)	ERGO0E03938(YKR014C)	ERGO0E11374(YML064C)	ERGO0E18238(YGL210W)	ERGO0F16698(YGR152C)	ERGO0G06314(YLR229C)	ERGO0G07898(YFL005W)	ERGO0G14080(YLR262C)	ERGO0G14916(YOR185C)
hansenii	DEHA2A02178(YKR014C)	DEHA2A10120(YCR027C)	DEHA2A10956(YOR089C)	DEHA2B01144(YKR014C)	DEHA2B03696(YGL210W)	DEHA2B07062(YFL038C)	DEHA2B11550(YPR165W)	DEHA2C06490(YIL118W)	DEHA2C08184(YNL090W)	DEHA2C16544(YGR152C)	DEHA2D02420(YML001W)	DEHA2D08074(YML001W)	DEHA2D09482(YML064C)	DEHA2D15180(YKR055W)	DEHA2E05918(YLR262C)	DEHA2F01980(YOR185C)	DEHA2F03608(YLR229C)	DEHA2F07568(YFL005W)	DEHA2F09438(YOR101W)	DEHA2G13882(YGR152C)	DEHA2G14168(YLR229C)
kluyveri	SAKL0A07744(YOR185C)	SAKL0B01012(YFL038C)	SAKL0B02332(YFL005W)	SAKL0C06424(YKR055W)	SAKL0C12716(YNL304W)	SAKL0D05940(YKR014C)	SAKL0D06490(YBR264C)	SAKL0D10780(YCR027C)	SAKL0E01386(YML001W)	SAKL0E02090(YLR262C)	SAKL0E08558(YIL118W)	SAKL0E09834(YNL090W)	SAKL0E09922(YOR089C)	SAKL0E10252(YNL098C)	SAKL0E12848(YNL180C)	SAKL0F01914(YGL210W)	SAKL0F15620(YPR165W)	SAKL0F15642(YPR165W)	SAKL0G11154(YHR022C)	SAKL0G17424(YML064C)	SAKL0H13068(YLR229C)	SAKL0H20746(YGR152C)
lactis	KLLA0A04213(YLR229C)	KLLA0A04499(YOR185C)	KLLA0A05643(YKR055W)	KLLA0A11330(YCR027C)	KLLA0B00671(YGL210W)	KLLA0B05038(YML064C)	KLLA0B10626(YPR165W)	KLLA0C05126(YOR185C)	KLLA0C12001(YGR152C)	KLLA0C12881(YNL304W)	KLLA0C13387(YNL098C)	KLLA0C13728(YOR089C)	KLLA0C13816(YNL090W)	KLLA0D01265(YML001W)	KLLA0D02376(YKR014C)	KLLA0D05313(YFL038C)	KLLA0D08327(YNL180C)	KLLA0E11639(YHR022C)	KLLA0E12079(YFL005W)	KLLA0F01232(YNL093W)	KLLA0F03443(YIL118W)	KLLA0F20471(YLR262C)
lipolytica	YALI0A04367(YOR089C)	YALI0B13662(YKR055W)	YALI0B15752(YLR229C)	YALI0B16984(YOR101W)	YALI0B18788(YER031C)	YALI0B22154(YLR262C)	YALI0C13530(YNL090W)	YALI0C14168(YGL210W)	YALI0D01045(YPR165W)	YALI0D03157(YML064C)	YALI0D07128(YOR089C)	YALI0D08162(YFL038C)	YALI0D14630(YGL210W)	YALI0E08756(YNL098C)	YALI0E23001(YPR165W)	YALI0E23067(YFL005W)	YALI0E25845(YLR229C)	YALI0E29887(YNL098C)	YALI0E30943(YCR027C)	YALI0F04730(YOR185C)	YALI0F17270(YIL118W)	YALI0F19602(YML001W)	YALI0F23177(YGR152C)	YALI0F23529(YER031C)	YALI0F27181(YOR089C)
rouxii	ZYRO0A01606(YIL118W)	ZYRO0A09306(YLR229C)	ZYRO0B09152(YBR264C)	ZYRO0B09438(YNL098C)	ZYRO0B14256(YML064C)	ZYRO0C02618(YNL304W)	ZYRO0C07062(YLR262C)	ZYRO0C07700(YML001W)	ZYRO0C09680(YNL180C)	ZYRO0C15466(YNL090W)	ZYRO0C15554(YOR089C)	ZYRO0D01452(YPR165W)	ZYRO0D01474(YPR165W)	ZYRO0D03146(YKR055W)	ZYRO0D14784(YOR185C)	ZYRO0E03608(YCR027C)	ZYRO0E08492(YGL210W)	ZYRO0F02816(YFL038C)	ZYRO0F03872(YFL005W)	ZYRO0G07018(YGR152C)	ZYRO0G21384(YKR014C)
thermotolerans	KLTH0A02662(YFL005W)	KLTH0B06996(YNL180C)	KLTH0C10384(YLR262C)	KLTH0C11132(YML001W)	KLTH0D08932(YNL098C)	KLTH0D16236(YML064C)	KLTH0F05698(YKR055W)	KLTH0F07920(YLR229C)	KLTH0F18590(YPR165W)	KLTH0F18612(YPR165W)	KLTH0F18810(YNL304W)	KLTH0G01760(YGL210W)	KLTH0G07172(YHR022C)	KLTH0G08206(YOR089C)	KLTH0G08294(YNL090W)	KLTH0G09548(YIL118W)	KLTH0G14850(YOR185C)	KLTH0G18788(YFL038C)	KLTH0H09042(YGR152C)	KLTH0H09768(YKR014C)	KLTH0H10274(YNL093W)	KLTH0H13970(YCR027C)
GL3C0004
cerevisiae	SACE0B04070(YBR068C)	SACE0B04092(YBR069C)	SACE0B05478(YBR132C)	SACE0C01034(YCL025C)	SACE0D06336(YDR046C)	SACE0D08712(YDR160W)	SACE0D16258(YDR508C)	SACE0E00374(YEL063C)	SACE0F00374(YFL055W)	SACE0G10208(YGR191W)	SACE0K05918(YKR039W)	SACE0L00242(YLL061W)	SACE0N01562(YNL270C)	SACE0N01606(YNL268W)	SACE0O03388(YOL020W)	SACE0O11396(YOR348C)	SACE0P00264(YPL274W)	SACE0P00462(YPL265W)
glabrata	CAGL0A01199(YPL265W)	CAGL0B01012(YDR508C)	CAGL0B03773(YGR191W)	CAGL0C00539(YBR132C)	CAGL0D02178(YOL020W)	CAGL0E01089(YDR160W)	CAGL0E05632(YOR348C)	CAGL0H08393(YDR046C)	CAGL0J08162(YNL268W)	CAGL0J08184(YEL063C)	CAGL0K05753(YCL025C)	CAGL0L03267(YKR039W)	CAGL0L07546(YBR068C)	CAGL0M00154(YNL268W)
gossypii	ERGO0A05390(YBR132C)	ERGO0C01738(YPL265W)	ERGO0D03036(YCL025C)	ERGO0E07656(YOL020W)	ERGO0E17512(YPL274W)	ERGO0F09262(YOR348C)	ERGO0F11132(YKR039W)	ERGO0F21450(YNL268W)	ERGO0F21472(YEL063C)	ERGO0F22132(YCL025C)	ERGO0G04488(YDR160W)	ERGO0G09196(YDR046C)	ERGO0G09218(YCL025C)	ERGO0G09240(YBR069C)	ERGO0G15466(YGR191W)
hansenii	DEHA2A00638(YNL268W)	DEHA2A00748(YCL025C)	DEHA2B01078(YOR348C)	DEHA2B02332(YPL265W)	DEHA2C00770(YBR132C)	DEHA2C07194(YKR039W)	DEHA2C07832(YPL265W)	DEHA2C07898(YBR132C)	DEHA2C12056(YKR039W)	DEHA2D10164(YKR039W)	DEHA2D10868(YDR160W)	DEHA2E01276(YPL265W)	DEHA2E10076(YKR039W)	DEHA2E11308(YKR039W)	DEHA2E14630(YKR039W)	DEHA2E15026(YBR132C)	DEHA2E18700(YBR132C)	DEHA2F00198(YPL265W)	DEHA2F20944(YEL063C)	DEHA2G04994(YCL025C)	DEHA2G06930(YKR039W)	DEHA2G07216(YCL025C)	DEHA2G11572(YFL055W)	DEHA2G14608(YNL268W)	DEHA2G21934(YCL025C)
kluyveri	SAKL0A09724(YEL063C)	SAKL0B04554(YFL055W)	SAKL0B08734(YBR132C)	SAKL0B10956(YOR348C)	SAKL0C01232(YCL025C)	SAKL0C01650(YCL025C)	SAKL0C02640(YEL063C)	SAKL0C02662(YEL063C)	SAKL0C02684(YEL063C)	SAKL0C02728(YNL268W)	SAKL0C13992(YFL055W)	SAKL0D00836(YKR039W)	SAKL0D02926(YBR069C)	SAKL0D02948(YCL025C)	SAKL0D02970(YBR068C)	SAKL0D04048(YPL274W)	SAKL0D04664(YKR039W)	SAKL0F09790(YOR348C)	SAKL0F16544(YOR348C)	SAKL0G14014(YGR191W)	SAKL0G14916(YPL265W)	SAKL0H08184(YCL025C)	SAKL0H10890(YDR160W)	SAKL0H15092(YDR160W)
lactis	KLLA0A06886(YKR039W)	KLLA0A06930(YKR039W)	KLLA0A10813(YOL020W)	KLLA0A11770(YGR191W)	KLLA0B06776(YPL274W)	KLLA0B09922(YDR160W)	KLLA0B14685(YOR348C)	KLLA0C01606(YCL025C)	KLLA0C02343(YEL063C)	KLLA0C02365(YNL268W)	KLLA0C15873(YBR132C)	KLLA0D16830(YDR160W)	KLLA0E16281(YPL265W)	KLLA0F01012(YDR508C)	KLLA0F23419(YOR348C)	KLLA0F27093(YFL055W)
lipolytica	YALI0B09537(YOR348C)	YALI0B16522(YKR039W)	YALI0B19338(YEL063C)	YALI0B19492(YKR039W)	YALI0B19800(YKR039W)	YALI0B20064(YPL265W)	YALI0C00451(YPL265W)	YALI0C07678(YBR132C)	YALI0C09889(YKR039W)	YALI0C17237(YKR039W)	YALI0D09295(YDR160W)	YALI0D15422(YOR348C)	YALI0E10219(YKR039W)	YALI0E20713(YFL055W)	YALI0F01254(YNL268W)	YALI0F19866(YKR039W)
rouxii	ZYRO0A00308(YFL055W)	ZYRO0C17182(YBR132C)	ZYRO0C18502(YOR348C)	ZYRO0D03762(YKR039W)	ZYRO0D09086(YFL055W)	ZYRO0D17908(YPL265W)	ZYRO0D17952(YPL274W)	ZYRO0F13838(YDR160W)	ZYRO0F16632(YNL268W)	ZYRO0F16654(YEL063C)	ZYRO0F17446(YCL025C)	ZYRO0G07172(YEL063C)	ZYRO0G12342(YDR046C)
thermotolerans	KLTH0A00308(YPL265W)	KLTH0B00154(YBR132C)	KLTH0B01166(YPL265W)	KLTH0B02046(YGR191W)	KLTH0C05170(YBR068C)	KLTH0C08052(YPL274W)	KLTH0D01474(YOR348C)	KLTH0D07128(YNL268W)	KLTH0E00550(YFL055W)	KLTH0E11792(YDR160W)	KLTH0E15642(YKR039W)	KLTH0F01584(YCL025C)	KLTH0F01606(YCL025C)	KLTH0F02398(YEL063C)	KLTH0F02420(YNL268W)	KLTH0F04048(YOR348C)	KLTH0F11286(YBR132C)	KLTH0G11726(YDR160W)	KLTH0H13398(YOL020W)
GL3C0005
cerevisiae	SACE0A00330(YAL061W)	SACE0A00352(YAL060W)	SACE0B01012(YBL069W)	SACE0B03564(YBR046C)	SACE0B05720(YBR145W)	SACE0C03740(YCR102C)	SACE0C03784(YCR105W)	SACE0D00154(YDL246C)	SACE0D01760(YDL168W)	SACE0E04488(YER101C)	SACE0J08404(YJR159W)	SACE0L03014(YLR070C)	SACE0L17819(YLR460C)	SACE0M00154(YML131W)	SACE0M05104(YMR083W)	SACE0M06666(YMR152W)	SACE0M10318(YMR303C)	SACE0M10670(YMR318C)	SACE0N04312(YNL134C)	SACE0O01892(YOL086C)
glabrata	CAGL0D00198(YAL060W)	CAGL0G03267(YBL069W)	CAGL0H06853(YMR318C)	CAGL0H09944(YBR046C)	CAGL0I07843(YOL086C)	CAGL0J01441(YMR083W)	CAGL0K02629(YNL134C)	CAGL0K09702(YNL134C)	CAGL0K12958(YML131W)	CAGL0L01111(YDL168W)	CAGL0M09713(YMR152W)	CAGL0M14047(YMR318C)
gossypii	ERGO0A06446(YMR303C)	ERGO0B02816(YBR046C)	ERGO0B04158(YMR083W)	ERGO0B10538(YJR159W)	ERGO0C01430(YDL168W)	ERGO0E09108(YOL086C)	ERGO0F07040(YNL134C)	ERGO0G00330(YML131W)	ERGO0G16654(YER101C)
hansenii	DEHA2A00154(YBR046C)	DEHA2A00682(YCR102C)	DEHA2A13992(YJR159W)	DEHA2A14608(YNL134C)	DEHA2B00286(YMR318C)	DEHA2B00594(YDL246C)	DEHA2B00858(YNL134C)	DEHA2B00880(YCR102C)	DEHA2B00902(YNL134C)	DEHA2B05082(YMR152W)	DEHA2B05104(YMR152W)	DEHA2B12936(YJR159W)	DEHA2C00880(YMR303C)	DEHA2C01034(YLR070C)	DEHA2C04488(YCR105W)	DEHA2C04510(YCR105W)	DEHA2C05082(YML131W)	DEHA2C05104(YML131W)	DEHA2C17666(YMR318C)	DEHA2D00748(YMR083W)	DEHA2D08580(YMR152W)	DEHA2D09262(YAL060W)	DEHA2E10824(YER101C)	DEHA2E18128(YLR070C)	DEHA2E24002(YBR046C)	DEHA2E24332(YLR070C)	DEHA2F03938(YMR083W)	DEHA2F14256(YNL134C)	DEHA2F16896(YAL061W)	DEHA2F16918(YAL061W)	DEHA2F24046(YBR046C)	DEHA2G05808(YDL168W)	DEHA2G21032(YMR083W)
kluyveri	SAKL0A00880(YDL168W)	SAKL0A10560(YNL134C)	SAKL0B00814(YJR159W)	SAKL0B08184(YMR083W)	SAKL0C00264(YMR318C)	SAKL0C10164(YMR303C)	SAKL0D03872(YBR046C)	SAKL0D14872(YAL060W)	SAKL0D14894(YAL061W)	SAKL0D14938(YMR318C)	SAKL0E02838(YMR083W)	SAKL0E05544(YMR152W)	SAKL0E11396(YNL134C)	SAKL0E11418(YNL134C)	SAKL0F06270(YMR303C)	SAKL0F11374(YDL168W)	SAKL0F12496(YBL069W)	SAKL0H00374(YBR145W)	SAKL0H22088(YMR318C)
lactis	KLLA0A10549(YBR046C)	KLLA0B00451(YJR159W)	KLLA0B09064(YMR083W)	KLLA0C10857(YMR152W)	KLLA0D05511(YJR159W)	KLLA0D12342(YDL168W)	KLLA0D19929(YDL168W)	KLLA0E19889(YMR318C)	KLLA0E20417(YBL069W)	KLLA0F00506(YAL060W)	KLLA0F00528(YAL061W)	KLLA0F00638(YNL134C)	KLLA0F13530(YMR083W)	KLLA0F18260(YOL086C)	KLLA0F21010(YOL086C)	KLLA0F24464(YNL134C)
lipolytica	YALI0A15147(YMR083W)	YALI0A16379(YMR083W)	YALI0B08404(YCR102C)	YALI0B10175(YBR046C)	YALI0B12386(YBR046C)	YALI0C06171(YML131W)	YALI0D01738(YNL134C)	YALI0D02167(YBR145W)	YALI0D25630(YMR083W)	YALI0E07766(YMR083W)	YALI0E07810(YMR152W)	YALI0E12463(YJR159W)	YALI0E17787(YMR083W)	YALI0E19921(YCR102C)	YALI0E21560(YCR102C)	YALI0F08129(YMR083W)	YALI0F09603(YDL168W)	YALI0F25003(YBL069W)	YALI0F29623(YLR460C)
rouxii	ZYRO0A03366(YBR046C)	ZYRO0A07986(YMR152W)	ZYRO0B03366(YBL069W)	ZYRO0B05940(YOL086C)	ZYRO0C12562(YMR303C)	ZYRO0D17842(YNL134C)	ZYRO0F02222(YML131W)	ZYRO0F02552(YJR159W)	ZYRO0F11704(YDL168W)	ZYRO0G03388(YMR083W)	ZYRO0G03410(YMR083W)	ZYRO0G05984(YNL134C)	ZYRO0G10318(YMR318C)
thermotolerans	KLTH0A00418(YMR303C)	KLTH0B00506(YNL134C)	KLTH0B04972(YMR318C)	KLTH0B05610(YNL134C)	KLTH0C06666(YBL069W)	KLTH0C07854(YBR046C)	KLTH0C10538	KLTH0D00616(YAL060W)	KLTH0D05588(YMR083W)	KLTH0E05588(YOL086C)	KLTH0E07964(YMR318C)	KLTH0G15686(YOL086C)	KLTH0G18986(YJR159W)	KLTH0H01254(YDL168W)	KLTH0H15928(YMR152W)	KLTH0H15950(YMR152W)
GL3C0006
cerevisiae	SACE0A00154(YAL067C)	SACE0C02244(YCR028C)	SACE0G07260(YGR065C)	SACE0G11748(YGR260W)	SACE0I00220(YIL166C)	SACE0J08272(YJR152W)	SACE0L00352(YLL055W)	SACE0L01540(YLR004C)	SACE0O00198(YOL163W)	SACE0O00220(YOL162W)
glabrata	CAGL0F00209(YGR260W)	CAGL0F08371(YGR260W)	CAGL0G04081(YLR004C)	CAGL0K04565(YGR065C)	CAGL0K04609(YGR065C)	CAGL0L08052(YCR028C)
gossypii	ERGO0B07810(YLL055W)	ERGO0C00154(YIL166C)	ERGO0D16918(YGR260W)	ERGO0E04950(YCR028C)	ERGO0E18480(YIL166C)	ERGO0F01848(YAL067C)	ERGO0F11110(YIL166C)	ERGO0F19316(YGR065C)	ERGO0G07788(YGR260W)	ERGO0G13596(YIL166C)
hansenii	DEHA2A02662(YJR152W)	DEHA2A02772(YCR028C)	DEHA2A07744(YJR152W)	DEHA2A14674(YLL055W)	DEHA2B00506(YGR260W)	DEHA2B00814(YGR260W)	DEHA2C00220(YLL055W)	DEHA2C00264(YAL067C)	DEHA2C12276(YJR152W)	DEHA2C13816(YCR028C)	DEHA2C15950(YLR004C)	DEHA2D01056(YIL166C)	DEHA2D01078(YIL166C)	DEHA2D01408(YAL067C)	DEHA2D10450(YIL166C)	DEHA2E00594(YJR152W)	DEHA2E01210(YAL067C)	DEHA2E09988(YGR260W)	DEHA2E18920(YAL067C)	DEHA2E20064(YGR260W)	DEHA2F00352(YJR152W)	DEHA2F00528(YAL067C)	DEHA2F00748(YJR152W)	DEHA2F27016(YIL166C)	DEHA2G00638(YLR004C)	DEHA2G19580(YGR260W)	DEHA2G24926(YJR152W)
kluyveri	SAKL0A00374(YLL055W)	SAKL0A02926(YAL067C)	SAKL0B02112(YGR260W)	SAKL0B10120(YJR152W)	SAKL0C00352(YJR152W)	SAKL0C04708(YCR028C)	SAKL0E15290(YCR028C)	SAKL0F16478(YGR260W)	SAKL0G12166(YLR004C)	SAKL0G16456(YJR152W)	SAKL0H01650(YGR260W)	SAKL0H04114(YGR065C)
lactis	KLLA0A04081(YLR004C)	KLLA0A06193(YCR028C)	KLLA0A09449(YGR260W)	KLLA0B07953(YGR065C)	KLLA0C18678(YLL055W)	KLLA0C19019(YGR260W)	KLLA0D02970(YJR152W)	KLLA0D07370(YIL166C)	KLLA0D11330(YJR152W)	KLLA0D12716(YAL067C)	KLLA0E09571(YLR004C)	KLLA0F00286(YLL055W)	KLLA0F09405(YIL166C)
lipolytica	YALI0A00869(YGR260W)	YALI0A03091(YGR260W)	YALI0A09383(YGR260W)	YALI0A17666(YGR260W)	YALI0B01914(YAL067C)	YALI0B16412(YIL166C)	YALI0B21010(YIL166C)	YALI0C00627(YAL067C)	YALI0C02783(YGR260W)	YALI0C04323(YGR260W)	YALI0C06512(YAL067C)	YALI0C07348(YAL067C)	YALI0C08569(YGR260W)	YALI0C09823(YGR260W)	YALI0C13574(YJR152W)	YALI0C16907(YJR152W)	YALI0C17281(YAL067C)	YALI0C17303(YAL067C)	YALI0C22363(YGR260W)	YALI0C22594(YGR260W)	YALI0D00407(YIL166C)	YALI0D05819(YJR152W)	YALI0D10043(YGR260W)	YALI0D12100(YGR260W)	YALI0D13970(YJR152W)	YALI0E20273(YGR260W)	YALI0E20471(YGR260W)	YALI0E27247(YGR260W)	YALI0E35200(YAL067C)	YALI0F05984(YGR260W)	YALI0F06842(YCR028C)	YALI0F13607(YAL067C)	YALI0F16423(YJR152W)	YALI0F19536(YGR260W)	YALI0F21109(YGR260W)	YALI0F28193(YGR260W)	YALI0F28369(YGR260W)
rouxii	ZYRO0A00374(YIL166C)	ZYRO0A11396(YLR004C)	ZYRO0A13750(YLR004C)	ZYRO0B00264(YJR152W)	ZYRO0B07612(YGR065C)	ZYRO0B13398(YJR152W)	ZYRO0B16896(YJR152W)	ZYRO0D17050(YCR028C)	ZYRO0E08228(YAL067C)	ZYRO0E10142(YLL055W)	ZYRO0F00264(YIL166C)	ZYRO0G00352(YGR260W)
thermotolerans	KLTH0A01034(YGR260W)	KLTH0A07832(YJR152W)	KLTH0B00572(YLL055W)	KLTH0B02750(YLR004C)	KLTH0B10054(YGR260W)	KLTH0B10384(YJR152W)	KLTH0C00330(YLL055W)	KLTH0C00352(YIL166C)	KLTH0D13442(YGR065C)	KLTH0D15378(YJR152W)	KLTH0E00462(YGR260W)	KLTH0E03146(YGR260W)	KLTH0E03234(YJR152W)	KLTH0E16588(YJR152W)	KLTH0F04180(YCR028C)	KLTH0F09042(YLR004C)	KLTH0G19668(YGR260W)	KLTH0H02728(YAL067C)
GL3C0007
cerevisiae	SACE0B02728(YBR008C)	SACE0B03476(YBR043C)	SACE0B06468(YBR180W)	SACE0G08910(YGR138C)	SACE0H02464(YHR048W)	SACE0I01232(YIL121W)	SACE0I01254(YIL120W)	SACE0L00858(YLL028W)	SACE0N05830(YNL065W)	SACE0N08624(YNR055C)	SACE0O09790(YOR273C)	SACE0P09504(YPR156C)
glabrata	CAGL0E03674(YLL028W)	CAGL0G03927(YLL028W)	CAGL0G08624(YIL121W)	CAGL0H06017(YBR008C)	CAGL0H06039(YBR008C)	CAGL0I10384(YPR156C)	CAGL0J00363(YHR048W)	CAGL0J09944(YNL065W)	CAGL0L10912(YOR273C)	CAGL0M06281(YBR180W)
gossypii	ERGO0C00902(YBR043C)	ERGO0D03344(YNL065W)	ERGO0D17072(YNR055C)	ERGO0D17094(YNR055C)	ERGO0E16038(YOR273C)	ERGO0F13178(YGR138C)	ERGO0G06842(YNR055C)	ERGO0G12716(YBR180W)
hansenii	DEHA2A00506(YPR156C)	DEHA2A00572(YNR055C)	DEHA2A10362(YBR180W)	DEHA2A12166(YLL028W)	DEHA2A14586(YBR008C)	DEHA2B06644(YNR055C)	DEHA2B12144(YNR055C)	DEHA2B14740(YGR138C)	DEHA2C00506(YPR156C)	DEHA2C15466(YLL028W)	DEHA2C17820(YBR008C)	DEHA2C17930(YBR043C)	DEHA2D00308(YBR008C)	DEHA2D01232(YBR008C)	DEHA2D05808(YLL028W)	DEHA2D07480(YLL028W)	DEHA2E05786(YLL028W)	DEHA2E06006(YGR138C)	DEHA2F12188(YHR048W)	DEHA2F14542(YOR273C)	DEHA2F14564(YOR273C)	DEHA2F15642(YBR043C)	DEHA2F21142(YNL065W)	DEHA2G00308(YNR055C)	DEHA2G00616(YPR156C)
kluyveri	SAKL0B12628(YBR008C)	SAKL0D02508(YNR055C)	SAKL0D04070(YBR043C)	SAKL0E08756(YNL065W)	SAKL0E08778(YIL121W)	SAKL0F02442(YGR138C)	SAKL0G10758(YHR048W)	SAKL0G12232(YNR055C)	SAKL0G12254(YNR055C)	SAKL0G13376(YPR156C)	SAKL0H05412(YOR273C)	SAKL0H09328(YBR180W)	SAKL0H25498(YLL028W)
lactis	KLLA0B06798(YBR043C)	KLLA0D12606(YNR055C)	KLLA0E03829(YGR138C)	KLLA0E09637(YNR055C)	KLLA0E24113(YBR180W)	KLLA0F03311(YNL065W)	KLLA0F18106(YLL028W)
lipolytica	YALI0A00528(YNR055C)	YALI0A07447(YNR055C)	YALI0A11605(YNR055C)	YALI0A15576(YLL028W)	YALI0A17534(YNR055C)	YALI0A18920(YHR048W)	YALI0B08448(YNR055C)	YALI0B17776(YNR055C)	YALI0B21142(YPR156C)	YALI0C00847(YBR180W)	YALI0C04477(YBR008C)	YALI0C04499(YBR008C)	YALI0C07722(YBR008C)	YALI0C10670(YNR055C)	YALI0C17105(YNR055C)	YALI0D17974(YNR055C)	YALI0D20064(YNR055C)	YALI0D20834(YNR055C)	YALI0D22000(YBR008C)	YALI0D24651(YNR055C)	YALI0E10483(YNL065W)	YALI0E21241(YLL028W)	YALI0E27159(YNR055C)	YALI0F02959(YBR043C)	YALI0F03751(YIL121W)	YALI0F03795(YNR055C)	YALI0F07062(YLL028W)	YALI0F08063(YLL028W)	YALI0F13739(YHR048W)	YALI0F13981(YNR055C)	YALI0F25597(YBR008C)	YALI0F29711(YNR055C)
rouxii	ZYRO0A01474(YIL120W)	ZYRO0A03564(YBR043C)	ZYRO0A13618(YBR008C)	ZYRO0B00990(YLL028W)	ZYRO0B16808(YBR008C)	ZYRO0D00286(YHR048W)	ZYRO0E02288(YNR055C)	ZYRO0E09900(YBR008C)	ZYRO0E09922(YBR008C)	ZYRO0E09966(YBR008C)	ZYRO0E09988(YBR008C)	ZYRO0E10054(YLL028W)	ZYRO0E10230(YBR008C)	ZYRO0F02090(YLL028W)	ZYRO0F02178(YBR008C)	ZYRO0F04642(YBR008C)	ZYRO0F08228(YBR043C)	ZYRO0F14652(YBR180W)	ZYRO0G15422(YBR008C)	ZYRO0G16302(YHR048W)	ZYRO0G19646(YGR138C)
thermotolerans	KLTH0A00440(YNR055C)	KLTH0B02816(YNR055C)	KLTH0B03894(YPR156C)	KLTH0C08074(YBR043C)	KLTH0D06710(YNR055C)	KLTH0D12320(YOR273C)	KLTH0E00132(YNR055C)	KLTH0E00528(YBR008C)	KLTH0E06138(YLL028W)	KLTH0E13222(YBR180W)	KLTH0G02266(YPR156C)	KLTH0G06754(YHR048W)	KLTH0G09350(YIL121W)	KLTH0G09372(YNL065W)	KLTH0H09856(YBR008C)
GL3C0008
cerevisiae	SACE0B06028(YBR159W)	SACE0D02904(YDL114W)	SACE0I01166(YIL124W)	SACE0I04730(YIR035C)	SACE0I04752(YIR036C)	SACE0K03388(YKL071W)	SACE0K03806(YKL055C)	SACE0L17115(YLR426W)	SACE0M08470(YMR226C)	SACE0N02948(YNL202W)
glabrata	CAGL0F06897(YIR035C)	CAGL0F06919(YIR035C)	CAGL0G08690(YIL124W)	CAGL0H07513(YBR159W)	CAGL0H08063(YNL202W)	CAGL0H10450(YDL114W)	CAGL0J04774(YLR426W)	CAGL0M11242(YMR226C)	CAGL0M13013(YKL055C)
gossypii	ERGO0B01166(YNL202W)	ERGO0B06908(YKL055C)	ERGO0B10934(YIR035C)	ERGO0B10956(YIR035C)	ERGO0B10978(YIR035C)	ERGO0B11000(YIR035C)	ERGO0C08668(YIR035C)	ERGO0D02596(YDL114W)	ERGO0D10714(YBR159W)	ERGO0E10912(YLR426W)	ERGO0E16830(YIL124W)	ERGO0F18920(YMR226C)
hansenii	DEHA2A04994(YNL202W)	DEHA2A12144(YNL202W)	DEHA2A12386(YNL202W)	DEHA2A14322(YNL202W)	DEHA2A14344(YNL202W)	DEHA2B00660(YKL071W)	DEHA2B08888(YNL202W)	DEHA2B10956(YNL202W)	DEHA2C00682(YMR226C)	DEHA2C02178(YNL202W)	DEHA2C04598(YKL071W)	DEHA2D00550(YMR226C)	DEHA2D13508(YIR035C)	DEHA2E00814(YMR226C)	DEHA2E01100(YNL202W)	DEHA2E08866(YNL202W)	DEHA2E08910(YNL202W)	DEHA2E17358(YKL055C)	DEHA2E24244(YNL202W)	DEHA2E24288(YMR226C)	DEHA2F00990(YNL202W)	DEHA2F05852(YDL114W)	DEHA2F11396(YIL124W)	DEHA2F17886(YIL124W)	DEHA2F19426(YDL114W)	DEHA2G02684(YMR226C)	DEHA2G02706(YMR226C)	DEHA2G10780(YBR159W)	DEHA2G22198(YNL202W)
kluyveri	SAKL0A02750(YMR226C)	SAKL0D10802(YNL202W)	SAKL0D11484(YNL202W)	SAKL0D14014(YKL055C)	SAKL0E06732(YDL114W)	SAKL0E08844(YIL124W)	SAKL0E13464(YNL202W)	SAKL0E14454(YNL202W)	SAKL0G16896(YLR426W)	SAKL0G19778(YIR035C)	SAKL0H04730(YMR226C)	SAKL0H09460(YNL202W)	SAKL0H10780(YBR159W)
lactis	KLLA0A11352(YNL202W)	KLLA0B08371(YMR226C)	KLLA0B09812(YBR159W)	KLLA0C12694(YKL055C)	KLLA0D02596(YLR426W)	KLLA0D15521(YNL202W)	KLLA0D18909(YNL202W)	KLLA0D19933(YMR226C)	KLLA0E08075(YIR035C)	KLLA0E09153(YDL114W)	KLLA0E09857(YMR226C)	KLLA0E22397(YIR036C)	KLLA0E24003(YNL202W)	KLLA0F04455(YIL124W)
lipolytica	YALI0A02046(YMR226C)	YALI0A06787(YBR159W)	YALI0A19536(YDL114W)	YALI0B03190(YDL114W)	YALI0B16192(YNL202W)	YALI0C02805(YNL202W)	YALI0C03003(YNL202W)	YALI0C07414(YMR226C)	YALI0C19965(YMR226C)	YALI0D01694(YNL202W)	YALI0D01980(YIR035C)	YALI0D05929(YDL114W)	YALI0D18964(YKR009C)	YALI0E05643(YNL202W)	YALI0E14322(YNL202W)	YALI0F01650(YIR036C)	YALI0F02211(YNL202W)	YALI0F29975(YKL055C)
rouxii	ZYRO0A00396(YIR035C)	ZYRO0A01408(YIL124W)	ZYRO0A05742(YMR226C)	ZYRO0A11902(YNL202W)	ZYRO0B00198(YBR159W)	ZYRO0B13772(YLR426W)	ZYRO0C10274(YNL202W)	ZYRO0D00506(YIR035C)	ZYRO0E03586(YNL202W)	ZYRO0E06732(YKL055C)	ZYRO0F07986(YDL114W)	ZYRO0F08756(YBR159W)	ZYRO0G22440(YIL124W)
thermotolerans	KLTH0A08008(YMR226C)	KLTH0B07656(YNL202W)	KLTH0C00506(YIR035C)	KLTH0D08448(YKL055C)	KLTH0D13002(YMR226C)	KLTH0D15774(YLR426W)	KLTH0E11902(YBR159W)	KLTH0E13134(YNL202W)	KLTH0F18062(YKR009C)	KLTH0G09284(YIL124W)	KLTH0G17094(YMR226C)	KLTH0H13992(YNL202W)	KLTH0H14564(YNL202W)
GL3C0009
cerevisiae	SACE0B09020(YBR293W)	SACE0C00110(YCL073C)	SACE0C00132(YCL069W)	SACE0D07920(YDR119W)	SACE0E00330(YEL065W)	SACE0G11000(YGR224W)	SACE0H00198(YHL047C)	SACE0H00308(YHL040C)	SACE0K07392(YKR105C)	SACE0K07414(YKR106W)	SACE0M00462(YML116W)	SACE0M05214(YMR088C)	SACE0M09768(YMR279C)	SACE0O00308(YOL158C)	SACE0O12012(YOR378W)	SACE0P10472(YPR198W)
glabrata	CAGL0B02079(YGR224W)	CAGL0B02343(YML116W)	CAGL0E04092(YHL040C)	CAGL0J01375(YMR088C)	CAGL0L02519(YOR378W)	CAGL0M03003(YMR279C)
gossypii	ERGO0B04004(YMR088C)	ERGO0G10076(YDR119W)
hansenii	DEHA2A03806(YEL065W)	DEHA2A14696(YEL065W)	DEHA2B16478(YOL158C)	DEHA2C03718(YOR378W)	DEHA2C05390(YEL065W)	DEHA2D01210(YKR105C)	DEHA2D11572(YML116W)	DEHA2E02596(YEL065W)	DEHA2E02794(YKR105C)	DEHA2E02948(YKR105C)	DEHA2E15070(YGR224W)	DEHA2F27082(YBR293W)	DEHA2G17402(YMR088C)
kluyveri	SAKL0A00726(YKR105C)	SAKL0A07480(YBR293W)	SAKL0A08228(YPR198W)	SAKL0B12716(YKR105C)	SAKL0C02178(YMR088C)	SAKL0C05588(YKR105C)	SAKL0C12122(YEL065W)	SAKL0D01386(YML116W)	SAKL0E00132(YHL047C)	SAKL0E02992(YMR088C)	SAKL0E04246(YMR088C)	SAKL0F00110(YHL047C)	SAKL0F00198(YKR105C)	SAKL0F00440(YML116W)	SAKL0F00792(YHL040C)	SAKL0G03300(YHL040C)	SAKL0G06600(YEL065W)	SAKL0H16808(YDR119W)
lactis	KLLA0A04631(YDR119W)	KLLA0A10439(YHL040C)	KLLA0B00352(YOR378W)	KLLA0C00220(YHL047C)	KLLA0C18931(YML116W)	KLLA0C19272(YHL047C)	KLLA0D19941(YKR105C)	KLLA0D19945(YCL073C)	KLLA0E09879(YKR105C)	KLLA0E14609(YHL040C)	KLLA0F13684(YMR088C)	KLLA0F17776(YMR088C)
lipolytica	YALI0A10593(YHL040C)	YALI0A14883(YCL073C)	YALI0A17149(YHL047C)	YALI0B19250(YHL040C)	YALI0C02541(YHL040C)	YALI0C06105(YOL158C)	YALI0C16225(YHL047C)	YALI0C22660(YOR378W)	YALI0D05401(YHL047C)	YALI0D15972(YHL040C)	YALI0D20196(YKR105C)	YALI0D20350(YHL047C)	YALI0D22913(YKR105C)	YALI0E18095(YMR088C)	YALI0F06908(YOR378W)	YALI0F19118(YHL047C)	YALI0F20922(YHL040C)	YALI0F27709(YOL158C)	YALI0F28017(YKR105C)
rouxii	ZYRO0A00330(YBR293W)	ZYRO0C01430(YDR119W)	ZYRO0G03234(YMR088C)	ZYRO0G07414(YHL040C)	ZYRO0G21868(YMR088C)	ZYRO0G21890(YMR088C)
thermotolerans	KLTH0A01562(YEL065W)	KLTH0A07964(YHL047C)	KLTH0B00110(YCL073C)	KLTH0B00132(YKR105C)	KLTH0B00594(YKR105C)	KLTH0B10142(YKR105C)	KLTH0B10450(YHL047C)	KLTH0C03806(YML116W)	KLTH0C10120(YPR198W)	KLTH0C10142(YPR198W)	KLTH0C10560(YOR378W)	KLTH0D00110(YHL047C)	KLTH0D00506(YHL040C)	KLTH0D05434(YMR088C)	KLTH0D16962(YPR198W)	KLTH0D18150(YHL040C)	KLTH0E16720(YBR293W)	KLTH0G00198(YKR106W)	KLTH0G09504(YEL065W)	KLTH0G13464(YDR119W)	KLTH0H05456(YMR088C)	KLTH0H16214(YKR105C)
GL3C0010
cerevisiae	SACE0B04422(YBR082C)	SACE0D03960(YDL064W)	SACE0D06468(YDR054C)	SACE0D06622(YDR059C)	SACE0D07392(YDR092W)	SACE0D09130(YDR177W)	SACE0E01628(YEL012W)	SACE0E04466(YER100W)	SACE0G04532(YGL058W)	SACE0G08822(YGR133W)	SACE0L14409(YLR306W)	SACE0M03740(YMR022W)	SACE0O11198(YOR339C)
glabrata	CAGL0D00814(YDL064W)	CAGL0D06468(YLR306W)	CAGL0E00671(YDR177W)	CAGL0E04598(YDR054C)	CAGL0E04752(YBR082C)	CAGL0G08063(YDR092W)	CAGL0I00352(YGL058W)	CAGL0I05478(YER100W)	CAGL0I10450(YGR133W)	CAGL0M03399(YEL012W)	CAGL0M07568(YMR022W)
gossypii	ERGO0A08294(YGL058W)	ERGO0B06534(YMR022W)	ERGO0D08448(YLR306W)	ERGO0D13288(YDR177W)	ERGO0E07260(YEL012W)	ERGO0E09658(YDL064W)	ERGO0E12320(YBR082C)	ERGO0F13002(YGR133W)	ERGO0G03784(YDR054C)	ERGO0G11088(YDR092W)	ERGO0G16632(YER100W)
hansenii	DEHA2A02530(YMR022W)	DEHA2A09746(YER100W)	DEHA2A11352(YDL064W)	DEHA2B06512(YEL012W)	DEHA2C03168(YDR054C)	DEHA2C12694(YLR306W)	DEHA2C13904(YGL058W)	DEHA2D14168(YGR133W)	DEHA2E01562(YDR177W)	DEHA2E02222(YER100W)	DEHA2E12320(YDR092W)	DEHA2G06270(YBR082C)
kluyveri	SAKL0A00396(YDR177W)	SAKL0A07260(YGL058W)	SAKL0B06512(YBR082C)	SAKL0B10582(YOR339C)	SAKL0D02530(YDR054C)	SAKL0D10560(YEL012W)	SAKL0D13552(YMR022W)	SAKL0F02706(YGR133W)	SAKL0F12474(YER100W)	SAKL0H03058(YDL064W)	SAKL0H17930(YDR092W)	SAKL0H24112(YLR306W)
lactis	KLLA0A11198(YEL012W)	KLLA0C05632(YGL058W)	KLLA0C17248(YLR306W)	KLLA0C17622(YDR092W)	KLLA0C18656(YDR177W)	KLLA0D09196(YDR054C)	KLLA0E04027(YGR133W)	KLLA0E05039(YDL064W)	KLLA0E07745(YMR022W)	KLLA0E12563(YBR082C)	KLLA0E20395(YER100W)
lipolytica	YALI0B03575(YDR177W)	YALI0B20911(YMR022W)	YALI0B22638(YDL064W)	YALI0C00561(YDR092W)	YALI0C06149(YDR054C)	YALI0D07890(YLR306W)	YALI0D11748(YER100W)	YALI0D15312(YDR059C)	YALI0E04620(YBR082C)	YALI0E12081(YEL012W)	YALI0E30173(YER100W)	YALI0F02563(YDR177W)	YALI0F05764(YOR339C)	YALI0F26697(YGL058W)
rouxii	ZYRO0B03344(YER100W)	ZYRO0B11682(YDR092W)	ZYRO0B12386(YDL064W)	ZYRO0C03784(YDR177W)	ZYRO0C04950(YGL058W)	ZYRO0D04466(YOR339C)	ZYRO0D09878(YGR133W)	ZYRO0E03806(YEL012W)	ZYRO0E06358(YMR022W)	ZYRO0G12650(YDR054C)	ZYRO0G12870(YBR082C)	ZYRO0G19910(YLR306W)
thermotolerans	KLTH0A07546(YDR177W)	KLTH0C04818(YDR054C)	KLTH0C06688(YER100W)	KLTH0D01760(YOR339C)	KLTH0D07986(YMR022W)	KLTH0D14344(YDL064W)	KLTH0E14300(YBR082C)	KLTH0F14894(YGR133W)	KLTH0G14366(YDR092W)	KLTH0H06732(YGL058W)	KLTH0H09504(YLR306W)	KLTH0H13816(YEL012W)
GL3C0011
cerevisiae	SACE0A01078(YAL026C)	SACE0D06138(YDR038C)	SACE0D06160(YDR039C)	SACE0D06182(YDR040C)	SACE0D07414(YDR093W)	SACE0E01166(YEL031W)	SACE0E06028(YER166W)	SACE0G02200(YGL167C)	SACE0G05676(YGL008C)	SACE0G05764(YGL006W)	SACE0I02794(YIL048W)	SACE0M06930(YMR162C)	SACE0O10208(YOR291W)	SACE0P05456(YPL036W)
glabrata	CAGL0A00495(YGL008C)	CAGL0A00517(YGL006W)	CAGL0G06270(YAL026C)	CAGL0G08085(YDR093W)	CAGL0H04477(YMR162C)	CAGL0I04312(YGL167C)	CAGL0J01870(YGL167C)	CAGL0K12034(YDR039C)	CAGL0L00715(YIL048W)	CAGL0L01419(YEL031W)	CAGL0L11814(YER166W)	CAGL0M11308(YOR291W)
gossypii	ERGO0D07436(YIL048W)	ERGO0D17358(YAL026C)	ERGO0E01188(YGL167C)	ERGO0F01100(YMR162C)	ERGO0F05280(YGL006W)	ERGO0F13992(YEL031W)	ERGO0F19052(YOR291W)	ERGO0G06248(YDR038C)	ERGO0G06490(YGL008C)	ERGO0G11066(YER166W)
hansenii	DEHA2A08800(YGL008C)	DEHA2A09086(YGL006W)	DEHA2C02552(YDR038C)	DEHA2D07348(YDR093W)	DEHA2D13332(YIL048W)	DEHA2E10384(YEL031W)	DEHA2E12298(YER166W)	DEHA2F02750(YAL026C)	DEHA2F13464(YGL167C)	DEHA2G03542(YOR291W)	DEHA2G09108(YDR038C)	DEHA2G21340(YMR162C)
kluyveri	SAKL0B03520(YGL167C)	SAKL0B10186(YAL026C)	SAKL0D11682(YEL031W)	SAKL0E06072(YMR162C)	SAKL0F08514(YIL048W)	SAKL0H04400(YOR291W)	SAKL0H13222(YDR039C)	SAKL0H17908(YER166W)	SAKL0H22066(YGL008C)	SAKL0H22286(YGL006W)
lactis	KLLA0A03157(YGL167C)	KLLA0A04015(YAL026C)	KLLA0A08910(YGL006W)	KLLA0A09031(YGL008C)	KLLA0B08217(YOR291W)	KLLA0C08393(YIL048W)	KLLA0C17644(YER166W)	KLLA0E01651(YMR162C)	KLLA0E14587(YDR039C)	KLLA0E22265(YEL031W)	KLLA0F20658(YDR038C)
lipolytica	YALI0A01023(YDR040C)	YALI0B22066(YGL008C)	YALI0C00495(YDR093W)	YALI0D04873(YGL006W)	YALI0D23265(YOR291W)	YALI0E04169(YMR162C)	YALI0E09471(YGL167C)	YALI0E17105(YER166W)	YALI0E19338(YDR038C)	YALI0E34551(YAL026C)	YALI0F01122(YIL048W)	YALI0F21967(YEL031W)
rouxii	ZYRO0A07480(YMR162C)	ZYRO0B11704(YER166W)	ZYRO0D05170(YAL026C)	ZYRO0D16830(YIL048W)	ZYRO0E02860(YGL167C)	ZYRO0E06930(YDR038C)	ZYRO0F05082(YEL031W)	ZYRO0G10296(YGL008C)	ZYRO0G10362(YGL006W)	ZYRO0G15708(YOR291W)
thermotolerans	KLTH0A04180(YIL048W)	KLTH0C03542(YEL031W)	KLTH0D02156(YAL026C)	KLTH0D13178(YOR291W)	KLTH0E07942(YGL008C)	KLTH0E08052(YGL006W)	KLTH0F08030(YDR038C)	KLTH0F09922(YMR162C)	KLTH0G14388(YER166W)	KLTH0G17138(YGL167C)
GL3C0012
cerevisiae	SACE0D08426(YDR144C)	SACE0D12826(YDR349C)	SACE0I03498(YIL015W)	SACE0I04818(YIR039C)	SACE0L04114(YLR120C)	SACE0L04136(YLR121C)	SACE0P02882(YPL154C)
glabrata	CAGL0A02431(YDR349C)	CAGL0E01419(YLR120C)	CAGL0E01727(YLR120C)	CAGL0E01749(YLR120C)	CAGL0E01771(YLR120C)	CAGL0E01793(YLR120C)	CAGL0E01815(YLR120C)	CAGL0E01837(YDR144C)	CAGL0E01859(YLR120C)	CAGL0E01881(YLR120C)	CAGL0J02288(YIL015W)	CAGL0M02211(YPL154C)	CAGL0M04191(YLR120C)
gossypii	ERGO0B02046(YPL154C)	ERGO0C08052(YPL154C)	ERGO0C08074(YPL154C)	ERGO0C08206(YDR349C)	ERGO0G04026(YDR144C)	ERGO0G13706(YIL015W)	ERGO0G17424(YPL154C)
hansenii	DEHA2A03256(YLR121C)	DEHA2A06842(YLR121C)	DEHA2A11858(YLR120C)	DEHA2C08074(YPL154C)	DEHA2C17886(YLR120C)	DEHA2D06710(YLR120C)	DEHA2E17556(YDR349C)
kluyveri	SAKL0C02970(YDR144C)	SAKL0D01408(YPL154C)	SAKL0E15356(YDR144C)	SAKL0F07172(YIL015W)	SAKL0G07524(YDR349C)	SAKL0H00330(YDR144C)	SAKL0H06512(YPL154C)	SAKL0H15664(YLR120C)
lactis	KLLA0D01507(YPL154C)	KLLA0D05929(YPL154C)	KLLA0D15917(YIL015W)	KLLA0E04049(YLR120C)	KLLA0F22088(YDR349C)
lipolytica	YALI0A02002(YLR121C)	YALI0A08800(YLR121C)	YALI0A13013(YLR121C)	YALI0A16819(YLR121C)	YALI0B00132(YLR120C)	YALI0B00374(YLR121C)	YALI0B05654(YLR121C)	YALI0B20174(YLR121C)	YALI0B20526(YLR121C)	YALI0C04279(YLR121C)	YALI0C08283(YPL154C)	YALI0C08547(YLR121C)	YALI0C08899(YIL015W)	YALI0C10135(YLR121C)	YALI0C10923(YLR121C)	YALI0C12980(YLR121C)	YALI0C14938(YLR121C)	YALI0C20273(YLR121C)	YALI0D01331(YLR121C)	YALI0D02024(YPL154C)	YALI0D10835(YLR121C)	YALI0D10967(YLR121C)	YALI0D14300(YLR121C)	YALI0D17270(YLR121C)	YALI0D22957(YLR121C)	YALI0E10175(YLR121C)	YALI0E11715(YIL015W)	YALI0E13860(YLR121C)	YALI0E20823(YLR121C)	YALI0E22374(YLR121C)	YALI0E24981(YDR349C)	YALI0E25784(YIL015W)	YALI0E28006(YLR120C)	YALI0E33363(YDR144C)	YALI0E34331(YDR349C)	YALI0F09163(YLR121C)	YALI0F10549(YLR121C)	YALI0F27071(YPL154C)
rouxii	ZYRO0A06578(YDR349C)	ZYRO0D15554(YIL015W)	ZYRO0E02266(YLR120C)	ZYRO0F07392(YPL154C)	ZYRO0F10230(YLR120C)	ZYRO0F10252(YLR120C)	ZYRO0F10274(YLR120C)	ZYRO0F10296(YLR120C)	ZYRO0F10318(YLR120C)	ZYRO0G02904(YDR144C)
thermotolerans	KLTH0D11264(YPL154C)	KLTH0E02596(YDR349C)	KLTH0F06754(YLR120C)	KLTH0G12386(YLR120C)
GL3C0013
cerevisiae	SACE0B06732(YBR192W)	SACE0E01760(YEL006W)	SACE0I00946(YIL134W)	SACE0I03784(YIL006W)	SACE0J01936(YJL133W)	SACE0J06974(YJR095W)	SACE0K06182(YKR052C)	SACE0M07040(YMR166C)	SACE0N07282(YNL003C)	SACE0O08712(YOR222W)	SACE0P03322(YPL134C)	SACE0P06666(YPR021C)
glabrata	CAGL0F07711(YMR166C)	CAGL0G08910(YIL134W)	CAGL0H03839(YNL003C)	CAGL0J02002(YIL006W)	CAGL0J04114(YOR222W)	CAGL0K02365(YPR021C)	CAGL0K08250(YKR052C)	CAGL0L05742(YJL133W)	CAGL0M05225(YBR192W)	CAGL0M09020(YJR095W)
gossypii	ERGO0A04070(YNL003C)	ERGO0C07260(YPL134C)	ERGO0C10758(YKR052C)	ERGO0D08118(YPR021C)	ERGO0D09130(YIL006W)	ERGO0E02420(YBR192W)	ERGO0E16676(YIL134W)	ERGO0F00990(YMR166C)	ERGO0F08668(YGR257C)	ERGO0G01408(YJR095W)
hansenii	DEHA2A05610(YIL134W)	DEHA2B09284(YIL006W)	DEHA2C09746(YKR052C)	DEHA2C14190(YPR021C)	DEHA2E07832(YGR257C)	DEHA2F08448(YBR192W)	DEHA2G10934(YNL003C)	DEHA2G19646(YJR095W)	DEHA2G22088(YMR166C)	DEHA2G23100(YOR222W)
kluyveri	SAKL0C06512(YKR052C)	SAKL0D08646(YNL003C)	SAKL0E06248(YMR166C)	SAKL0E09086(YIL134W)	SAKL0F05038(YIL006W)	SAKL0F14234(YJR095W)	SAKL0H07326(YOR222W)	SAKL0H09812(YBR192W)	SAKL0H24442(YPR021C)
lactis	KLLA0D04950(YNL003C)	KLLA0D07073(YPL134C)	KLLA0D09889(YMR166C)	KLLA0D14036(YIL006W)	KLLA0E13443(YPR021C)	KLLA0E15445(YKR052C)	KLLA0E23629(YBR192W)	KLLA0F03212(YJR095W)	KLLA0F04697(YIL134W)
lipolytica	YALI0A16863(YIL134W)	YALI0A20944(YIL134W)	YALI0B21604(YJL133W)	YALI0C19195(YNL003C)	YALI0D02629(YPL134C)	YALI0D26147(YPR021C)	YALI0E06897(YGR257C)	YALI0E16478(YIL006W)	YALI0E33341(YKR052C)	YALI0E34672(YJR095W)	YALI0F00418(YNL003C)	YALI0F05500(YBR192W)	YALI0F18854(YMR166C)
rouxii	ZYRO0A01188(YIL134W)	ZYRO0A07348(YMR166C)	ZYRO0A13156(YBR192W)	ZYRO0D03212(YKR052C)	ZYRO0D09218(YIL006W)	ZYRO0E02420(YPR021C)	ZYRO0E04840(YNL003C)	ZYRO0F06600(YOR222W)	ZYRO0G17578(YJR095W)
thermotolerans	KLTH0D10472(YOR222W)	KLTH0E06996(YPR021C)	KLTH0E12782(YBR192W)	KLTH0F05786(YKR052C)	KLTH0F09790(YMR166C)	KLTH0F12804(YIL006W)	KLTH0G05808(YJR095W)	KLTH0G09020(YIL134W)	KLTH0H12232(YNL003C)
GL3C0014
cerevisiae	SACE0B02684(YBR006W)	SACE0E03784(YER073W)	SACE0H02200(YHR037W)	SACE0H02244(YHR039C)	SACE0M05742(YMR110C)	SACE0M07106(YMR169C)	SACE0M07128(YMR170C)	SACE0O11924(YOR374W)	SACE0P04884(YPL061W)
glabrata	CAGL0C04191(YBR006W)	CAGL0D03982(YHR037W)	CAGL0D06688(YOR374W)	CAGL0F07777(YMR170C)	CAGL0F08965(YHR039C)	CAGL0H05137(YPL061W)	CAGL0J03212(YER073W)	CAGL0K03509(YMR110C)
gossypii	ERGO0A02640(YHR039C)	ERGO0A02728(YHR037W)	ERGO0C03784(YER073W)	ERGO0D18832(YOR374W)	ERGO0E08492(YBR006W)	ERGO0F00880(YMR170C)
hansenii	DEHA2B06556(YBR006W)	DEHA2B10384(YBR006W)	DEHA2C01562(YER073W)	DEHA2C06886(YOR374W)	DEHA2E14696(YBR006W)	DEHA2F00792(YOR374W)	DEHA2F23144(YHR039C)	DEHA2G03740(YOR374W)	DEHA2G09372(YMR110C)	DEHA2G20482(YHR037W)	DEHA2G22572(YMR170C)
kluyveri	SAKL0C10824(YBR006W)	SAKL0D14806(YOR374W)	SAKL0E03784(YMR110C)	SAKL0E06358(YMR170C)	SAKL0E06380(YMR170C)	SAKL0F09108(YER073W)	SAKL0G10098(YHR037W)	SAKL0G10208(YHR039C)	SAKL0H10252(YPL061W)	SAKL0H19514(YBR006W)
lactis	KLLA0B12540(YMR110C)	KLLA0C07777(YER073W)	KLLA0C10549(YHR037W)	KLLA0C10615(YHR039C)	KLLA0D09999(YMR170C)	KLLA0D10021(YMR170C)	KLLA0E17491(YBR006W)	KLLA0E23057(YPL061W)	KLLA0F00440(YOR374W)	KLLA0F12628(YBR006W)
lipolytica	YALI0A17875(YMR110C)	YALI0A19448(YBR006W)	YALI0B01298(YMR110C)	YALI0B09647(YHR037W)	YALI0C01859(YER073W)	YALI0C03025(YOR374W)	YALI0D07942(YMR170C)	YALI0E00264(YOR374W)	YALI0E11341(YHR039C)	YALI0E15400(YMR110C)	YALI0F04444(YER073W)	YALI0F23793(YMR110C)	YALI0F26191(YBR006W)
rouxii	ZYRO0A04686(YBR006W)	ZYRO0A07216(YMR170C)	ZYRO0A07238(YMR170C)	ZYRO0C00484(YOR374W)	ZYRO0C08646(YER073W)	ZYRO0G08932(YBR006W)	ZYRO0G16808(YHR039C)	ZYRO0G16874(YHR037W)
thermotolerans	KLTH0A04796(YER073W)	KLTH0D00682(YOR374W)	KLTH0D04576(YMR110C)	KLTH0E12210(YPL061W)	KLTH0F09658(YMR170C)	KLTH0F09680(YMR170C)	KLTH0G06226(YHR037W)	KLTH0G06292(YHR039C)	KLTH0G16126(YBR006W)	KLTH0H08162(YBR006W)
GL3C0015
cerevisiae	SACE0D02244(YDL143W)	SACE0D09394(YDR188W)	SACE0D09878(YDR212W)	SACE0I00748(YIL142W)	SACE0J02420(YJL111W)	SACE0J04620(YJL014W)	SACE0J04774(YJL008C)	SACE0J06336(YJR064W)	SACE0L13397(YLR259C)
glabrata	CAGL0D03014(YJL008C)	CAGL0F00539(YJR064W)	CAGL0F07887(YDR212W)	CAGL0G04367(YJL111W)	CAGL0G06908(YJL014W)	CAGL0G08272(YDR188W)	CAGL0I03762(YDL143W)	CAGL0K05973(YLR259C)	CAGL0L08272(YIL142W)
gossypii	ERGO0C05808(YJL008C)	ERGO0D11264(YDL143W)	ERGO0E17798(YIL142W)	ERGO0F07084(YJL111W)	ERGO0F09240(YLR259C)	ERGO0F15488(YJR064W)	ERGO0G05720(YDR188W)	ERGO0G06336(YDR212W)	ERGO0G15356(YJL014W)
hansenii	DEHA2A10780(YIL142W)	DEHA2A13288(YJL008C)	DEHA2B03410(YDL143W)	DEHA2E05808(YLR259C)	DEHA2E18986(YJL111W)	DEHA2F23496(YJR064W)	DEHA2G13134(YDR188W)	DEHA2G14212(YDR212W)	DEHA2G21186(YJL014W)
kluyveri	SAKL0D04884(YJL111W)	SAKL0D12782(YJR064W)	SAKL0E02024(YLR259C)	SAKL0E09614(YIL142W)	SAKL0F10538(YDL143W)	SAKL0G11594(YJL008C)	SAKL0G13860(YJL014W)	SAKL0H13046(YDR212W)	SAKL0H13772(YDR188W)
lactis	KLLA0A04191(YDR212W)	KLLA0B13882(YJR064W)	KLLA0C11451(YIL142W)	KLLA0D09350(YJL008C)	KLLA0D18458(YDR188W)	KLLA0F05005(YDL143W)	KLLA0F09449(YLR259C)	KLLA0F21340(YJL111W)	KLLA0F22583(YJL014W)
lipolytica	YALI0B15774(YDR212W)	YALI0C20999(YJL111W)	YALI0D11220(YJL008C)	YALI0D20328(YDR188W)	YALI0D20570(YJL014W)	YALI0E21692(YJR064W)	YALI0F02805(YLR259C)	YALI0F11473(YIL142W)	YALI0F20416(YDL143W)
rouxii	ZYRO0A09328(YDR212W)	ZYRO0A10670(YJL008C)	ZYRO0C04180(YDR188W)	ZYRO0C07106(YLR259C)	ZYRO0C15312(YIL142W)	ZYRO0D03850(YJL111W)	ZYRO0F05984(YDL143W)	ZYRO0G01914(YJR064W)	ZYRO0G12254(YJL014W)
thermotolerans	KLTH0B02200(YJL014W)	KLTH0C02530(YJR064W)	KLTH0C10428(YLR259C)	KLTH0E15554(YJL111W)	KLTH0F07876(YDR212W)	KLTH0F08580(YDR188W)	KLTH0G07634(YJL008C)	KLTH0G08470(YIL142W)	KLTH0H01980(YDL143W)
GL3C0016
cerevisiae	SACE0A01540(YAL005C)	SACE0B00880(YBL075C)	SACE0B06270(YBR169C)	SACE0D00506(YDL229W)	SACE0E01188(YEL030W)	SACE0E04532(YER103W)	SACE0H02838(YHR064C)	SACE0J04290(YJL034W)	SACE0J05808(YJR045C)	SACE0L00968(YLL024C)	SACE0L15839(YLR369W)	SACE0N02838(YNL209W)	SACE0P03960(YPL106C)
glabrata	CAGL0C05379(YNL209W)	CAGL0D02948(YJL034W)	CAGL0G03289(YBL075C)	CAGL0G03795(YLL024C)	CAGL0G04917(YLR369W)	CAGL0I01496(YJR045C)	CAGL0I03322(YJR045C)	CAGL0K04741(YNL209W)	CAGL0L10560(YHR064C)	CAGL0M06083(YPL106C)
gossypii	ERGO0A03366(YHR064C)	ERGO0B00924(YDL229W)	ERGO0C05632(YJL034W)	ERGO0E12606(YBL075C)	ERGO0F08140(YLL024C)	ERGO0F13948(YJR045C)	ERGO0F19448(YLR369W)	ERGO0G13090(YPL106C)
hansenii	DEHA2A01364(YJL034W)	DEHA2A11044(YDL229W)	DEHA2C08030(YJR045C)	DEHA2D05346(YAL005C)	DEHA2D12584(YAL005C)	DEHA2D15840(YPL106C)	DEHA2E03410(YHR064C)	DEHA2G16654(YEL030W)
kluyveri	SAKL0D11638(YJR045C)	SAKL0E13618(YDL229W)	SAKL0F12606(YBL075C)	SAKL0G09416(YHR064C)	SAKL0G11792(YJL034W)	SAKL0H04004(YLR369W)	SAKL0H08822(YPL106C)	SAKL0H20020(YAL005C)
lactis	KLLA0B07843(YLR369W)	KLLA0C14652(YHR064C)	KLLA0D04224(YLL024C)	KLLA0D09559(YJL034W)	KLLA0D19041(YDL229W)	KLLA0E20527(YBL075C)	KLLA0E22309(YJR045C)	KLLA0E24597(YPL106C)
lipolytica	YALI0A00132(YNL209W)	YALI0B12474(YHR064C)	YALI0C17347(YJR045C)	YALI0D08184(YAL005C)	YALI0D22352(YER103W)	YALI0E13255(YPL106C)	YALI0E13706(YJL034W)	YALI0E35046(YAL005C)	YALI0F25289(YAL005C)
rouxii	ZYRO0A10516(YPL106C)	ZYRO0A10846(YJL034W)	ZYRO0B00836(YLL024C)	ZYRO0B03476(YBL075C)	ZYRO0B07524(YLR369W)	ZYRO0C10450(YDL229W)	ZYRO0C14190(YHR064C)	ZYRO0F05038(YJR045C)
thermotolerans	KLTH0B07744(YDL229W)	KLTH0C06556(YBL075C)	KLTH0D13530(YLR369W)	KLTH0E13662(YPL106C)	KLTH0F06996(YJR045C)	KLTH0F07150(YHR064C)	KLTH0G07810(YJL034W)	KLTH0H08448(YLL024C)
GL3C0017
cerevisiae	SACE0B05808(YBR149W)	SACE0D02706(YDL124W)	SACE0D13266(YDR368W)	SACE0H03762(YHR104W)	SACE0J06996(YJR096W)	SACE0O06534(YOR120W)
glabrata	CAGL0A02816(YDR368W)	CAGL0C04543(YJR096W)	CAGL0I01100(YOR120W)	CAGL0I01122(YHR104W)	CAGL0J09394(YDL124W)
gossypii	ERGO0B00132(YJR096W)	ERGO0C02376(YHR104W)	ERGO0E17424(YDR368W)
hansenii	DEHA2B00572(YHR104W)	DEHA2B12980(YBR149W)	DEHA2B16016(YDR368W)	DEHA2D02442(YJR096W)	DEHA2D09834(YDL124W)	DEHA2F02926(YDR368W)	DEHA2F02948(YDR368W)	DEHA2F04774(YJR096W)	DEHA2F13068(YHR104W)	DEHA2F25080(YDL124W)
kluyveri	SAKL0C09922(YBR149W)	SAKL0C10626(YBR149W)	SAKL0F00704(YDL124W)	SAKL0F02574(YJR096W)	SAKL0F09746(YDL124W)	SAKL0F14278(YJR096W)	SAKL0G01914(YHR104W)	SAKL0G02530(YDR368W)
lactis	KLLA0B14707(YOR120W)	KLLA0D10109(YOR120W)	KLLA0E21627(YHR104W)	KLLA0F02728(YBR149W)	KLLA0F03256(YJR096W)	KLLA0F05775(YDL124W)
lipolytica	YALI0A15906(YOR120W)	YALI0A19910(YJR096W)	YALI0B07117(YOR120W)	YALI0B15268(YDL124W)	YALI0B21780(YOR120W)	YALI0C00319(YJR096W)	YALI0C09119(YBR149W)	YALI0C13508(YBR149W)	YALI0D04092(YOR120W)	YALI0D07634(YHR104W)	YALI0E18348(YOR120W)	YALI0F06974(YBR149W)	YALI0F18590(YOR120W)
rouxii	ZYRO0A06336(YHR104W)	ZYRO0B06138(YBR149W)	ZYRO0C09196(YDL124W)	ZYRO0E09614(YDL124W)	ZYRO0F10032(YOR120W)	ZYRO0G17600(YJR096W)
thermotolerans	KLTH0A00528(YDR368W)	KLTH0A03476(YDR368W)	KLTH0C10010(YBR149W)	KLTH0E00220(YDR368W)	KLTH0E15532(YDR368W)	KLTH0F01892(YJR096W)	KLTH0F16060(YDR368W)	KLTH0F16610(YHR104W)	KLTH0G00638(YDL124W)	KLTH0G02420(YJR096W)	KLTH0G05786(YJR096W)
GL3C0018
cerevisiae	SACE0A00506(YAL051W)	SACE0C03806(YCR106W)	SACE0K06468(YKR064W)	SACE0L00374(YLL054C)	SACE0L13309(YLR256W)	SACE0O11726(YOR363C)
glabrata	CAGL0B03421(YLR256W)	CAGL0D02486(YCR106W)	CAGL0J07150(YAL051W)	CAGL0K05841(YLR256W)	CAGL0M05907(YKR064W)	CAGL0M12298(YAL051W)
gossypii	ERGO0C10274(YKR064W)	ERGO0D18524(YAL051W)	ERGO0D18546(YAL051W)	ERGO0D18568(YAL051W)	ERGO0F08294(YLR256W)
hansenii	DEHA2B11594(YLR256W)	DEHA2B11616(YAL051W)	DEHA2B11638(YLR256W)	DEHA2C00594(YLR256W)	DEHA2C00638	DEHA2C00748(YAL051W)	DEHA2C15224(YLR256W)	DEHA2C15444(YAL051W)	DEHA2D11528(YKR064W)	DEHA2D12804(YLR256W)	DEHA2D19030	DEHA2E00506(YKL222C)	DEHA2E13244(YAL051W)	DEHA2E13266(YLR256W)	DEHA2E13398(YLR256W)	DEHA2E23672(YAL051W)	DEHA2F26906(YKR064W)	DEHA2F27214(YKR064W)
kluyveri	SAKL0B01848(YAL051W)	SAKL0B01870(YAL051W)	SAKL0C05918(YKR064W)	SAKL0D07898(YLR256W)	SAKL0D08008(YKL222C)	SAKL0D14520(YAL051W)	SAKL0D14542(YAL051W)	SAKL0G07634(YAL051W)	SAKL0H00660(YAL051W)	SAKL0H00682(YAL051W)	SAKL0H25520(YAL051W)
lactis	KLLA0A03399(YAL051W)	KLLA0A03421(YAL051W)	KLLA0A03443(YAL051W)	KLLA0A06039(YKR064W)	KLLA0C14212(YCR106W)	KLLA0F18084(YAL051W)	KLLA0F22880(YAL051W)	KLLA0F22990(YLR256W)
lipolytica	YALI0F03135(YBL005W)	YALI0F17424(YLR256W)	YALI0F17468(YLR256W)
rouxii	ZYRO0C00726(YAL051W)	ZYRO0D02090(YKR064W)	ZYRO0E05412(YLR256W)
thermotolerans	KLTH0B00352(YCR106W)	KLTH0D02222(YOR363C)	KLTH0E06116(YAL051W)	KLTH0F05258(YKR064W)	KLTH0H11572(YLR256W)	KLTH0H11704(YHR056C)
GL3C0019
cerevisiae	SACE0B06160(YBR164C)	SACE0D01276(YDL192W)	SACE0D02376(YDL137W)	SACE0M06402(YMR138W)	SACE0O06006(YOR094W)	SACE0P01474(YPL218W)	SACE0P05126(YPL051W)
glabrata	CAGL0E05896(YPL218W)	CAGL0I00858(YMR138W)	CAGL0I03916(YDL137W)	CAGL0I10835(YBR164C)	CAGL0J09064(YDL137W)	CAGL0L12826(YPL051W)
gossypii	ERGO0C03036(YOR094W)	ERGO0D11484(YDL192W)	ERGO0D11506(YDL137W)	ERGO0D15092(YMR138W)	ERGO0E02882(YOR094W)	ERGO0F02838(YPL218W)	ERGO0G02508(YPL051W)	ERGO0G13288(YBR164C)
hansenii	DEHA2A09350(YOR094W)	DEHA2B14322(YDL192W)	DEHA2B15356(YPL051W)	DEHA2C01958(YMR138W)	DEHA2C04092(YPL218W)	DEHA2E02002(YDL192W)	DEHA2G18436(YBR164C)
kluyveri	SAKL0A03960(YPL218W)	SAKL0E04906(YMR138W)	SAKL0E10054(YOR094W)	SAKL0F10296(YDL137W)	SAKL0F10318(YDL137W)	SAKL0G06908(YOR094W)	SAKL0H08624(YBR164C)	SAKL0H11066(YPL051W)
lactis	KLLA0B02046(YPL218W)	KLLA0C13563(YOR094W)	KLLA0E12805(YPL051W)	KLLA0E24773(YBR164C)	KLLA0F02662(YPL051W)	KLLA0F05225(YDL137W)	KLLA0F17072(YMR138W)
lipolytica	YALI0C14586(YOR094W)	YALI0C21824(YPL218W)	YALI0D02995(YPL051W)	YALI0E11803(YDL137W)	YALI0E23793(YMR138W)	YALI0F02167(YDL192W)	YALI0F31009(YBR164C)
rouxii	ZYRO0A05500(YPL218W)	ZYRO0A08492(YMR138W)	ZYRO0A10340(YBR164C)	ZYRO0E02090(YOR094W)	ZYRO0E07304(YPL218W)	ZYRO0F05742(YDL137W)	ZYRO0F08536(YPL051W)
thermotolerans	KLTH0E09592(YMR138W)	KLTH0E11660(YPL051W)	KLTH0E13838(YBR164C)	KLTH0G05654(YPL051W)	KLTH0G08074(YOR094W)	KLTH0H02200(YDL192W)	KLTH0H02222(YDL137W)	KLTH0H03696(YPL218W)
GL3C0020
cerevisiae	SACE0F01254(YFL016C)	SACE0L03432(YLR090W)	SACE0M06908(YMR161W)	SACE0M08206(YMR214W)	SACE0N05544(YNL077W)	SACE0N05852(YNL064C)	SACE0N07194(YNL007C)
glabrata	CAGL0F03729(YMR214W)	CAGL0H03707(YNL007C)	CAGL0H04499(YMR161W)	CAGL0J04224(YFL016C)	CAGL0J09966(YNL064C)	CAGL0J10296(YNL077W)	CAGL0L12276(YLR090W)
gossypii	ERGO0A04202(YNL007C)	ERGO0D03366(YNL064C)	ERGO0E16192(YMR214W)	ERGO0E18062(YNL077W)	ERGO0F01122(YMR161W)	ERGO0F17688(YFL016C)	ERGO0G10252(YLR090W)
hansenii	DEHA2A11572(YNL064C)	DEHA2B07788(YLR090W)	DEHA2F10098(YMR214W)	DEHA2F17468(YMR214W)	DEHA2F18766(YFL016C)	DEHA2F21120(YNL064C)	DEHA2G10802(YNL007C)	DEHA2G22242(YMR161W)
kluyveri	SAKL0B02068(YFL016C)	SAKL0D08778(YNL007C)	SAKL0E06050(YMR161W)	SAKL0E08734(YNL064C)	SAKL0E09306(YNL077W)	SAKL0H05258(YMR214W)	SAKL0H16984(YLR090W)
lactis	KLLA0C07260(YMR214W)	KLLA0D04818(YNL007C)	KLLA0D07656(YFL016C)	KLLA0E01629(YMR161W)	KLLA0E07899(YNL077W)	KLLA0F03333(YNL064C)	KLLA0F19184(YLR090W)
lipolytica	YALI0D02002(YMR161W)	YALI0D02937(YLR090W)	YALI0E10263(YMR214W)	YALI0E13508(YNL007C)	YALI0F00880(YNL064C)	YALI0F12551(YFL016C)	YALI0F17292(YJL073W)
rouxii	ZYRO0A01496(YNL064C)	ZYRO0A06226(YMR214W)	ZYRO0A07502(YMR161W)	ZYRO0C01606(YLR090W)	ZYRO0C15048(YNL077W)	ZYRO0E04598(YNL007C)	ZYRO0F03652(YFL016C)
thermotolerans	KLTH0A02882(YFL016C)	KLTH0D12496(YMR214W)	KLTH0F09944(YMR161W)	KLTH0G08756(YNL077W)	KLTH0G09394(YNL064C)	KLTH0G13640(YLR090W)	KLTH0H12100(YNL007C)
GL3C0021
cerevisiae	SACE0D04664(YDL029W)	SACE0F00726(YFL039C)	SACE0H04312(YHR129C)	SACE0J03102(YJL081C)	SACE0J06358(YJR065C)	SACE0L03322(YLR085C)	SACE0P06974(YPR034W)
glabrata	CAGL0F00517(YJR065C)	CAGL0H09042(YHR129C)	CAGL0K01595(YDL029W)	CAGL0K05335(YPR034W)	CAGL0K12694(YFL039C)	CAGL0L12166(YLR085C)	CAGL0M03201(YJL081C)
gossypii	ERGO0B10384(YFL039C)	ERGO0C08998(YPR034W)	ERGO0D16566(YDL029W)	ERGO0F06710(YHR129C)	ERGO0F07942(YJL081C)	ERGO0F15510(YJR065C)	ERGO0G10406(YLR085C)
hansenii	DEHA2B01694(YJL081C)	DEHA2B06358(YDL029W)	DEHA2D05412(YFL039C)	DEHA2E09768(YFL039C)	DEHA2F04268(YLR085C)	DEHA2F23474(YJR065C)	DEHA2G12320(YPR034W)
kluyveri	SAKL0B00968(YFL039C)	SAKL0C07370(YDL029W)	SAKL0D05874(YJL081C)	SAKL0D12804(YJR065C)	SAKL0E11814(YHR129C)	SAKL0F13772(YPR034W)	SAKL0H17138(YLR085C)
lactis	KLLA0B13904(YJR065C)	KLLA0C03850(YDL029W)	KLLA0D02288(YJL081C)	KLLA0D05357(YFL039C)	KLLA0E06315(YPR034W)	KLLA0E22925(YHR129C)	KLLA0F19063(YLR085C)
lipolytica	YALI0D08272(YFL039C)	YALI0D13178(YLR085C)	YALI0E05335(YFL039C)	YALI0E34170(YJR065C)	YALI0F15389(YDL029W)	YALI0F26345(YJL081C)	YALI0F27533(YFL039C)
rouxii	ZYRO0B04928(YDL029W)	ZYRO0C01738(YLR085C)	ZYRO0F02772(YFL039C)	ZYRO0G01936(YJR065C)	ZYRO0G05676(YHR129C)	ZYRO0G17182(YPR034W)	ZYRO0G21428(YJL081C)
thermotolerans	KLTH0B05940(YHR129C)	KLTH0C02508(YJR065C)	KLTH0C05324(YPR034W)	KLTH0F06490(YDL029W)	KLTH0G13772(YLR085C)	KLTH0G18832(YFL039C)	KLTH0H09702(YJL081C)
GL3C0022
cerevisiae	SACE0G05610(YGL011C)	SACE0G08866(YGR135W)	SACE0G11594(YGR253C)	SACE0M01034(YML092C)	SACE0M10560(YMR314W)	SACE0O02970(YOL038W)	SACE0O11704(YOR362C)
glabrata	CAGL0A00407(YGL011C)	CAGL0F01199(YOL038W)	CAGL0H06105(YOR362C)	CAGL0H07007(YML092C)	CAGL0I02442(YGR253C)	CAGL0I10406(YGR135W)	CAGL0M14003(YMR314W)
gossypii	ERGO0A04752(YOL038W)	ERGO0D01188(YML092C)	ERGO0D18480(YOR362C)	ERGO0E15092(YGR253C)	ERGO0F13090(YGR135W)	ERGO0G00858(YMR314W)	ERGO0G06402(YGL011C)
hansenii	DEHA2A02860(YML092C)	DEHA2A08734(YGL011C)	DEHA2B13860(YGR135W)	DEHA2F09724(YOR362C)	DEHA2F13904(YOL038W)	DEHA2G16676(YMR314W)	DEHA2G23562(YGR253C)
kluyveri	SAKL0D00440(YML092C)	SAKL0D14476(YOR362C)	SAKL0F02530(YGR135W)	SAKL0F04224(YOL038W)	SAKL0H00946(YMR314W)	SAKL0H02068(YGR253C)	SAKL0H21956(YGL011C)
lactis	KLLA0A03487(YOR362C)	KLLA0A05027(YGL011C)	KLLA0A05093(YGR253C)	KLLA0A10153(YMR314W)	KLLA0B11836(YOL038W)	KLLA0D10373(YML092C)	KLLA0E03917(YGR135W)
lipolytica	YALI0B14267(YOL038W)	YALI0C06039(YGL011C)	YALI0C17325(YMR314W)	YALI0C19382(YGR135W)	YALI0E02794(YGR253C)	YALI0F06314(YML092C)	YALI0F07469(YOR362C)
rouxii	ZYRO0A00616(YML092C)	ZYRO0C00792(YOR362C)	ZYRO0C01144(YMR314W)	ZYRO0C11770(YGR253C)	ZYRO0D09746(YGR135W)	ZYRO0G04136(YOL038W)	ZYRO0G10164(YGL011C)
thermotolerans	KLTH0B09504(YMR314W)	KLTH0D00902(YOR362C)	KLTH0E07788(YGL011C)	KLTH0E16324(YML092C)	KLTH0F13574(YOL038W)	KLTH0G02376(YGR135W)	KLTH0H00528(YGR253C)
GL3C0024
cerevisiae	SACE0C03036(YCR069W)	SACE0D08624(YDR155C)	SACE0D11792(YDR304C)	SACE0H02684(YHR057C)	SACE0J05544(YJR032W)	SACE0L12517(YLR216C)	SACE0M01298(YML078W)	SACE0N07942(YNR028W)
glabrata	CAGL0E01177(YDR155C)	CAGL0H01529(YDR304C)	CAGL0H04301(YML078W)	CAGL0J03520(YCR069W)	CAGL0J08954(YLR216C)	CAGL0M08030(YJR032W)
gossypii	ERGO0A03058(YDR304C)	ERGO0A05544(YCR069W)	ERGO0D11352(YLR216C)	ERGO0E06842(YJR032W)	ERGO0E11880(YML078W)	ERGO0G04356(YDR155C)
hansenii	DEHA2A09900(YLR216C)	DEHA2A11902(YJR032W)	DEHA2A13640(YLR216C)	DEHA2B07524(YML078W)	DEHA2C12012(YHR057C)	DEHA2D04906(YDR155C)	DEHA2E17710(YDR155C)	DEHA2G10340(YDR304C)
kluyveri	SAKL0A01364(YCR069W)	SAKL0D11110(YJR032W)	SAKL0F10450(YLR216C)	SAKL0G09746(YDR304C)	SAKL0G17974(YML078W)	SAKL0H15268(YDR155C)
lactis	KLLA0B04565(YML078W)	KLLA0C08635(YCR069W)	KLLA0C10208(YDR304C)	KLLA0D16676(YDR155C)	KLLA0E22705(YJR032W)	KLLA0F05093(YLR216C)
lipolytica	YALI0A09108(YHR057C)	YALI0A17314(YLR216C)	YALI0C07018(YDR155C)	YALI0C09988(YDR155C)	YALI0C10230(YDR155C)	YALI0C15653(YDR304C)	YALI0C16775(YLR216C)	YALI0C19690	YALI0E00132(YDR304C)	YALI0E23155(YDR304C)
rouxii	ZYRO0B14806(YML078W)	ZYRO0C13904(YDR304C)	ZYRO0D08294(YCR069W)	ZYRO0E03300(YJR032W)	ZYRO0F05874(YLR216C)	ZYRO0F13706(YDR155C)
thermotolerans	KLTH0A06666(YCR069W)	KLTH0D16918(YML078W)	KLTH0G05918(YDR304C)	KLTH0G11880(YDR155C)	KLTH0H02068(YLR216C)	KLTH0H14234(YJR032W)
GL3C0025
cerevisiae	SACE0D05478(YDR011W)	SACE0D14146(YDR406W)	SACE0I03608(YIL013C)	SACE0N08954(YNR070W)	SACE0O02112(YOL075C)	SACE0O04180(YOR011W)	SACE0O07216(YOR153W)	SACE0O11000(YOR328W)	SACE0P04972(YPL058C)
glabrata	CAGL0F01419(YOR011W)	CAGL0F02717(YDR406W)	CAGL0I04862(YDR011W)	CAGL0I08019(YOL075C)	CAGL0M01760(YOR153W)	CAGL0M07293(YPL058C)
gossypii	ERGO0B08140(YNR070W)	ERGO0B08162(YOR153W)	ERGO0F13266(YIL013C)	ERGO0G05126(YOR153W)
hansenii	DEHA2A03696(YDR011W)	DEHA2B16610(YOR153W)	DEHA2C03784(YOL075C)	DEHA2F00154(YOR153W)	DEHA2F16478(YOR153W)	DEHA2F16500(YOR153W)	DEHA2G14894(YOR153W)	DEHA2G14916(YOR153W)
kluyveri	SAKL0C05654(YPL058C)	SAKL0C06996(YOR153W)	SAKL0C08074(YOL075C)	SAKL0C11616(YDR011W)	SAKL0C11704(YDR406W)	SAKL0F04312(YIL013C)	SAKL0G08008(YOR153W)	SAKL0H10670(YPL058C)	SAKL0H21010(YDR011W)
lactis	KLLA0B09702(YPL058C)	KLLA0C04477(YOL075C)	KLLA0D03432(YDR011W)	KLLA0D03476(YOR153W)	KLLA0F21692(YOR153W)
lipolytica	YALI0B02544(YDR406W)	YALI0B12980(YDR406W)	YALI0C20265(YDR406W)	YALI0D25828(YOL075C)	YALI0E14729(YOR153W)	YALI0F17996(YDR011W)
rouxii	ZYRO0A04114(YDR011W)	ZYRO0B05588(YOL075C)	ZYRO0B14762(YDR011W)	ZYRO0D11836(YDR406W)	ZYRO0D11858(YOR153W)	ZYRO0D11880(YOR153W)	ZYRO0D17710(YOR153W)	ZYRO0F08866(YPL058C)	ZYRO0F08888(YPL058C)
thermotolerans	KLTH0A01914(YDR011W)	KLTH0E15796(YOL075C)	KLTH0E17138(YDR406W)	KLTH0G19448(YDR406W)
GL3C0026
cerevisiae	SACE0G06248(YGR019W)	SACE0L17335(YLR438W)	SACE0N08690(YNR058W)	SACE0O00682(YOL140W)
glabrata	CAGL0B01507(YOL140W)	CAGL0D04026(YGR019W)	CAGL0M00880(YLR438W)
gossypii	ERGO0D04884(YOL140W)	ERGO0E11176(YLR438W)	ERGO0G07260(YGR019W)
hansenii	DEHA2B06622(YOL140W)	DEHA2C05720(YOL140W)	DEHA2C09042(YOL140W)	DEHA2C16324(YGR019W)	DEHA2F00682(YLR438W)	DEHA2F06006(YLR438W)	DEHA2F09306(YGR019W)	DEHA2G24750(YNR058W)
kluyveri	SAKL0B12562(YGR019W)	SAKL0C13442(YOL140W)	SAKL0E05016(YOL140W)	SAKL0F16566(YOL140W)	SAKL0G17182(YLR438W)	SAKL0H09504(YNR058W)	SAKL0H11528(YNR058W)	SAKL0H16522(YOL140W)	SAKL0H20658(YGR019W)
lactis	KLLA0B00429(YNR058W)	KLLA0B05247(YLR438W)	KLLA0B14729(YOL140W)	KLLA0E21077(YOL140W)	KLLA0E22089(YOL140W)	KLLA0F20548(YGR019W)
lipolytica	YALI0A08734(YOL140W)	YALI0C04433(YLR438W)	YALI0C05709(YOL140W)	YALI0D22847(YOL140W)	YALI0E18238(YGR019W)
rouxii	ZYRO0A08404(YLR438W)	ZYRO0A11990(YGR019W)	ZYRO0A13992(YNR058W)	ZYRO0B14058(YLR438W)	ZYRO0C00110(YNR058W)	ZYRO0C03300(YOL140W)	ZYRO0C18480(YOL140W)	ZYRO0E00198(YNR058W)	ZYRO0E00484(YOL140W)
thermotolerans	KLTH0B00220(YLR438W)	KLTH0C11836(YOL140W)	KLTH0D16038(YLR438W)	KLTH0E00374(YLR438W)	KLTH0E00616(YNR058W)	KLTH0E09878(YNR058W)	KLTH0F04070(YOL140W)	KLTH0F19448(YOL140W)	KLTH0H08976(YGR019W)	KLTH0H15554(YOL140W)
GL3C0028
cerevisiae	SACE0A00726(YAL040C)	SACE0D02024(YDL155W)	SACE0G08206(YGR108W)	SACE0G08228(YGR109C)	SACE0L12385(YLR210W)	SACE0M07876(YMR199W)	SACE0P00660(YPL256C)	SACE0P08712(YPR119W)	SACE0P08734(YPR120C)
glabrata	CAGL0D04620(YPR119W)	CAGL0D04642(YPR120C)	CAGL0I03564(YDL155W)	CAGL0I05852(YPL256C)	CAGL0J08822(YLR210W)	CAGL0L10648(YMR199W)	CAGL0M11044(YPR119W)	CAGL0M11066(YGR109C)	CAGL0M11990(YAL040C)
gossypii	ERGO0A06820(YPR119W)	ERGO0A06842(YPR120C)	ERGO0D10934(YLR210W)	ERGO0D18128(YAL040C)	ERGO0F01474(YPL256C)
hansenii	DEHA2A01760(YPR119W)	DEHA2D09702(YPL256C)	DEHA2E11198(YDL155W)	DEHA2E11968(YAL040C)	DEHA2G24134(YLR210W)
kluyveri	SAKL0A02508(YMR199W)	SAKL0C02486(YLR210W)	SAKL0D14124(YAL040C)	SAKL0F06666(YPR119W)	SAKL0F06688(YPR120C)	SAKL0F10868(YLR210W)
lactis	KLLA0C02233(YPL256C)	KLLA0C13057(YAL040C)	KLLA0C16445(YLR210W)	KLLA0D15543(YPR119W)	KLLA0D15565(YPR120C)	KLLA0F06490(YPL256C)
lipolytica	YALI0B15180(YPR119W)	YALI0B19206(YLR210W)	YALI0C13926(YDL155W)	YALI0C15114(YLR210W)
rouxii	ZYRO0C05588(YMR199W)	ZYRO0C06138(YPR119W)	ZYRO0C06160(YPR120C)	ZYRO0D04862(YAL040C)	ZYRO0F11352(YLR210W)	ZYRO0F16786(YAL040C)
thermotolerans	KLTH0A05632(YPL256C)	KLTH0D01254(YAL040C)	KLTH0E05170(YPR120C)	KLTH0E05192(YPR119W)	KLTH0F02266(YLR210W)	KLTH0H01694(YLR210W)
GL3C0029
cerevisiae	SACE0B01122(YBL063W)	SACE0E00418(YEL061C)	SACE0G01144(YGL216W)	SACE0K03212(YKL079W)	SACE0P02860(YPL155C)	SACE0P09174(YPR141C)
glabrata	CAGL0B03641(YEL061C)	CAGL0D04994(YPR141C)	CAGL0I07029(YGL216W)	CAGL0L05104(YKL079W)	CAGL0M02189(YPL155C)
gossypii	ERGO0C05016(YEL061C)	ERGO0C08096(YPL155C)	ERGO0C09988(YBL063W)	ERGO0D12716(YKL079W)	ERGO0E18392(YGL216W)	ERGO0G13992(YPR141C)
hansenii	DEHA2A09812(YGL216W)	DEHA2B02068(YPR141C)	DEHA2B10978(YGL216W)	DEHA2C12298(YPL155C)	DEHA2C14652(YGL216W)	DEHA2E05874(YBL063W)
kluyveri	SAKL0E01078(YEL061C)	SAKL0F01760(YGL216W)	SAKL0F03168(YPR141C)	SAKL0F12298(YBL063W)	SAKL0G05016(YGL216W)	SAKL0G18920(YKL079W)	SAKL0H06490(YPL155C)
lactis	KLLA0A01606(YGL216W)	KLLA0B00759(YGL216W)	KLLA0B10956(YPR141C)	KLLA0D01045(YEL061C)	KLLA0D05951(YPL155C)
lipolytica	YALI0A11099(YBL063W)	YALI0C12859(YPR141C)	YALI0D07722(YGL216W)	YALI0D24079(YBL063W)	YALI0E07491(YGL216W)	YALI0E10879(YGL216W)	YALI0F02673(YBL063W)	YALI0F14179(YBL063W)	YALI0F27027(YPL155C)
rouxii	ZYRO0B03234(YBL063W)	ZYRO0B04290(YPR141C)	ZYRO0C07898(YEL061C)	ZYRO0D12650(YGL216W)	ZYRO0E01078(YKL079W)	ZYRO0E08668(YGL216W)	ZYRO0F07414(YPL155C)
thermotolerans	KLTH0C11330(YEL061C)	KLTH0D11286(YPL155C)	KLTH0F14498(YPR141C)	KLTH0G01606(YGL216W)	KLTH0G03850(YGL216W)
GL3C0030
cerevisiae	SACE0B01276(YBL056W)	SACE0B05324(YBR125C)	SACE0C03234(YCR079W)	SACE0D05148(YDL006W)	SACE0E04202(YER089C)	SACE0J04862(YJL005W)	SACE0O05918(YOR090C)
glabrata	CAGL0A04301(YBL056W)	CAGL0C04499(YDL006W)	CAGL0D03168(YJL005W)	CAGL0E00649(YCR079W)	CAGL0I05038(YBL056W)	CAGL0J08657(YOR090C)	CAGL0J09834(YBR125C)
gossypii	ERGO0A00660(YJL005W)	ERGO0C02926(YOR090C)	ERGO0C10230(YER089C)	ERGO0D00704(YBR125C)	ERGO0E08140(YDL006W)	ERGO0G03344(YCR079W)
hansenii	DEHA2A07612(YER089C)	DEHA2A11220(YOR090C)	DEHA2C02816(YDL006W)	DEHA2C17490(YJL005W)	DEHA2E10868(YCR079W)	DEHA2E21912(YBR125C)
kluyveri	SAKL0A00968(YCR079W)	SAKL0B08448(YBR125C)	SAKL0C11418(YDL006W)	SAKL0E09944(YOR090C)	SAKL0F12012(YBL056W)	SAKL0G12804(YJL005W)
lactis	KLLA0B08844(YBR125C)	KLLA0C13706(YOR090C)	KLLA0E19977(YER089C)	KLLA0F06985(YCR079W)	KLLA0F14729(YDL006W)	KLLA0F15708(YJL005W)
lipolytica	YALI0B18759(YJL005W)	YALI0B22616(YCR079W)	YALI0C03399(YDL006W)	YALI0D07040(YOR090C)	YALI0D22066(YDL006W)	YALI0E14795(YER089C)
rouxii	ZYRO0A04246(YDL006W)	ZYRO0B02948(YBL056W)	ZYRO0B10362(YJL005W)	ZYRO0C11968(YCR079W)	ZYRO0C15576(YOR090C)	ZYRO0C16918(YBR125C)
thermotolerans	KLTH0A07040(YCR079W)	KLTH0B03322(YJL005W)	KLTH0C07128(YER089C)	KLTH0F11572(YBR125C)	KLTH0G08184(YOR090C)	KLTH0G16676(YDL006W)
GL3C0031
cerevisiae	SACE0A01892(YAR023C)	SACE0A01958(YAR027W)	SACE0A01980(YAR028W)	SACE0A02002(YAR029W)	SACE0A02024(YAR031W)	SACE0A02046(YAR033W)	SACE0B09240(YML132W)	SACE0C01628(YCR007C)	SACE0D00110(YDL248W)	SACE0F00220(YFL062W)	SACE0G00110(YGL263W)	SACE0G04664(YGL053W)	SACE0G04686(YGL051W)	SACE0G12430(YGR295C)	SACE0H00176(YHL048W)	SACE0H00242(YHL044W)	SACE0H00264(YHL043W)	SACE0H00286(YHL042W)	SACE0J08448(YJR161C)	SACE0K00198(YKL219W)	SACE0M00132(YML132W)	SACE0N00132(YNL336W)	SACE0N09064(YNR075W)
glabrata
gossypii
hansenii
kluyveri	SAKL0C10868(YNL336W)	SAKL0C10956(YNL336W)	SAKL0C10978(YJR161C)	SAKL0D01210(YDL248W)	SAKL0D01254(YDL248W)	SAKL0D15290(YDL248W)	SAKL0D15312(YGR295C)	SAKL0H05522	SAKL0H20614(YCR007C)	SAKL0H20636(YGR295C)
lactis
lipolytica
rouxii	ZYRO0A00220(YKL219W)	ZYRO0A13816(YKL219W)	ZYRO0A13948(YKL219W)	ZYRO0B00154(YJR161C)	ZYRO0C00242(YJR161C)	ZYRO0C18590(YGL263W)	ZYRO0D00154(YFL062W)	ZYRO0D00242(YNL336W)	ZYRO0D00352(YML132W)	ZYRO0E00132(YML132W)	ZYRO0E00330(YKL219W)	ZYRO0E00440(YGL263W)	ZYRO0F18700(YGL263W)
thermotolerans	KLTH0B06688	KLTH0B06710(YHL048W)	KLTH0B10230(YKL219W)	KLTH0B10252(YKL219W)	KLTH0B10274(YGL263W)	KLTH0B10296(YKL219W)	KLTH0C00264(YGL263W)	KLTH0D00242(YGL263W)	KLTH0D00374(YGR295C)	KLTH0G19580(YJR161C)
GL3C0032
cerevisiae	SACE0A01496(YAL007C)	SACE0A01672(YAR002C-A)	SACE0D04884(YDL018C)	SACE0G01518(YGL200C)	SACE0G05852(YGL002W)	SACE0H03894(YHR110W)	SACE0M02794(YML012W)	SACE0O04290(YOR016C)
glabrata	CAGL0A00627(YAR002C-A)	CAGL0C02761(YOR016C)	CAGL0G00682(YAR002C-A)	CAGL0H04741(YML012W)	CAGL0I01232(YHR110W)	CAGL0K01793(YDL018C)	CAGL0K08426(YGL200C)
gossypii	ERGO0D09966(YOR016C)	ERGO0D13618(YML012W)	ERGO0E13288(YDL018C)	ERGO0E13948(YHR110W)	ERGO0F05412(YAR002C-A)	ERGO0F09526(YGL200C)
hansenii	DEHA2A08866(YGL002W)	DEHA2C05632(YDL018C)	DEHA2D01826(YML012W)	DEHA2E03608(YGL200C)	DEHA2G14718(YHR110W)
kluyveri	SAKL0C07854(YDL018C)	SAKL0F05698(YOR016C)	SAKL0G02156(YHR110W)	SAKL0G05214(YML012W)	SAKL0H22440(YAR002C-A)	SAKL0H25300(YGL200C)
lactis	KLLA0A08778(YAR002C-A)	KLLA0B00935(YML012W)	KLLA0C04323(YDL018C)	KLLA0D14641(YOR016C)	KLLA0E21385(YHR110W)	KLLA0F12518(YGL200C)
lipolytica	YALI0B13882(YOR016C)	YALI0C18073(YAR002C-A)	YALI0E22220(YML012W)	YALI0E34852(YGL200C)	YALI0F23265
rouxii	ZYRO0A05082(YDL018C)	ZYRO0D12848(YML012W)	ZYRO0F09702(YHR110W)	ZYRO0G01386(YOR016C)	ZYRO0G10516(YAR002C-A)	ZYRO0G19514(YGL200C)
thermotolerans	KLTH0E06292(YGL200C)	KLTH0E08206(YAR002C-A)	KLTH0E15994(YDL018C)	KLTH0F12254(YOR016C)	KLTH0F16368(YHR110W)	KLTH0G04070(YML012W)
GL3C0033
cerevisiae	SACE0B00616(YBL089W)	SACE0E00352(YEL064C)	SACE0E04862(YER119C)	SACE0I02024(YIL088C)	SACE0J04972(YJR001W)	SACE0K01782(YKL146W)	SACE0N04994(YNL101W)
glabrata	CAGL0B04455(YNL101W)	CAGL0D03036(YJR001W)	CAGL0E06468(YKL146W)	CAGL0G03619(YER119C)	CAGL0G06622(YNL101W)	CAGL0H04587(YER119C)	CAGL0M06611(YIL088C)
gossypii	ERGO0C05456(YJR001W)	ERGO0C05940(YKL146W)	ERGO0D04576(YIL088C)	ERGO0E16984(YNL101W)	ERGO0F21538(YEL064C)	ERGO0G01980(YER119C)
hansenii	DEHA2A09834(YIL088C)	DEHA2C03850(YER119C)	DEHA2D01584(YJR001W)	DEHA2D16940(YNL101W)	DEHA2E13310(YEL064C)	DEHA2F01936(YJR001W)	DEHA2F10318(YNL101W)
kluyveri	SAKL0C02574(YEL064C)	SAKL0E07392(YIL088C)	SAKL0E10362(YNL101W)	SAKL0F13134(YER119C)	SAKL0G11462(YKL146W)	SAKL0G12452(YJR001W)
lactis	KLLA0C02277(YEL064C)	KLLA0C13277(YNL101W)	KLLA0D09779(YJR001W)	KLLA0E06931(YER119C)	KLLA0E08559(YIL088C)	KLLA0E13795(YKL146W)
lipolytica	YALI0D11836(YER119C)	YALI0E10637(YKL146W)	YALI0E28358(YEL064C)	YALI0F30063(YJR001W)
rouxii	ZYRO0A02112(YIL088C)	ZYRO0A10538(YKL146W)	ZYRO0B04026(YER119C)	ZYRO0B09548(YNL101W)	ZYRO0B10032(YJR001W)	ZYRO0F16720(YEL064C)
thermotolerans	KLTH0B02970(YJR001W)	KLTH0C06006(YER119C)	KLTH0D09042(YNL101W)	KLTH0F02332(YEL064C)	KLTH0G07502(YKL146W)	KLTH0G10604(YIL088C)
GL3C0034
cerevisiae	SACE0E02222(YER013W)	SACE0G03168(YGL120C)	SACE0K03234(YKL078W)	SACE0K06952(YKR086W)	SACE0M06182(YMR128W)	SACE0N07590(YNR011C)
glabrata	CAGL0F06523(YKL078W)	CAGL0F07139(YGL120C)	CAGL0G02299(YKR086W)	CAGL0H09526(YER013W)	CAGL0I05676(YNR011C)	CAGL0K03795(YMR128W)
gossypii	ERGO0A04972(YER013W)	ERGO0A08822(YGL120C)	ERGO0D12606(YKL078W)	ERGO0D14476(YKR086W)	ERGO0D15906(YNR011C)	ERGO0F10934(YMR128W)
hansenii	DEHA2A09372(YGL120C)	DEHA2B08448(YNR011C)	DEHA2D13882(YER013W)	DEHA2E09284(YKR086W)	DEHA2E21340(YKL078W)	DEHA2G08712(YMR128W)
kluyveri	SAKL0A02178(YNR011C)	SAKL0A06710(YGL120C)	SAKL0E04532(YMR128W)	SAKL0F04026(YER013W)	SAKL0G00528(YKR086W)	SAKL0G18832(YKL078W)
lactis	KLLA0A07733(YKR086W)	KLLA0B00561(YGL120C)	KLLA0B11638(YER013W)	KLLA0F06204(YNR011C)	KLLA0F17435(YMR128W)	KLLA0F26224(YKL078W)
lipolytica	YALI0B09053(YKR086W)	YALI0B11352(YER013W)	YALI0B11968(YKL078W)	YALI0B15642(YGL120C)	YALI0D09955(YER013W)	YALI0D26620(YMR128W)	YALI0E02750(YGL120C)
rouxii	ZYRO0A08888(YMR128W)	ZYRO0A11814(YKR086W)	ZYRO0D09042(YNR011C)	ZYRO0D15180(YER013W)	ZYRO0E01166(YKL078W)	ZYRO0E01606(YGL120C)
thermotolerans	KLTH0A05918(YNR011C)	KLTH0B04664(YKL078W)	KLTH0E09218(YMR128W)	KLTH0F13772(YER013W)	KLTH0F17974(YKR086W)	KLTH0H06204(YGL120C)
GL3C0036
cerevisiae	SACE0B05016(YBR109C)	SACE0D13376(YDR373W)	SACE0G03454(YGL106W)	SACE0K00836(YKL190W)	SACE0O09438(YOR257W)	SACE0P10296(YPR188C)
glabrata	CAGL0A02948(YDR373W)	CAGL0D01452(YBR109C)	CAGL0F07491(YGL106W)	CAGL0G10065(YPR188C)	CAGL0K08954(YOR257W)	CAGL0L00605(YKL190W)
gossypii	ERGO0A01848(YOR257W)	ERGO0C01100(YDR373W)	ERGO0D01584(YBR109C)	ERGO0E01760(YPR188C)	ERGO0E10582(YKL190W)	ERGO0F04774(YGL106W)
hansenii	DEHA2A12628(YGL106W)	DEHA2B08866(YKL190W)	DEHA2D10582(YBR109C)	DEHA2E09790(YPR188C)	DEHA2E13728(YDR373W)	DEHA2F14784(YOR257W)
kluyveri	SAKL0A06138(YGL106W)	SAKL0B07810(YBR109C)	SAKL0F16214(YPR188C)	SAKL0G02750(YDR373W)	SAKL0G16478(YKL190W)	SAKL0H05830(YOR257W)
lactis	KLLA0B03498(YPR188C)	KLLA0B09427(YBR109C)	KLLA0C09669(YOR257W)	KLLA0D02992(YKL190W)	KLLA0E02399(YDR373W)	KLLA0F10439(YGL106W)
lipolytica	YALI0A19976(YKL190W)	YALI0A20518(YOR257W)	YALI0E03388(YGL106W)	YALI0E15180(YDR373W)	YALI0E34111(YBR109C)	YALI0F12683(YBR109C)
rouxii	ZYRO0B13420(YKL190W)	ZYRO0C16346(YBR109C)	ZYRO0D00858(YPR188C)	ZYRO0F11880(YOR257W)	ZYRO0G01628(YDR373W)	ZYRO0G21560(YGL106W)
thermotolerans	KLTH0D11924(YOR257W)	KLTH0D15400(YKL190W)	KLTH0F10626(YBR109C)	KLTH0F15796(YDR373W)	KLTH0H05786(YGL106W)
GL3C0037
cerevisiae	SACE0D03630(YDL080C)	SACE0D13574(YDR380W)	SACE0E01430(YEL020C)	SACE0G07700(YGR087C)	SACE0L02464(YLR044C)	SACE0L04356(YLR134W)	SACE0M05698(YMR108W)
glabrata	CAGL0A03102(YDR380W)	CAGL0G02937(YLR044C)	CAGL0K03465(YMR108W)	CAGL0L06842(YDL080C)	CAGL0M03245(YEL020C)	CAGL0M07920(YLR044C)
gossypii	ERGO0A02684(YLR044C)	ERGO0C01760(YLR044C)	ERGO0C09592(YDR380W)	ERGO0D15158(YDL080C)	ERGO0E01100(YMR108W)	ERGO0E07018(YEL020C)
hansenii	DEHA2B03872(YLR044C)	DEHA2D10120(YDR380W)	DEHA2D16984(YLR044C)	DEHA2G02134(YMR108W)	DEHA2G18348(YLR044C)
kluyveri	SAKL0D00220(YDR380W)	SAKL0D10934(YEL020C)	SAKL0E03740(YMR108W)	SAKL0E04972(YLR044C)	SAKL0F04334(YLR044C)	SAKL0G03036(YDR380W)	SAKL0G10164(YLR044C)	SAKL0G14894(YLR044C)
lactis	KLLA0B12584(YMR108W)	KLLA0E02707(YDR380W)	KLLA0E16303(YLR044C)	KLLA0F16962(YDL080C)
lipolytica	YALI0C00253(YMR108W)	YALI0D06930(YGR087C)	YALI0D10131(YLR044C)	YALI0E07315(YEL020C)
rouxii	ZYRO0A08426(YDL080C)	ZYRO0E03454(YEL020C)	ZYRO0F01606(YLR044C)	ZYRO0G04378(YDR380W)	ZYRO0G19954(YMR108W)
thermotolerans	KLTH0B01188(YLR044C)	KLTH0D00418(YLR134W)	KLTH0D04532(YMR108W)	KLTH0D08272(YLR044C)	KLTH0E09702(YDL080C)	KLTH0F15510(YDR380W)	KLTH0H14102(YEL020C)
GL3C0038
cerevisiae	SACE0B01562(YBL041W)	SACE0E02200(YER012W)	SACE0E04334(YER094C)	SACE0J04950(YJL001W)	SACE0O07304(YOR157C)	SACE0P08294(YPR103W)
glabrata	CAGL0D03058(YJL001W)	CAGL0F04477(YBL041W)	CAGL0G01804(YPR103W)	CAGL0H09548(YER012W)	CAGL0I04906(YER094C)	CAGL0L04312(YOR157C)
gossypii	ERGO0A00440(YJL001W)	ERGO0A04950(YER012W)	ERGO0A07326(YOR157C)	ERGO0B10274(YER094C)	ERGO0E00528(YPR103W)	ERGO0G01122(YBL041W)
hansenii	DEHA2C12034(YJL001W)	DEHA2C13222(YER094C)	DEHA2D13904(YER012W)	DEHA2F01496(YPR103W)	DEHA2G05852(YOR157C)	DEHA2G17996(YBL041W)
kluyveri	SAKL0B09262(YPR103W)	SAKL0F04048(YER012W)	SAKL0F12210(YER094C)	SAKL0F15092(YBL041W)	SAKL0G04290(YOR157C)	SAKL0G12584(YJL001W)
lactis	KLLA0B11660(YER012W)	KLLA0E05633(YBL041W)	KLLA0E20197(YER094C)	KLLA0F08228(YPR103W)	KLLA0F12936(YJL001W)
lipolytica	YALI0B11374(YER012W)	YALI0B15224(YPR103W)	YALI0D06523(YBL041W)	YALI0F14861(YJL001W)	YALI0F22341(YER094C)
rouxii	ZYRO0B03146(YER094C)	ZYRO0B10142(YJL001W)	ZYRO0C17688(YPR103W)	ZYRO0D12034(YOR157C)	ZYRO0D15158(YER012W)	ZYRO0G17842(YBL041W)
thermotolerans	KLTH0B03102(YJL001W)	KLTH0C06886(YER094C)	KLTH0D03058(YPR103W)	KLTH0E01826(YBL041W)	KLTH0F13750(YER012W)	KLTH0G03168(YOR157C)
GL3C0039
cerevisiae	SACE0K00176(YKL220C)	SACE0L00440(YLL051C)	SACE0L12473(YLR214W)	SACE0N08734(YNR060W)	SACE0O00440(YOL152W)	SACE0O12056(YOR381W)	SACE0O12144(YOR384W)
glabrata	CAGL0C03333(YKL220C)
gossypii	ERGO0B08844(YOR381W)	ERGO0D11198(YLR214W)	ERGO0G15664(YOR381W)
hansenii	DEHA2B00396(YLR214W)	DEHA2B02772(YKL220C)	DEHA2B15994(YOR381W)	DEHA2C06248(YOR381W)	DEHA2C06292(YOR381W)	DEHA2C06314(YNR060W)	DEHA2D01452(YOL152W)
kluyveri	SAKL0C02992(YLR214W)	SAKL0F10582(YLR214W)	SAKL0F14718(YOR381W)	SAKL0F14740(YOR381W)	SAKL0F14762(YOR381W)	SAKL0F14784(YOR381W)	SAKL0F16302(YOR381W)
lactis	KLLA0C04906(YOR384W)	KLLA0E05897(YKL220C)	KLLA0E14477(YOR381W)	KLLA0F00616(YKL220C)	KLLA0F04950(YLR214W)
lipolytica	YALI0B10846(YKL220C)	YALI0B13046(YOR381W)	YALI0B13090(YOR381W)	YALI0B13112(YKL220C)	YALI0B13134(YOR381W)	YALI0D26081(YOR381W)	YALI0E08096(YOR381W)	YALI0E12551(YLR214W)	YALI0E35112(YOR381W)	YALI0F01386(YKL220C)	YALI0F07040(YOR381W)	YALI0F11825(YKL220C)	YALI0F24299(YOL152W)
rouxii	ZYRO0A01078(YOR384W)	ZYRO0F09086(YOR381W)	ZYRO0G07392(YKL220C)
thermotolerans	KLTH0A00572(YOR381W)	KLTH0C01056(YOR381W)	KLTH0E01540(YOR381W)	KLTH0E16676(YOR384W)	KLTH0H01936(YLR214W)
GL3C0040
cerevisiae	SACE0B01826(YBL030C)	SACE0B04510(YBR085W)	SACE0G07920(YGR096W)	SACE0H01254(YHR002W)	SACE0M04532(YMR056C)	SACE0N05412(YNL083W)	SACE0P06490(YPR011C)
glabrata	CAGL0F04213(YBL030C)	CAGL0G03135(YGR096W)	CAGL0J01661(YPR011C)	CAGL0J05522(YNL083W)	CAGL0K02915(YHR002W)
gossypii	ERGO0A05324(YGR096W)	ERGO0E12540(YBL030C)	ERGO0E17886(YNL083W)	ERGO0G06930(YHR002W)	ERGO0G07326(YPR011C)
hansenii	DEHA2A07260(YHR002W)	DEHA2A10802(YNL083W)	DEHA2A10824(YNL083W)	DEHA2C16302(YPR011C)	DEHA2E10428(YGR096W)	DEHA2E12276(YBL030C)
kluyveri	SAKL0A09306(YHR002W)	SAKL0B06754(YBL030C)	SAKL0E09482(YNL083W)	SAKL0F06226(YGR096W)	SAKL0H20482(YPR011C)
lactis	KLLA0C11363(YNL083W)	KLLA0D15015(YGR096W)	KLLA0E12365(YBL030C)	KLLA0E18701(YHR002W)
lipolytica	YALI0A10659(YBL030C)	YALI0D08228(YBL030C)	YALI0E10813(YNL083W)	YALI0F01430(YPR011C)	YALI0F15433(YHR002W)	YALI0F19712(YBL030C)	YALI0F20262(YGR096W)
rouxii	ZYRO0B01826(YHR002W)	ZYRO0C12518(YGR096W)	ZYRO0C15224(YNL083W)	ZYRO0E01408(YBL030C)	ZYRO0E02728(YPR011C)	ZYRO0G13068(YBL030C)
thermotolerans	KLTH0D06644(YHR002W)	KLTH0E14476(YBL030C)	KLTH0F11902(YGR096W)	KLTH0G08580(YNL083W)	KLTH0H08844(YPR011C)
GL3C0041
cerevisiae	SACE0L02046(YLR026C)	SACE0M07480(YMR183C)	SACE0O03476(YOL018C)	SACE0O04752(YOR036W)	SACE0O06226(YOR106W)	SACE0P01166(YPL232W)
glabrata	CAGL0D01914(YLR026C)	CAGL0E06160(YPL232W)	CAGL0G04807(YOR106W)	CAGL0G08932(YOL018C)	CAGL0I01012(YOR036W)	CAGL0L00561(YMR183C)
gossypii	ERGO0C06886(YOR036W)	ERGO0E07744(YOL018C)	ERGO0F00176(YOR106W)	ERGO0F02266(YMR183C)	ERGO0F10648(YLR026C)
hansenii	DEHA2B09570(YMR183C)	DEHA2D08822(YLR026C)	DEHA2F11506(YOR036W)	DEHA2G08118(YOR036W)	DEHA2G08954(YOL018C)
kluyveri	SAKL0A03432(YPL232W)	SAKL0D10032(YOL018C)	SAKL0E04224(YLR026C)	SAKL0E10406(YOR106W)	SAKL0G01782(YOR036W)
lactis	KLLA0A10681(YOL018C)	KLLA0C13233(YOR106W)	KLLA0C15961(YPL232W)	KLLA0E21759(YOR036W)	KLLA0F17798(YLR026C)
lipolytica	YALI0B10780(YMR183C)	YALI0C16819(YLR026C)	YALI0C22275(YOR036W)	YALI0D25872(YPL232W)	YALI0E11825(YOR036W)	YALI0E23243(YPL232W)	YALI0E33165(YOL018C)
rouxii	ZYRO0B09614(YOR106W)	ZYRO0C11220(YOR036W)	ZYRO0E07788(YPL232W)	ZYRO0G04334(YOL018C)	ZYRO0G20438(YLR026C)
thermotolerans	KLTH0D04246(YLR026C)	KLTH0D09086(YOR106W)	KLTH0F16742(YOR036W)	KLTH0H03168(YPL232W)	KLTH0H13288(YOL018C)
GL3C0044
cerevisiae	SACE0D00902(YDL210W)	SACE0G04136(YGL077C)	SACE0K01210(YKL174C)	SACE0N08646(YNR056C)
glabrata	CAGL0H03399(YGL077C)	CAGL0M08272(YKL174C)
gossypii	ERGO0B02200(YDL210W)	ERGO0E05346(YKL174C)	ERGO0F03564(YGL077C)
hansenii	DEHA2A04422(YDL210W)	DEHA2D04246(YGL077C)	DEHA2D18964(YDL210W)	DEHA2F08052(YKL174C)	DEHA2G22330(YDL210W)	DEHA2G24794(YGL077C)
kluyveri	SAKL0A04730(YGL077C)	SAKL0C05126(YKL174C)	SAKL0D01232(YDL210W)	SAKL0E14806(YDL210W)	SAKL0G14762(YDL210W)	SAKL0G15136(YDL210W)	SAKL0H11484(YNR056C)
lactis	KLLA0A06666(YKL174C)	KLLA0B00385(YNR056C)	KLLA0C15521(YGL077C)	KLLA0E12959(YDL210W)	KLLA0E14675(YDL210W)	KLLA0E24993(YDL210W)
lipolytica	YALI0A03135(YDL210W)	YALI0A07579(YDL210W)	YALI0A18183(YGL077C)	YALI0A19558(YDL210W)	YALI0D00495(YDL210W)	YALI0D17688(YDL210W)	YALI0E07205(YDL210W)	YALI0E18139(YDL210W)	YALI0F01078(YDL210W)
rouxii	ZYRO0B15048(YDL210W)	ZYRO0F00242(YGL077C)	ZYRO0G01474(YDL210W)	ZYRO0G08602(YGL077C)	ZYRO0G18700(YKL174C)
thermotolerans	KLTH0B08140(YDL210W)	KLTH0E01144(YDL210W)	KLTH0F04576(YKL174C)	KLTH0G10736(YDL210W)	KLTH0H04444(YGL077C)
GL3C0045
cerevisiae	SACE0D08250(YDR135C)	SACE0G12188(YGR281W)	SACE0H00396(YHL035C)	SACE0K07348(YKR103W)	SACE0L00506(YLL048C)	SACE0L01122(YLL015W)
glabrata	CAGL0C03289(YLL048C)	CAGL0E03355(YLL015W)	CAGL0E03982(YLL048C)	CAGL0G00242(YGR281W)	CAGL0L06402(YDR135C)
gossypii	ERGO0C03168(YLL048C)	ERGO0G00638(YGR281W)	ERGO0G09394(YDR135C)
hansenii	DEHA2B01430(YGR281W)	DEHA2B14080(YGR281W)	DEHA2C12782(YGR281W)	DEHA2D12056(YLL048C)	DEHA2E02244(YDR135C)	DEHA2E17622(YDR135C)	DEHA2G24728(YGR281W)
kluyveri	SAKL0H00704(YGR281W)	SAKL0H16016(YDR135C)	SAKL0H23958(YLL015W)	SAKL0H26026(YLL048C)
lactis	KLLA0C14234(YGR281W)	KLLA0D04059(YLL015W)	KLLA0E00529(YLL048C)	KLLA0F20075(YDR135C)
lipolytica	YALI0A17171(YGR281W)	YALI0A19580(YDR135C)	YALI0C18051(YDR135C)	YALI0D24189(YGR281W)	YALI0E08969(YDR135C)	YALI0E14234(YLL048C)	YALI0E25069(YDR135C)	YALI0E25201(YGR281W)	YALI0F12089(YDR135C)	YALI0F31845(YDR135C)
rouxii	ZYRO0D06160(YDR135C)	ZYRO0G07612(YLL048C)	ZYRO0G22176(YLL015W)
thermotolerans	KLTH0B00396(YLL048C)	KLTH0B09724(YGR281W)	KLTH0C09240(YLL015W)	KLTH0G12716(YDR135C)	KLTH0H16038(YLL048C)
GL3C0046
cerevisiae	SACE0D13706(YOR133W)	SACE0J02640(YJL102W)	SACE0K01232(YKL173W)	SACE0L02992(YLR069C)	SACE0N03674(YNL163C)	SACE0O06820(YOR133W)
glabrata	CAGL0A03234(YOR133W)	CAGL0F01529(YLR069C)	CAGL0J06094(YNL163C)	CAGL0L03652(YJL102W)	CAGL0M08294(YKL173W)
gossypii	ERGO0B10494(YLR069C)	ERGO0E05368(YKL173W)	ERGO0F06248(YNL163C)	ERGO0F07502(YJL102W)	ERGO0F08932(YOR133W)
hansenii	DEHA2E14520(YLR069C)	DEHA2F08162(YKL173W)	DEHA2F24662(YJL102W)	DEHA2F26642(YNL163C)	DEHA2G05742(YOR133W)
kluyveri	SAKL0B00858(YLR069C)	SAKL0D05324(YJL102W)	SAKL0E12430(YNL163C)	SAKL0G03388(YOR133W)
lactis	KLLA0A06688(YKL173W)	KLLA0D05467(YLR069C)	KLLA0D07898(YNL163C)	KLLA0E02993(YOR133W)	KLLA0F13992(YJL102W)
lipolytica	YALI0A00352(YOR133W)	YALI0A20152(YOR133W)	YALI0A20768(YKL173W)	YALI0C18557(YJL102W)	YALI0D07326(YLR069C)	YALI0D16291(YNL163C)
rouxii	ZYRO0D11044(YOR133W)	ZYRO0F01892(YJL102W)	ZYRO0F02596(YLR069C)	ZYRO0G05148(YNL163C)	ZYRO0G18678(YKL173W)
thermotolerans	KLTH0B06512(YNL163C)	KLTH0D03256(YJL102W)	KLTH0F04598(YKL173W)	KLTH0F15180(YOR133W)	KLTH0G18942(YLR069C)
GL3C0047
cerevisiae	SACE0B04906(YBR104W)	SACE0O06138(YOR100C)	SACE0O06732(YOR130C)	SACE0P07414(YPR058W)
glabrata	CAGL0B03883(YPR058W)	CAGL0B04543(YOR100C)	CAGL0D01606(YPR058W)	CAGL0K10362(YOR130C)	CAGL0K12210(YBR104W)
gossypii	ERGO0D03212(YOR100C)	ERGO0F09042(YOR130C)
hansenii	DEHA2B05522(YOR100C)	DEHA2B16236(YOR130C)	DEHA2D02970(YPR058W)	DEHA2E09108(YOR130C)	DEHA2F24464(YPR058W)	DEHA2G13530(YOR130C)	DEHA2G18260(YBR104W)
kluyveri	SAKL0A00132(YPR058W)	SAKL0A10670(YPR058W)	SAKL0B07524(YPR058W)	SAKL0E10186(YOR100C)	SAKL0G03146(YOR130C)	SAKL0G14234(YOR130C)
lactis	KLLA0B08503(YPR058W)	KLLA0C13431(YOR100C)	KLLA0E02839(YOR130C)	KLLA0E09703(YPR058W)	KLLA0F17864(YPR058W)
lipolytica	YALI0A20988(YBR104W)	YALI0C02431(YOR100C)	YALI0D06798(YOR130C)	YALI0E17457(YPR058W)	YALI0E28270(YPR058W)	YALI0F15609(YOR130C)
rouxii	ZYRO0B00396(YPR058W)	ZYRO0B02376(YOR130C)	ZYRO0C16082(YPR058W)	ZYRO0E01958(YOR100C)	ZYRO0G11880(YPR058W)
thermotolerans	KLTH0B01804(YOR130C)	KLTH0E15224(YPR058W)	KLTH0F00330(YPR058W)	KLTH0F15400(YOR130C)	KLTH0G07920(YOR100C)	KLTH0H00220(YPR058W)
GL3C0048
cerevisiae	SACE0D13816(YDR390C)	SACE0K00418(YKL210W)	SACE0P06138(YPL003W)	SACE0P07546(YPR066W)	SACE0P10120(YPR180W)
glabrata	CAGL0D01518(YPR066W)	CAGL0G09889(YPR180W)	CAGL0K00319(YKL210W)	CAGL0L08954(YPL003W)	CAGL0M01606(YDR390C)
gossypii	ERGO0D01694(YPR066W)	ERGO0E01958(YPR180W)	ERGO0F08844(YDR390C)	ERGO0F15862(YKL210W)	ERGO0G08250(YPL003W)
hansenii	DEHA2D07766(YPL003W)	DEHA2E02354(YPR180W)	DEHA2F17204(YKL210W)	DEHA2G05126(YPR066W)	DEHA2G15114(YDR390C)
kluyveri	SAKL0A02882(YDR390C)	SAKL0A10230(YKL210W)	SAKL0B02772(YPL003W)	SAKL0B07722(YPR066W)	SAKL0F16016(YPR180W)	SAKL0G03498(YDR390C)
lactis	KLLA0B09526(YPR066W)	KLLA0B14278(YKL210W)	KLLA0E03103(YDR390C)	KLLA0E04863(YPR180W)	KLLA0E14389(YPL003W)
lipolytica	YALI0D06259(YDR390C)	YALI0E06017(YKL210W)	YALI0E28182(YPR180W)	YALI0F04147(YPR066W)	YALI0F27863(YPL003W)
rouxii	ZYRO0C16258(YPR066W)	ZYRO0D01078(YPR180W)	ZYRO0D11154(YDR390C)	ZYRO0F04290(YPL003W)	ZYRO0G02266(YKL210W)
thermotolerans	KLTH0A00836(YPR180W)	KLTH0A02266(YPL003W)	KLTH0B01078(YKL210W)	KLTH0F10714(YPR066W)	KLTH0F15070(YDR390C)
GL3C0050
cerevisiae	SACE0C03542(YCR095C)	SACE0D06798(YDR067C)	SACE0N05038(YNL099C)	SACE0N05984(YNL056W)	SACE0N06622(YNL032W)
glabrata	CAGL0E00407(YCR095C)	CAGL0G05203(YDR067C)	CAGL0G06578(YNL099C)	CAGL0J10098(YNL056W)	CAGL0M06765(YNL032W)
gossypii	ERGO0B07920(YCR095C)	ERGO0D03300(YNL099C)	ERGO0D03520(YNL056W)	ERGO0D04598(YNL032W)	ERGO0F05742(YDR067C)
hansenii	DEHA2A10582(YNL032W)	DEHA2B02200(YNL056W)	DEHA2F09482(YNL099C)	DEHA2F10714(YCR095C)	DEHA2F24904(YDR067C)
kluyveri	SAKL0A00330(YCR095C)	SAKL0E07370(YNL032W)	SAKL0E08514(YNL056W)	SAKL0E10296(YNL099C)	SAKL0H19030(YDR067C)
lactis	KLLA0C13343(YNL099C)	KLLA0C18777(YCR095C)	KLLA0E08581(YNL032W)	KLLA0E10319(YDR067C)	KLLA0F03487(YNL056W)
lipolytica	YALI0B13926(YDR067C)	YALI0D07414(YNL032W)	YALI0D26125(YNL056W)	YALI0E22880(YNL099C)	YALI0E27368(YCR095C)
rouxii	ZYRO0A01650(YNL056W)	ZYRO0A02134(YNL032W)	ZYRO0B09482(YNL099C)	ZYRO0D17600(YCR095C)	ZYRO0G06842(YDR067C)
thermotolerans	KLTH0A07612(YCR095C)	KLTH0D08976(YNL099C)	KLTH0G09592(YNL056W)	KLTH0G10626(YNL032W)	KLTH0H07722(YDR067C)
GL3C0051
cerevisiae	SACE0D08096(YDR126W)	SACE0D15180(YDR459C)	SACE0L13111(YLR246W)	SACE0N00352(YNL326C)	SACE0O03850(YOL003C)
glabrata	CAGL0B01991(YDR126W)	CAGL0D02508(YNL326C)	CAGL0E02497(YOL003C)	CAGL0G08217(YLR246W)	CAGL0K06347(YDR459C)
gossypii	ERGO0B09966(YDR459C)	ERGO0C04730(YOL003C)	ERGO0D04752(YNL326C)	ERGO0G05632(YLR246W)	ERGO0G09812(YDR126W)
hansenii	DEHA2E15356(YDR459C)	DEHA2E17138(YDR126W)	DEHA2F02398(YNL326C)	DEHA2F09702(YOL003C)	DEHA2G15972(YLR246W)
kluyveri	SAKL0C13596(YNL326C)	SAKL0E01518(YOL003C)	SAKL0G06160(YDR459C)	SAKL0H13860(YLR246W)	SAKL0H16434(YDR126W)
lactis	KLLA0C06204(YOL003C)	KLLA0D06149(YDR459C)	KLLA0D18370(YLR246W)	KLLA0E02069(YNL326C)	KLLA0F19690(YDR126W)
lipolytica	YALI0B01606(YDR126W)	YALI0D21670(YLR246W)	YALI0D26345(YOL003C)	YALI0E01804(YDR459C)	YALI0E23177(YNL326C)
rouxii	ZYRO0C03410(YNL326C)	ZYRO0C04092(YLR246W)	ZYRO0C07546(YOL003C)	ZYRO0D06600(YDR126W)	ZYRO0D13860(YDR459C)
thermotolerans	KLTH0C10978(YOL003C)	KLTH0F08668(YLR246W)	KLTH0F19580(YNL326C)	KLTH0G04972(YDR459C)	KLTH0G13112(YDR126W)
GL3C0052
cerevisiae	SACE0E06270(YER176W)	SACE0H05148(YHR164C)	SACE0K04664(YKL017C)	SACE0L17181(YLR430W)	SACE0M05060(YMR080C)
glabrata	CAGL0D04312(YMR080C)	CAGL0I02222(YHR164C)	CAGL0L09735(YKL017C)	CAGL0L12034(YER176W)	CAGL0M00990(YLR430W)
gossypii	ERGO0B05390(YMR080C)	ERGO0C02574(YKL017C)	ERGO0E03190(YHR164C)	ERGO0E11000(YLR430W)	ERGO0G10802(YER176W)
hansenii	DEHA2B08822(YLR430W)	DEHA2E12430(YMR080C)	DEHA2E21780(YER176W)	DEHA2F25388(YKL017C)	DEHA2G06820(YHR164C)
kluyveri	SAKL0E02552(YMR080C)	SAKL0G16984(YLR430W)	SAKL0G19514(YKL017C)	SAKL0H02310(YHR164C)	SAKL0H17666(YER176W)
lactis	KLLA0A05324(YHR164C)	KLLA0B05555(YLR430W)	KLLA0B06435(YMR080C)	KLLA0E18085(YKL017C)
lipolytica	YALI0A04279(YLR430W)	YALI0A19404(YLR430W)	YALI0B06897(YKL017C)	YALI0D23881(YMR080C)	YALI0E33377(YHR164C)
rouxii	ZYRO0B11968(YER176W)	ZYRO0B13860(YLR430W)	ZYRO0C11528(YHR164C)	ZYRO0D00770(YKL017C)	ZYRO0G03740(YMR080C)
thermotolerans	KLTH0C00770(YKL017C)	KLTH0D05786(YMR080C)	KLTH0D15862(YLR430W)	KLTH0G14190(YER176W)	KLTH0H00770(YHR164C)
GL3C0053
cerevisiae	SACE0D00550(YDL226C)	SACE0D16566(YDR524C)	SACE0E04906(YER122C)	SACE0G01892(YGL181W)	SACE0I02904(YIL044C)	SACE0N02926(YNL204C)
glabrata	CAGL0G03707(YER122C)	CAGL0G05445(YDL226C)	CAGL0H01617(YDR524C)	CAGL0L00825(YIL044C)	CAGL0L06028(YGL181W)
gossypii	ERGO0B01144(YDL226C)	ERGO0C03542(YGL181W)	ERGO0D07326(YIL044C)	ERGO0F22726(YDR524C)	ERGO0G02112(YER122C)
hansenii	DEHA2B09218(YIL044C)	DEHA2C02200(YDL226C)	DEHA2C05940(YER122C)	DEHA2E04136(YGL181W)	DEHA2E15510(YDR524C)
kluyveri	SAKL0C00924(YDR524C)	SAKL0E13486(YDL226C)	SAKL0F08338(YIL044C)	SAKL0F13266(YER122C)	SAKL0H24772(YGL181W)
lactis	KLLA0C17138(YGL181W)	KLLA0D18942(YDL226C)	KLLA0E06799(YER122C)	KLLA0F27555(YIL044C)
lipolytica	YALI0C02959(YDL226C)	YALI0D00693(YER122C)	YALI0D07524(YDR524C)	YALI0F14267(YIL044C)
rouxii	ZYRO0C10296(YDL226C)	ZYRO0D16676(YIL044C)	ZYRO0E02310(YER122C)	ZYRO0F18084(YDR524C)	ZYRO0G19096(YGL181W)
thermotolerans	KLTH0A04048(YIL044C)	KLTH0B07678(YDL226C)	KLTH0C05852(YER122C)	KLTH0E06732(YGL181W)	KLTH0F00924(YDR524C)
GL3C0055
cerevisiae	SACE0D16940(YDR541C)	SACE0G02420(YGL157W)	SACE0G05016(YGL039W)	SACE0O00462(YOL151W)
glabrata	CAGL0E05170(YOL151W)	CAGL0E05280(YOL151W)
gossypii
hansenii	DEHA2A06314(YOL151W)	DEHA2A08448(YDR541C)	DEHA2C08602(YDR541C)	DEHA2D01496(YOL151W)	DEHA2D17974(YOL151W)
kluyveri	SAKL0B00176(YGL157W)	SAKL0D15158(YOL151W)	SAKL0E12078(YOL151W)
lactis	KLLA0D11000(YOL151W)	KLLA0D11022(YOL151W)
lipolytica	YALI0B08052(YGL157W)	YALI0C11451(YGL039W)	YALI0C20251(YGL157W)	YALI0D07062(YOL151W)	YALI0D08778(YGL039W)	YALI0D08844(YOL151W)	YALI0D11616(YOL151W)	YALI0D12386(YGL157W)	YALI0F09075(YGL157W)	YALI0F09097(YGL157W)	YALI0F24937(YGL157W)
rouxii	ZYRO0A13574(YDR541C)	ZYRO0B00330(YDR541C)	ZYRO0B16742(YOL151W)	ZYRO0C18546(YDR541C)	ZYRO0E10362(YOL151W)	ZYRO0F05214(YOL151W)	ZYRO0F18656(YDR541C)	ZYRO0G00242(YOL151W)	ZYRO0G15400(YOL151W)	ZYRO0G22506(YDR541C)
thermotolerans	KLTH0B06182(YDR541C)	KLTH0B06402(YDR541C)	KLTH0E09680(YOL151W)	KLTH0F04026(YDR541C)
GL3C0056
cerevisiae	SACE0I01540(YIL107C)	SACE0J01452(YJL155C)	SACE0L15333(YLR345W)	SACE0O00770(YOL136C)
glabrata	CAGL0C01397(YIL107C)	CAGL0D01100(YIL107C)	CAGL0E01529(YOL136C)	CAGL0G01100(YLR345W)	CAGL0I06094(YJL155C)
gossypii	ERGO0C00572(YLR345W)	ERGO0D03806(YIL107C)	ERGO0D05060(YOL136C)	ERGO0E05808(YJL155C)
hansenii	DEHA2A11374(YJL155C)	DEHA2B15576(YIL107C)	DEHA2C02068(YLR345W)	DEHA2D03124(YIL107C)
kluyveri	SAKL0B04268(YLR345W)	SAKL0C05742(YJL155C)	SAKL0C13244(YOL136C)	SAKL0E08228(YIL107C)	SAKL0F03740(YIL107C)
lactis	KLLA0B05709(YLR345W)	KLLA0B07513(YJL155C)	KLLA0B11363(YIL107C)	KLLA0E07107(YOL136C)	KLLA0F03773(YIL107C)
lipolytica	YALI0D21010(YLR345W)	YALI0E17633(YJL155C)	YALI0F27885(YIL107C)
rouxii	ZYRO0A12628(YLR345W)	ZYRO0C03102(YOL136C)	ZYRO0D02486(YIL107C)	ZYRO0G18216(YJL155C)
thermotolerans	KLTH0F05126(YJL155C)	KLTH0F14058(YIL107C)	KLTH0F19272(YOL136C)	KLTH0G09878(YIL107C)	KLTH0G17644(YLR345W)
GL3C0057
cerevisiae	SACE0G05258(YGL028C)	SACE0G12144(YGR279C)	SACE0G12210(YGR282C)	SACE0M10362(YMR305C)
glabrata	CAGL0A01474(YGL028C)	CAGL0E02915(YGL028C)	CAGL0G00220(YGR282C)	CAGL0G00308(YGR279C)	CAGL0M13805(YGR279C)
gossypii	ERGO0G00462(YGR279C)	ERGO0G00704(YGR282C)
hansenii	DEHA2C01430(YGR279C)	DEHA2C12980(YMR305C)	DEHA2E18744	DEHA2E21450(YGR282C)	DEHA2E22440(YGL028C)	DEHA2G18766(YGR282C)
kluyveri	SAKL0B03586(YGR279C)	SAKL0H00484(YGR279C)	SAKL0H00770(YGR282C)	SAKL0H21318(YGL028C)
lactis	KLLA0A03201(YGR279C)	KLLA0C14047(YGR279C)	KLLA0E10715(YGL028C)	KLLA0F03036(YGR282C)
lipolytica	YALI0A11077(YGL028C)	YALI0B03564(YGR282C)	YALI0D20680(YGR279C)	YALI0E17941	YALI0E21109(YGL028C)	YALI0F01947(YGL028C)	YALI0F13299(YGR279C)
rouxii	ZYRO0C01298(YGR282C)	ZYRO0D06996(YGR279C)	ZYRO0G09680(YGL028C)
thermotolerans	KLTH0B09658(YGR282C)	KLTH0B09878(YGR279C)	KLTH0E07282(YGL028C)	KLTH0G17204(YGR279C)
GL3C0058
cerevisiae	SACE0E02794(YER036C)	SACE0F01826(YFR009W)	SACE0L13199(YLR249W)	SACE0N07062(YNL014W)	SACE0P01298(YPL226W)
glabrata	CAGL0B03487(YLR249W)	CAGL0C02343(YER036C)	CAGL0D03674(YPL226W)	CAGL0K10472(YFR009W)
gossypii	ERGO0A03740(YLR249W)	ERGO0E07612(YFR009W)	ERGO0F02464(YPL226W)	ERGO0F11176(YER036C)
hansenii	DEHA2A02838(YPL226W)	DEHA2F24398(YLR249W)	DEHA2G00330(YFR009W)	DEHA2G02926(YER036C)	DEHA2G09218(YFR009W)
kluyveri	SAKL0A03586(YPL226W)	SAKL0D08316(YLR249W)	SAKL0D10208(YFR009W)	SAKL0F01606(YER036C)
lactis	KLLA0A01452(YER036C)	KLLA0A10857(YFR009W)	KLLA0C16115(YPL226W)	KLLA0F12210(YLR249W)
lipolytica	YALI0B04334(YPL226W)	YALI0D22803(YER036C)	YALI0E03674(YFR009W)	YALI0E13277(YNL014W)
rouxii	ZYRO0E05148(YLR249W)	ZYRO0E07634(YPL226W)	ZYRO0E08800(YER036C)	ZYRO0G01144(YFR009W)
thermotolerans	KLTH0G01452(YER036C)	KLTH0H03300(YPL226W)	KLTH0H11902(YNL014W)	KLTH0H13442(YFR009W)
GL3C0059
cerevisiae	SACE0B00110(YBL113C)	SACE0B00132	SACE0B00154(YBL111C)	SACE0D16984(YOR396W)	SACE0E00110(YEL077C)	SACE0E00132(YLR464W)	SACE0E00154(YEL076C)	SACE0E00176(YEL075C)	SACE0E06600(YER189W)	SACE0E06622(YER190W)	SACE0F00154(YFL066C)	SACE0F00176(YHL049C)	SACE0F00198(YPR202W)	SACE0G12452(YNL339C)	SACE0H00110(YHL050C)	SACE0H00132(YOR396W)	SACE0H06446(YHR218W)	SACE0H06468(YML133C)	SACE0I00110(YIL177C)	SACE0J00110(YJL225C)	SACE0L00110(YLL066C)	SACE0L00154(YLL067C)	SACE0L17863(YIL177C)	SACE0L17885(YLR464W)	SACE0L17907(YLR466W)	SACE0L17951(YOR396W)	SACE0M00110(YML133C)	SACE0N00110(YPL283C)	SACE0O12386(YOR396W)	SACE0P00110(YNL339C)	SACE0P10560(YPR202W)	SACE0P10582(YHL049C)	SACE0P10604(YPR204W)
glabrata
gossypii
hansenii
kluyveri
lactis
lipolytica
rouxii
thermotolerans	KLTH0B10318(YNL339C)	KLTH0B10428(YPL283C)	KLTH0D00132(YPL283C)	KLTH0G00396
GL3C0060
cerevisiae	SACE0K00440(YKL209C)	SACE0L11945(YLR188W)	SACE0M10274(YMR301C)	SACE0P00352(YPL270W)
glabrata	CAGL0A01133(YPL270W)	CAGL0E00385(YLR188W)	CAGL0K00363(YKL209C)	CAGL0M13739(YMR301C)
gossypii	ERGO0C05280(YPL270W)	ERGO0F15840(YKL209C)	ERGO0F21802(YLR188W)	ERGO0G00880(YMR301C)
hansenii	DEHA2B03894(YMR301C)	DEHA2B07172(YPL270W)	DEHA2E23760(YLR188W)	DEHA2F17226(YKL209C)
kluyveri	SAKL0A10208(YKL209C)	SAKL0C02244(YLR188W)	SAKL0E00748(YPL270W)	SAKL0H00968(YMR301C)
lactis	KLLA0A10131(YMR301C)	KLLA0B14256(YKL209C)	KLLA0C01991(YLR188W)	KLLA0D00748(YPL270W)
lipolytica	YALI0A11473(YKL209C)	YALI0B12188(YKL209C)	YALI0E00880(YLR188W)	YALI0E05973(YKL209C)	YALI0E08030(YMR301C)	YALI0F20174(YKL209C)
rouxii	ZYRO0D07106(YMR301C)	ZYRO0F00396(YPL270W)	ZYRO0F17050(YLR188W)	ZYRO0G02244(YKL209C)
thermotolerans	KLTH0B01100(YKL209C)	KLTH0B09482(YMR301C)	KLTH0C11616(YPL270W)	KLTH0F02024(YLR188W)
GL3C0062
cerevisiae	SACE0L01364(YLL005C)	SACE0L13001(YLR241W)	SACE0M09438(YMR266W)	SACE0O01914(YOL084W)
glabrata	CAGL0D05720(YLL005C)	CAGL0G08338(YLR241W)	CAGL0H02255(YMR266W)	CAGL0I07865(YOL084W)
gossypii	ERGO0A00550(YLL005C)	ERGO0E09064(YOL084W)	ERGO0E14762(YMR266W)	ERGO0G05874(YLR241W)
hansenii	DEHA2B13178(YOL084W)	DEHA2B13200(YOL084W)	DEHA2F11242(YMR266W)	DEHA2G13442(YLR241W)	DEHA2G15180(YLR241W)	DEHA2G17292(YMR266W)
kluyveri	SAKL0C10230(YOL084W)	SAKL0D02024(YMR266W)	SAKL0G12694(YLL005C)	SAKL0H13618(YLR241W)
lactis	KLLA0C11187(YOL084W)	KLLA0D18623(YLR241W)	KLLA0E11111(YMR266W)	KLLA0F15807(YLL005C)
lipolytica	YALI0D06864(YMR266W)	YALI0F10461(YMR266W)	YALI0F22033(YLR241W)
rouxii	ZYRO0B05918(YOL084W)	ZYRO0B10252(YLL005C)	ZYRO0C04334(YLR241W)	ZYRO0G13640(YMR266W)
thermotolerans	KLTH0B03212(YLL005C)	KLTH0C04334(YMR266W)	KLTH0F08426(YLR241W)	KLTH0G15752(YOL084W)
GL3C0063
cerevisiae	SACE0B06798(YBR195C)	SACE0D08382(YDR142C)	SACE0E00528(YEL056W)	SACE0M06248(YMR131C)
glabrata	CAGL0B01529(YDR142C)	CAGL0B03575(YEL056W)	CAGL0K03861(YMR131C)	CAGL0M05291(YBR195C)
gossypii	ERGO0C05170(YEL056W)	ERGO0D14894(YMR131C)	ERGO0E02486(YBR195C)	ERGO0G04070(YDR142C)
hansenii	DEHA2D05082(YMR131C)	DEHA2D11858(YDR142C)	DEHA2F07920(YBR195C)	DEHA2F25234(YEL056W)	DEHA2G16544(YEL056W)
kluyveri	SAKL0E00814(YEL056W)	SAKL0H09900(YBR195C)	SAKL0H15708(YDR142C)
lactis	KLLA0D00814(YEL056W)	KLLA0E04093(YDR142C)	KLLA0E23541(YBR195C)	KLLA0F17237(YMR131C)
lipolytica	YALI0A01331(YEL056W)	YALI0B13750(YEL056W)	YALI0C16203(YMR131C)	YALI0D26279(YEL056W)	YALI0F18480(YDR142C)
rouxii	ZYRO0A08690(YMR131C)	ZYRO0A13068(YBR195C)	ZYRO0D05852(YDR142C)	ZYRO0F00462(YEL056W)
thermotolerans	KLTH0C11550(YEL056W)	KLTH0E09394(YMR131C)	KLTH0E12694(YBR195C)	KLTH0G12430(YDR142C)
GL3C0064
cerevisiae	SACE0D10296(YDR234W)	SACE0G05654(YGL009C)	SACE0J00550(YJL200C)	SACE0L14365(YLR304C)
glabrata	CAGL0A00363(YGL009C)	CAGL0D06424(YLR304C)	CAGL0F02431(YJL200C)	CAGL0K10978(YDR234W)
gossypii	ERGO0B02442(YDR234W)	ERGO0D08514(YLR304C)	ERGO0F20548(YJL200C)	ERGO0G12144(YGL009C)
hansenii	DEHA2C11660(YGL009C)	DEHA2E02266(YLR304C)	DEHA2E21824(YJL200C)	DEHA2F07238(YDR234W)
kluyveri	SAKL0C04180(YJL200C)	SAKL0H12320(YDR234W)	SAKL0H21868(YGL009C)	SAKL0H24046(YLR304C)
lactis	KLLA0A04961(YGL009C)	KLLA0C03432(YJL200C)	KLLA0C15125(YDR234W)	KLLA0C17314(YLR304C)
lipolytica	YALI0B01364(YGL009C)	YALI0D09361(YLR304C)	YALI0E02728(YDR234W)	YALI0E14949(YJL200C)
rouxii	ZYRO0A10076(YDR234W)	ZYRO0C17974(YJL200C)	ZYRO0G10076(YGL009C)	ZYRO0G22154(YLR304C)
thermotolerans	KLTH0D03630(YLR304C)	KLTH0E07722(YGL009C)	KLTH0E10582(YDR234W)	KLTH0F03586(YJL200C)
GL3C0065
cerevisiae	SACE0B08932(YBR288C)	SACE0H00770(YHL019C)	SACE0O02376(YOL062C)	SACE0P00572(YPL259C)
glabrata	CAGL0C05203(YOL062C)	CAGL0K00539(YPL259C)	CAGL0K03223(YHL019C)	CAGL0L02145(YBR288C)
gossypii	ERGO0B06094(YHL019C)	ERGO0D08910(YPL259C)	ERGO0D16544(YOL062C)	ERGO0G07018(YBR288C)
hansenii	DEHA2C09988(YOL062C)	DEHA2D14080(YPL259C)	DEHA2G05060(YBR288C)	DEHA2G08646(YPL259C)
kluyveri	SAKL0A09218(YBR288C)	SAKL0C07414(YOL062C)	SAKL0D13090(YHL019C)	SAKL0F05346(YPL259C)
lactis	KLLA0C03894(YOL062C)	KLLA0D14311(YPL259C)	KLLA0E18789(YBR288C)	KLLA0F25432(YHL019C)
lipolytica	YALI0B11682(YPL259C)	YALI0C12474(YOL062C)	YALI0D17776(YBR288C)	YALI0F19976(YPL259C)
rouxii	ZYRO0B01738(YBR288C)	ZYRO0B04840(YOL062C)	ZYRO0C05236(YPL259C)	ZYRO0E05874(YHL019C)
thermotolerans	KLTH0D06556(YBR288C)	KLTH0D07502(YHL019C)	KLTH0F06534(YOL062C)	KLTH0F12584(YPL259C)
GL3C0066
cerevisiae	SACE0B04576(YBR087W)	SACE0J06424(YJR068W)	SACE0N01056(YNL290W)	SACE0O01694(YOL094C)
glabrata	CAGL0D01738(YBR087W)	CAGL0F00451(YJR068W)	CAGL0I07645(YOL094C)	CAGL0M03575(YNL290W)
gossypii	ERGO0D02354(YBR087W)	ERGO0D11902(YOL094C)	ERGO0E03674(YNL290W)	ERGO0F15576(YJR068W)
hansenii	DEHA2A13574(YOL094C)	DEHA2D18722(YBR087W)	DEHA2E22286(YNL290W)	DEHA2F16016(YJR068W)
kluyveri	SAKL0B06974(YBR087W)	SAKL0C09812(YOL094C)	SAKL0C12144(YNL290W)	SAKL0D12870(YJR068W)
lactis	KLLA0B12221(YBR087W)	KLLA0B13992(YJR068W)	KLLA0C03718(YOL094C)	KLLA0E13201(YNL290W)
lipolytica	YALI0A02068(YNL290W)	YALI0C21692(YBR087W)	YALI0E10747(YJR068W)	YALI0F07337(YOL094C)
rouxii	ZYRO0B06248(YOL094C)	ZYRO0C02090(YNL290W)	ZYRO0F12914(YBR087W)	ZYRO0G02002(YJR068W)
thermotolerans	KLTH0A01540(YNL290W)	KLTH0C02442(YJR068W)	KLTH0C09900(YOL094C)	KLTH0E14696(YBR087W)
GL3C0067
cerevisiae	SACE0B00858(YBL076C)	SACE0G07876(YGR094W)	SACE0L16103(YLR382C)	SACE0P05346(YPL040C)
glabrata	CAGL0G03091(YGR094W)	CAGL0G03311(YBL076C)	CAGL0H05049(YLR382C)	CAGL0L12606(YPL040C)
gossypii	ERGO0A05280(YGR094W)	ERGO0E09350(YLR382C)	ERGO0E17270(YBL076C)	ERGO0G02816(YPL040C)
hansenii	DEHA2A05038(YLR382C)	DEHA2A06380(YBL076C)	DEHA2C07722(YGR094W)	DEHA2F20372(YPL040C)
kluyveri	SAKL0F06182(YGR094W)	SAKL0F12628(YBL076C)	SAKL0H03344(YLR382C)	SAKL0H11396(YPL040C)
lactis	KLLA0D11858(YPL040C)	KLLA0D14971(YGR094W)	KLLA0E05325(YLR382C)	KLLA0E20549(YBL076C)
lipolytica	YALI0A00264(YBL076C)	YALI0C10780(YPL040C)	YALI0F02299(YLR382C)	YALI0F20218(YGR094W)
rouxii	ZYRO0B03498(YBL076C)	ZYRO0B12100(YLR382C)	ZYRO0C12474(YGR094W)	ZYRO0F08206(YPL040C)
thermotolerans	KLTH0C06534(YBL076C)	KLTH0D14058(YLR382C)	KLTH0E11352(YPL040C)	KLTH0F11946(YGR094W)
GL3C0068
cerevisiae	SACE0F01430(YFL008W)	SACE0F02420(YFR031C)	SACE0J03256(YJL074C)	SACE0L03344(YLR086W)
glabrata	CAGL0D05258(YFR031C)	CAGL0F02079(YFL008W)	CAGL0H02805(YJL074C)	CAGL0L12188(YLR086W)
gossypii	ERGO0A00220(YJL074C)	ERGO0G07854(YFL008W)	ERGO0G10362(YLR086W)	ERGO0G13618(YFR031C)
hansenii	DEHA2B07920(YLR086W)	DEHA2B15136(YFR031C)	DEHA2F20020(YFL008W)	DEHA2G01606(YJL074C)
kluyveri	SAKL0B02288(YFL008W)	SAKL0D06116(YJL074C)	SAKL0F07282(YFR031C)	SAKL0H17094(YLR086W)
lactis	KLLA0A00286(YJL074C)	KLLA0D07502(YFL008W)	KLLA0D16005(YFR031C)	KLLA0F19085(YLR086W)
lipolytica	YALI0A00616(YJL074C)	YALI0C19129(YLR086W)	YALI0E15620(YFL008W)	YALI0F24783(YFR031C)
rouxii	ZYRO0C01716(YLR086W)	ZYRO0D15642(YFR031C)	ZYRO0F03828(YFL008W)	ZYRO0G21296(YJL074C)
thermotolerans	KLTH0A02706(YFL008W)	KLTH0E04774(YFR031C)	KLTH0G13750(YLR086W)	KLTH0H09966(YJL074C)
GL3C0069
cerevisiae	SACE0C01144(YCL018W)	SACE0I01870(YIL094C)	SACE0N06446(YNL037C)	SACE0O06864(YOR136W)
glabrata	CAGL0G02585(YIL094C)	CAGL0G02673(YNL037C)	CAGL0H03795(YCL018W)	CAGL0I07227(YOR136W)
gossypii	ERGO0A04114(YCL018W)	ERGO0D04114(YNL037C)	ERGO0D04334(YIL094C)	ERGO0F08822(YOR136W)
hansenii	DEHA2C10758(YNL037C)	DEHA2C16852(YIL094C)	DEHA2G05786(YOR136W)	DEHA2G10978(YCL018W)
kluyveri	SAKL0D08690(YCL018W)	SAKL0E07656(YIL094C)	SAKL0E07876(YNL037C)	SAKL0G03520(YOR136W)
lactis	KLLA0D04906(YCL018W)	KLLA0E03125(YOR136W)	KLLA0E08339(YIL094C)	KLLA0F04103(YNL037C)
lipolytica	YALI0C00407(YCL018W)	YALI0D06303(YOR136W)	YALI0D10593(YIL094C)	YALI0E05137(YNL037C)
rouxii	ZYRO0A01914(YIL094C)	ZYRO0D02838(YNL037C)	ZYRO0D11220(YOR136W)	ZYRO0E04796(YCL018W)
thermotolerans	KLTH0F15048(YOR136W)	KLTH0G10186(YNL037C)	KLTH0G10384(YIL094C)	KLTH0H12188(YCL018W)
GL3C0070
cerevisiae	SACE0B01474(YBL045C)	SACE0H01914(YHR024C)	SACE0L11461(YLR163C)	SACE0P10362(YPR191W)
glabrata	CAGL0F04565(YBL045C)	CAGL0G10131(YPR191W)	CAGL0H02739(YLR163C)	CAGL0J00671(YHR024C)
gossypii	ERGO0B08646(YBL045C)	ERGO0C00264(YPR191W)	ERGO0C06336(YHR024C)	ERGO0G05346(YLR163C)
hansenii	DEHA2D13640(YBL045C)	DEHA2E09834(YPR191W)	DEHA2E19206(YHR024C)	DEHA2G16214(YLR163C)
kluyveri	SAKL0F15026(YBL045C)	SAKL0F16280(YPR191W)	SAKL0G11088(YHR024C)	SAKL0H14168(YLR163C)
lactis	KLLA0B03564(YPR191W)	KLLA0D18095(YLR163C)	KLLA0E05699(YBL045C)	KLLA0E11573(YHR024C)
lipolytica	YALI0A14806(YLR163C)	YALI0F08613(YPR191W)	YALI0F13409(YHR024C)
rouxii	ZYRO0C03806(YLR163C)	ZYRO0C11088(YHR024C)	ZYRO0E00528(YPR191W)	ZYRO0G17930(YBL045C)
thermotolerans	KLTH0A00594(YPR191W)	KLTH0E01760(YBL045C)	KLTH0F08954(YLR163C)	KLTH0G07106(YHR024C)
GL3C0072
cerevisiae	SACE0A00462(YAL054C)	SACE0B07502(YBR222C)	SACE0L04796(YLR153C)
glabrata	CAGL0B02717(YLR153C)	CAGL0K06853(YBR222C)	CAGL0L00649(YAL054C)
gossypii	ERGO0A08558(YBR222C)	ERGO0D18634(YAL054C)	ERGO0G04994(YLR153C)
hansenii	DEHA2D12606(YLR153C)	DEHA2E05676(YAL054C)
kluyveri	SAKL0A06996(YBR222C)	SAKL0D14608(YAL054C)	SAKL0H14542(YLR153C)
lactis	KLLA0A03333(YAL054C)	KLLA0D17336(YLR153C)
lipolytica	YALI0A14234(YBR222C)	YALI0A15103(YBR222C)	YALI0B05456(YBR222C)	YALI0B07755(YBR222C)	YALI0C05885(YBR222C)	YALI0C09284(YBR222C)	YALI0D17314(YBR222C)	YALI0E05951(YBR222C)	YALI0E11979(YBR222C)	YALI0E12419(YBR222C)	YALI0E12859(YBR222C)	YALI0E20405(YER015W)	YALI0F05962(YAL054C)	YALI0F06556(YBR222C)
rouxii	ZYRO0C00682(YAL054C)	ZYRO0E01936(YBR222C)	ZYRO0F14410(YLR153C)
thermotolerans	KLTH0G11198(YLR153C)	KLTH0H06490(YBR222C)
GL3C0073
cerevisiae	SACE0O01122(YOL119C)	SACE0O10582(YOR306C)
glabrata	CAGL0E02035(YOL119C)	CAGL0I09702(YOR306C)	CAGL0I09724(YOR306C)
gossypii	ERGO0D05676(YOL119C)	ERGO0D05698(YOL119C)	ERGO0D07062(YOL119C)
hansenii	DEHA2B07326(YOL119C)	DEHA2F17380(YOL119C)	DEHA2G15510(YOL119C)	DEHA2G19294(YOL119C)
kluyveri	SAKL0B05676(YOR306C)	SAKL0B12738(YOL119C)	SAKL0C12540(YOL119C)	SAKL0F00330(YOL119C)	SAKL0F07700(YOL119C)	SAKL0H09042(YOL119C)
lactis	KLLA0A07249(YOL119C)	KLLA0F03168(YOL119C)	KLLA0F08525(YOR306C)
lipolytica	YALI0A00418(YOR306C)	YALI0B04004(YOR306C)	YALI0B15488(YOL119C)	YALI0C00825(YOL119C)	YALI0C07194(YOL119C)	YALI0C12232(YOR306C)	YALI0E05313(YOR306C)	YALI0F17446(YOR306C)
rouxii	ZYRO0C02464(YOL119C)	ZYRO0C02486(YOL119C)
thermotolerans	KLTH0A01166(YOL119C)	KLTH0D00396(YOL119C)	KLTH0E04400(YOR306C)	KLTH0E13508(YOL119C)
GL3C0074
cerevisiae	SACE0K00154(YKL221W)	SACE0N04554(YNL125C)
glabrata	CAGL0I09086(YNL125C)	CAGL0I09108(YNL125C)
gossypii
hansenii	DEHA2B00220(YNL125C)	DEHA2B00242(YNL125C)	DEHA2B00264(YKL221W)	DEHA2D00726(YKL221W)	DEHA2E09944(YNL125C)	DEHA2F24706(YKL221W)	DEHA2G06754(YNL125C)
kluyveri	SAKL0C09614(YNL125C)	SAKL0E11110(YNL125C)	SAKL0F16632(YNL125C)	SAKL0G03960(YKL221W)
lactis	KLLA0A00132(YKL221W)	KLLA0B00143(YKL221W)	KLLA0C00132(YKL221W)	KLLA0C06677(YKL221W)	KLLA0C17336(YKL221W)	KLLA0D00143(YKL221W)	KLLA0D10131(YKL221W)	KLLA0D20009(YKL221W)	KLLA0E00133(YKL221W)	KLLA0F00154(YKL221W)	KLLA0F11077(YNL125C)	KLLA0F24200(YNL125C)
lipolytica	YALI0E34903(YNL125C)	YALI0F25619(YNL125C)
rouxii	ZYRO0G06380(YNL125C)
thermotolerans	KLTH0E16808(YNL125C)	KLTH0G02816(YKL221W)	KLTH0G03454(YNL125C)	KLTH0H16192(YNL125C)
GL3C0075
cerevisiae	SACE0D02574(YDL130W)	SACE0D03608(YDL081C)	SACE0D13640(YDR382W)	SACE0O02926(YOL039W)
glabrata	CAGL0A03168(YDR382W)	CAGL0I00814(YDL081C)	CAGL0J06374(YDL130W)
gossypii	ERGO0D15202(YDL081C)	ERGO0E00176(YOL039W)	ERGO0F09020(YDR382W)	ERGO0F09416(YDL130W)
hansenii	DEHA2C15642(YDR382W)	DEHA2D08514(YDL081C)	DEHA2G13486(YDR382W)	DEHA2G24178(YDL130W)
kluyveri	SAKL0B09636(YDR382W)	SAKL0E05060(YDL081C)	SAKL0G03168(YDR382W)
lactis	KLLA0E02861(YDR382W)	KLLA0E22023(YDL081C)	KLLA0F05555(YDL130W)	KLLA0F07865(YOL039W)
lipolytica	YALI0B12804(YDL081C)	YALI0B21252(YDL130W)	YALI0F05808(YDR382W)
rouxii	ZYRO0A08360(YDL081C)	ZYRO0B02398(YDR382W)	ZYRO0C09372(YDL130W)	ZYRO0D05720(YOL039W)
thermotolerans	KLTH0A05434(YDL130W)	KLTH0D02706(YOL039W)	KLTH0F15378(YDR382W)	KLTH0H15598(YDL081C)
GL3C0076
cerevisiae	SACE0M07678(YMR192W)	SACE0N00990(YNL293W)	SACE0O01254(YOL112W)	SACE0O05478(YOR070C)	SACE0P00814(YPL249C)
glabrata	CAGL0H00737(YPL249C)	CAGL0K10934(YMR192W)	CAGL0L10494(YOR070C)	CAGL0M03641(YNL293W)
gossypii	ERGO0D14234(YOR070C)	ERGO0E03564(YNL293W)	ERGO0F01782(YPL249C)
hansenii	DEHA2C06006(YPL249C)	DEHA2D15752(YGR100W)	DEHA2E03388(YOR070C)	DEHA2E11418(YNL293W)	DEHA2F03322(YPL249C)
kluyveri	SAKL0A02816(YPL249C)	SAKL0C12298(YNL293W)	SAKL0G00770(YOR070C)
lactis	KLLA0A07491(YNL293W)	KLLA0A07975(YOR070C)	KLLA0D12584(YPL249C)
lipolytica	YALI0A18700(YGR100W)	YALI0B12100(YOR070C)	YALI0B22792(YNL293W)	YALI0F18106(YPL249C)
rouxii	ZYRO0A11572(YOR070C)	ZYRO0C02200(YNL293W)	ZYRO0E08316(YPL249C)
thermotolerans	KLTH0A01408(YNL293W)	KLTH0F17732(YOR070C)	KLTH0H02640(YPL249C)
GL3C0077
cerevisiae	SACE0L02266(YLR035C)	SACE0M07062(YMR167W)	SACE0N05434(YNL082W)	SACE0P02662(YPL164C)
glabrata	CAGL0A03498(YLR035C)	CAGL0F07733(YMR167W)	CAGL0J05500(YNL082W)	CAGL0M01980(YPL164C)
gossypii	ERGO0A02222(YPL164C)	ERGO0E17930(YNL082W)	ERGO0F00924(YMR167W)	ERGO0F11022(YLR035C)
hansenii	DEHA2A10868(YNL082W)	DEHA2E10472(YPL164C)	DEHA2G22022(YMR167W)
kluyveri	SAKL0E04620(YLR035C)	SAKL0E06314(YMR167W)	SAKL0E09438(YNL082W)	SAKL0H06204(YPL164C)
lactis	KLLA0C10032(YPL164C)	KLLA0C11319(YNL082W)	KLLA0D09955(YMR167W)	KLLA0F17347(YLR035C)
lipolytica	YALI0C07260(YPL164C)	YALI0C10032(YMR167W)	YALI0E10769(YNL082W)
rouxii	ZYRO0A07282(YMR167W)	ZYRO0A08800(YLR035C)	ZYRO0C15180(YNL082W)	ZYRO0F07634(YPL164C)
thermotolerans	KLTH0D11550(YPL164C)	KLTH0F09724(YMR167W)	KLTH0G08624(YNL082W)
GL3C0078
cerevisiae	SACE0B02134(YBL017C)	SACE0C03674(YCR099C)	SACE0C03696(YCR100C)	SACE0C03718(YCR101C)	SACE0I00154(YIL173W)	SACE0J00154(YJL222W)	SACE0N08844(YNR065C)	SACE0N08866(YNR066C)
glabrata	CAGL0A01870(YBL017C)	CAGL0J04312(YNR065C)
gossypii	ERGO0F05940(YNR065C)
hansenii	DEHA2E16918(YNR065C)
kluyveri	SAKL0C04048(YBL017C)	SAKL0C13882(YBL017C)	SAKL0D15400(YBL017C)	SAKL0E00242(YBL017C)	SAKL0F00176	SAKL0F16434(YBL017C)	SAKL0H19646(YNR065C)
lactis	KLLA0E10517(YNR065C)
lipolytica	YALI0E05247(YIL173W)
rouxii	ZYRO0B00176(YBL017C)	ZYRO0B16962(YBL017C)	ZYRO0C13178(YNR065C)	ZYRO0C18612(YBL017C)	ZYRO0E10450(YBL017C)	ZYRO0F18722(YBL017C)
thermotolerans	KLTH0G11968(YJL222W)	KLTH0G11990(YJL222W)	KLTH0G12034(YIL173W)	KLTH0G12056(YBL017C)	KLTH0G12078(YBL017C)	KLTH0H08294(YNR065C)
GL3C0079
cerevisiae
glabrata
gossypii
hansenii	DEHA2A00242(YLR096W)	DEHA2B00110	DEHA2B06292	DEHA2B16676(YLR096W)	DEHA2B16720(YLR096W)	DEHA2B16742(YLR096W)	DEHA2C00110(YLR096W)	DEHA2C00154	DEHA2C01540	DEHA2D00176(YLR096W)	DEHA2D00198	DEHA2D00242	DEHA2D00396	DEHA2D00660	DEHA2D19140	DEHA2D19162	DEHA2D19404(YLR096W)	DEHA2D19470	DEHA2E00264	DEHA2E00308	DEHA2E00352	DEHA2E00374	DEHA2E07744	DEHA2E07766	DEHA2E24398	DEHA2F00220	DEHA2F00242	DEHA2F00308(YLR096W)	DEHA2F20922(YLR096W)	DEHA2F26576	DEHA2F27368	DEHA2F27390(YLR096W)	DEHA2G19426
kluyveri
lactis
lipolytica
rouxii
thermotolerans
GL3C0080
cerevisiae	SACE0H05478(YHR179W)	SACE0P02508(YPL171C)
glabrata	CAGL0I02024(YHR179W)	CAGL0I02574(YHR179W)	CAGL0K10890(YHR179W)	CAGL0L09537(YHR179W)
gossypii	ERGO0G15686(YHR179W)
hansenii	DEHA2A00132(YHR179W)	DEHA2A10714(YHR179W)	DEHA2C04532(YHR179W)	DEHA2C04554(YHR179W)	DEHA2C04576(YHR179W)	DEHA2D00330(YHR179W)	DEHA2D12232(YHR179W)
kluyveri	SAKL0C00396(YHR179W)	SAKL0H22044(YHR179W)
lactis	KLLA0A09075(YHR179W)
lipolytica	YALI0A01485(YHR179W)	YALI0B06413(YHR179W)	YALI0D01243(YPL171C)	YALI0D16247(YHR179W)	YALI0E27511(YHR179W)	YALI0F23661(YPL171C)
rouxii	ZYRO0C11902(YHR179W)	ZYRO0C11924(YHR179W)	ZYRO0F12144(YHR179W)	ZYRO0F13618(YHR179W)	ZYRO0F16852(YHR179W)	ZYRO0G15444(YHR179W)
thermotolerans	KLTH0E07898(YHR179W)	KLTH0E07920(YHR179W)	KLTH0G01584(YHR179W)
GL3C0081
cerevisiae	SACE0E01892(YER001W)	SACE0G00264(YGL257C)	SACE0I03586(YIL014W)	SACE0N08712(YNR059W)
glabrata	CAGL0C03894(YIL014W)	CAGL0C03916(YIL014W)	CAGL0C03938(YIL014W)	CAGL0C03960(YIL014W)	CAGL0C03982(YIL014W)	CAGL0C04004(YIL014W)	CAGL0C04026(YIL014W)	CAGL0C04048(YIL014W)	CAGL0G04279(YIL014W)	CAGL0H09240(YIL014W)	CAGL0H09262(YIL014W)
gossypii	ERGO0A08910(YIL014W)	ERGO0B10912(YIL014W)	ERGO0D09768(YIL014W)	ERGO0E00110(YIL014W)	ERGO0F00110(YIL014W)
hansenii	DEHA2A03190(YGL257C)	DEHA2C03476(YNR059W)	DEHA2C12078(YER001W)
kluyveri	SAKL0D15180(YGL257C)	SAKL0H19316(YER001W)
lactis	KLLA0D13376(YIL014W)	KLLA0E09813(YER001W)
lipolytica
rouxii	ZYRO0G04048(YIL014W)
thermotolerans	KLTH0F13486(YIL014W)	KLTH0G07986(YIL014W)	KLTH0G19690(YGL257C)	KLTH0H07964(YER001W)
GL3C0083
cerevisiae	SACE0B00418(YBL099W)	SACE0B05368(YBR127C)	SACE0J07568(YJR121W)
glabrata	CAGL0C00649(YBR127C)	CAGL0H00506(YJR121W)	CAGL0M09581(YBL099W)
gossypii	ERGO0B09174(YJR121W)	ERGO0D00638(YBR127C)	ERGO0D11682(YDL185W)	ERGO0G02266(YBL099W)
hansenii	DEHA2D13398(YBL099W)	DEHA2E21846(YBR127C)	DEHA2F06226(YJR121W)
kluyveri	SAKL0B08514(YBR127C)	SAKL0F10120(YDL185W)	SAKL0F13420(YBL099W)	SAKL0F15334(YJR121W)
lactis	KLLA0D09152(YBR127C)	KLLA0D10703(YJR121W)	KLLA0E06667(YBL099W)
lipolytica	YALI0A09900(YDL185W)	YALI0B03982(YJR121W)	YALI0E27346(YBR127C)	YALI0F03179(YBL099W)
rouxii	ZYRO0C16984(YBR127C)	ZYRO0D01760(YJR121W)	ZYRO0F13068(YBL099W)
thermotolerans	KLTH0C05698(YBL099W)	KLTH0F11506(YBR127C)	KLTH0F18304(YJR121W)	KLTH0H02398(YDL185W)
GL3C0085
cerevisiae	SACE0A01386(YAL012W)	SACE0F03014(YFR055W)	SACE0G01848(YGL184C)	SACE0H03938(YHR112C)
glabrata	CAGL0H06369(YAL012W)	CAGL0I01276(YHR112C)	CAGL0K05665(YHR112C)	CAGL0L06094(YGL184C)
gossypii	ERGO0C03454(YGL184C)	ERGO0E00198(YAL012W)	ERGO0E14014(YHR112C)
hansenii	DEHA2A00814(YHR112C)	DEHA2A01144(YHR112C)	DEHA2A06798(YGL184C)	DEHA2C15686(YAL012W)
kluyveri	SAKL0B09614(YAL012W)	SAKL0G02222(YHR112C)	SAKL0H24882(YGL184C)
lactis	KLLA0C17028(YGL184C)	KLLA0E21319(YHR112C)	KLLA0F07909(YAL012W)
lipolytica	YALI0C22088(YHR112C)	YALI0D00605(YGL184C)	YALI0F05874(YAL012W)
rouxii	ZYRO0D05742(YAL012W)	ZYRO0F09768(YHR112C)	ZYRO0F15664(YHR112C)	ZYRO0G19162(YGL184C)
thermotolerans	KLTH0D02728(YAL012W)	KLTH0E06644(YGL184C)	KLTH0E16566(YHR112C)
GL3C0086
cerevisiae	SACE0D14058(YDR402C)
glabrata	CAGL0F02607(YDR402C)
gossypii	ERGO0F15070(YDR402C)
hansenii	DEHA2C00814(YDR402C)	DEHA2C01100(YHR007C)	DEHA2C02596(YDR402C)	DEHA2E18590(YMR015C)	DEHA2E18612(YDR402C)	DEHA2E18634(YDR402C)
kluyveri	SAKL0C03102(YDR402C)	SAKL0C03124	SAKL0G04004(YDR402C)	SAKL0H11176(YDR402C)
lactis	KLLA0C06743(YDR402C)	KLLA0D11638(YDR402C)
lipolytica	YALI0A15488(YHR007C)	YALI0A20130(YHR007C)	YALI0B01848(YMR015C)	YALI0B06248(YDR402C)	YALI0B13816(YDR402C)	YALI0B13838(YDR402C)	YALI0B20702(YDR402C)	YALI0B21824(YHR007C)	YALI0C10054(YHR007C)	YALI0C12122(YMR015C)	YALI0E14509(YHR007C)	YALI0E23474(YMR015C)	YALI0E25982(YDR402C)	YALI0F01320(YMR015C)
rouxii	ZYRO0D11682(YDR402C)
thermotolerans	KLTH0G02882(YDR402C)
GL3C0087
cerevisiae	SACE0C00682(YCL040W)	SACE0D16412(YDR516C)	SACE0F02992(YFR053C)	SACE0G00352(YGL253W)	SACE0L17511(YLR446W)
glabrata	CAGL0A04829(YGL253W)	CAGL0B00726(YCL040W)	CAGL0F00605(YCL040W)	CAGL0H07579(YGL253W)	CAGL0M00682(YLR446W)
gossypii	ERGO0E11616(YLR446W)	ERGO0F12210(YGL253W)	ERGO0F22528(YCL040W)
hansenii	DEHA2E06556(YCL040W)	DEHA2F13992(YGL253W)	DEHA2F24618(YLR446W)
kluyveri	SAKL0C01166(YCL040W)	SAKL0F00462(YGL253W)	SAKL0G17710(YLR446W)
lactis	KLLA0C01155(YCL040W)	KLLA0D11352(YGL253W)
lipolytica	YALI0B22308(YGL253W)	YALI0E15488(YCL040W)	YALI0E20207(YGL253W)
rouxii	ZYRO0B14520(YLR446W)	ZYRO0E09878(YGL253W)	ZYRO0F17864(YCL040W)
thermotolerans	KLTH0D16522(YLR446W)	KLTH0F01144(YCL040W)	KLTH0G00440(YGL253W)
GL3C0088
cerevisiae	SACE0D04070(YDL058W)	SACE0I00594(YIL149C)	SACE0K07150(YKR095W)	SACE0L14497(YLR309C)
glabrata	CAGL0D00924(YDL058W)	CAGL0E03454(YLR309C)	CAGL0G02497(YKR095W)
gossypii	ERGO0D08382(YLR309C)	ERGO0E09394(YDL058W)	ERGO0F12364(YKR095W)
hansenii	DEHA2A12056(YLR309C)	DEHA2C08778(YDL058W)	DEHA2E18810(YKR095W)
kluyveri	SAKL0E14916(YKR095W)	SAKL0H03300(YDL058W)	SAKL0H24200(YLR309C)
lactis	KLLA0A00594(YKR095W)	KLLA0C17204(YLR309C)	KLLA0E05281(YDL058W)
lipolytica	YALI0B05874	YALI0D26950	YALI0F02387(YDL058W)	YALI0F20526(YKR095W)	YALI0F30855(YLR309C)
rouxii	ZYRO0B00484(YLR309C)	ZYRO0B12144(YDL058W)	ZYRO0G06600(YKR095W)
thermotolerans	KLTH0D14102(YDL058W)	KLTH0E01056(YKR095W)	KLTH0H09438(YLR309C)
GL3C0089
cerevisiae
glabrata
gossypii
hansenii
kluyveri
lactis
lipolytica	YALI0A00550	YALI0A02024	YALI0A03971	YALI0A04059	YALI0A04631	YALI0A05929	YALI0A07128	YALI0A12243	YALI0B01430	YALI0B02310	YALI0B02596	YALI0B03850	YALI0B06490	YALI0B09735	YALI0C02519	YALI0C03542	YALI0C06710	YALI0C11077	YALI0C13552	YALI0C14542	YALI0C19360	YALI0D11924	YALI0D14366	YALI0D14388	YALI0D18128	YALI0E10241	YALI0E24585	YALI0F09031	YALI0F11187	YALI0F30635
rouxii
thermotolerans
GL3C0090
cerevisiae	SACE0E01034(YEL036C)	SACE0M00484(YML115C)	SACE0P05148(YPL050C)
glabrata	CAGL0B02321(YML115C)	CAGL0L01331(YEL036C)	CAGL0L12804(YPL050C)
gossypii	ERGO0B02024(YML115C)	ERGO0F14080(YEL036C)	ERGO0G02552(YPL050C)
hansenii	DEHA2B15114(YEL036C)	DEHA2C11902(YPL050C)	DEHA2D15972(YPL050C)	DEHA2F03014(YML115C)
kluyveri	SAKL0D01430(YML115C)	SAKL0D11792(YEL036C)	SAKL0H11110(YPL050C)	SAKL0H20438(YML115C)
lactis	KLLA0D01529(YML115C)	KLLA0E12849(YPL050C)	KLLA0E22155(YEL036C)
lipolytica	YALI0B12518(YPL050C)	YALI0C04004(YEL036C)	YALI0E02222(YEL036C)
rouxii	ZYRO0F05170(YEL036C)	ZYRO0F08492(YPL050C)	ZYRO0G14234(YML115C)
thermotolerans	KLTH0C03432(YEL036C)	KLTH0C03828(YML115C)	KLTH0E11616(YPL050C)
GL3C0091
cerevisiae	SACE0H01298(YHR004C)	SACE0L01232(YLL010C)	SACE0L01892(YLR019W)	SACE0P04862(YPL063W)
glabrata	CAGL0D03234(YLL010C)	CAGL0D05610(YLL010C)	CAGL0H05159(YPL063W)	CAGL0K02959(YHR004C)
gossypii	ERGO0A00748(YLL010C)	ERGO0D10406(YPL063W)	ERGO0G06820(YHR004C)
hansenii	DEHA2B02970(YHR004C)	DEHA2B15642(YPL063W)	DEHA2C12474(YLL010C)
kluyveri	SAKL0A09416(YHR004C)	SAKL0G12870(YLL010C)	SAKL0H10296(YPL063W)
lactis	KLLA0E18613(YHR004C)	KLLA0E23101(YPL063W)	KLLA0F15620(YLL010C)
lipolytica	YALI0B20856(YPL063W)	YALI0C02849(YHR004C)	YALI0D11726(YLL010C)
rouxii	ZYRO0B01958(YHR004C)	ZYRO0B10428(YLL010C)	ZYRO0F09130(YPL063W)
thermotolerans	KLTH0B03388(YLL010C)	KLTH0D06776(YHR004C)	KLTH0E12254(YPL063W)
GL3C0093
cerevisiae	SACE0D01540(YDL179W)	SACE0D02640(YDL127W)	SACE0I02750(YIL050W)	SACE0N01078(YNL289W)	SACE0O03894(YOL001W)
glabrata	CAGL0E02233(YNL289W)	CAGL0E02541(YOL001W)	CAGL0J06336(YDL179W)	CAGL0J09328(YDL127W)
gossypii	ERGO0C04796(YOL001W)	ERGO0D07524(YIL050W)	ERGO0E03696(YNL289W)	ERGO0F09328(YDL179W)
hansenii	DEHA2A03718(YOL001W)	DEHA2E13200(YNL289W)	DEHA2G14234(YDL127W)
kluyveri	SAKL0C12100(YNL289W)	SAKL0E01408(YOL001W)	SAKL0F09856(YDL127W)
lactis	KLLA0D01287(YOL001W)	KLLA0E13223(YNL289W)	KLLA0F05654(YDL179W)
lipolytica	YALI0F22231(YDL127W)
rouxii	ZYRO0C02068(YNL289W)	ZYRO0C07634(YOL001W)	ZYRO0C09284(YDL127W)
thermotolerans	KLTH0A01584(YNL289W)	KLTH0A05346(YDL127W)	KLTH0C11110(YOL001W)
GL3C0094
cerevisiae	SACE0C00792(YCL035C)	SACE0D16346(YDR513W)	SACE0L15751(YLR364W)	SACE0P04950(YPL059W)
glabrata	CAGL0G04961(YLR364W)	CAGL0K05813(YDR513W)	CAGL0M07271(YPL059W)
gossypii	ERGO0D10582(YPL059W)	ERGO0F19294(YLR364W)	ERGO0F22396(YDR513W)
hansenii	DEHA2D03410(YDR513W)	DEHA2E06578(YLR364W)	DEHA2F25476(YPL059W)	DEHA2G09196(YDR513W)
kluyveri	SAKL0C01320(YDR513W)	SAKL0H04136(YLR364W)	SAKL0H10626(YPL059W)
lactis	KLLA0B07975(YLR364W)	KLLA0B09636(YPL059W)	KLLA0C01298(YDR513W)
lipolytica	YALI0C05467(YDR513W)	YALI0F21219(YPL059W)	YALI0F30899(YDR513W)
rouxii	ZYRO0B07634(YLR364W)	ZYRO0F08932(YPL059W)	ZYRO0F17732(YDR513W)
thermotolerans	KLTH0D13420(YLR364W)	KLTH0E12034(YPL059W)	KLTH0F01276(YDR513W)
GL3C0096
cerevisiae	SACE0B00638(YBL088C)	SACE0B05544(YBR136W)	SACE0J06380(YJR066W)	SACE0K00594(YKL203C)
glabrata	CAGL0C00473(YBR136W)	CAGL0F00495(YJR066W)	CAGL0H04609(YBL088C)	CAGL0K00517(YKL203C)
gossypii	ERGO0B07700(YBR136W)	ERGO0F15532(YKL203C)	ERGO0G01936(YBL088C)
hansenii	DEHA2C04752(YBL088C)	DEHA2E22572(YBR136W)	DEHA2F23452(YKL203C)
kluyveri	SAKL0B08822(YBR136W)	SAKL0D12826(YKL203C)	SAKL0F13090(YBL088C)
lactis	KLLA0B13948(YKL203C)	KLLA0C15785(YBR136W)	KLLA0E06975(YBL088C)
lipolytica	YALI0D03888(YBL088C)	YALI0F07084(YKL203C)	YALI0F20636(YBR136W)
rouxii	ZYRO0B03982(YBL088C)	ZYRO0C17270(YBR136W)	ZYRO0G01958(YKL203C)
thermotolerans	KLTH0C02486(YKL203C)	KLTH0C06050(YBL088C)	KLTH0F11198(YBR136W)
GL3C0097
cerevisiae	SACE0L16059(YLR380W)	SACE0N01672(YNL264C)	SACE0N02376(YNL231C)
glabrata	CAGL0D00946(YLR380W)	CAGL0H05005(YLR380W)	CAGL0J07436(YNL231C)	CAGL0J08074(YNL264C)
gossypii	ERGO0B00374(YNL231C)	ERGO0E09306(YLR380W)	ERGO0F21296(YNL264C)
hansenii	DEHA2A05126(YLR380W)	DEHA2A09592(YNL231C)	DEHA2G03828(YNL231C)
kluyveri	SAKL0C02882(YNL264C)	SAKL0E14300(YNL231C)	SAKL0H03388(YLR380W)
lactis	KLLA0C02519(YNL264C)	KLLA0E05369(YLR380W)
lipolytica	YALI0A08448(YNL231C)	YALI0C05511(YLR380W)	YALI0C17545(YLR380W)	YALI0E23430(YLR380W)	YALI0E28292(YLR380W)
rouxii	ZYRO0B12056(YLR380W)	ZYRO0F15466(YNL231C)	ZYRO0F16478(YNL264C)
thermotolerans	KLTH0B08404(YNL231C)	KLTH0D14014(YLR380W)	KLTH0F02574(YNL264C)
GL3C0098
cerevisiae	SACE0B05346(YBR126C)	SACE0D06952(YDR074W)	SACE0M00858(YML100W)	SACE0M09328(YMR261C)
glabrata	CAGL0G05335(YDR074W)	CAGL0H02387(YMR261C)	CAGL0J06468(YML100W)	CAGL0J09812(YBR126C)
gossypii	ERGO0D00682(YBR126C)	ERGO0E14608(YMR261C)	ERGO0G11330(YDR074W)
hansenii	DEHA2E21956(YBR126C)	DEHA2F06710(YML100W)	DEHA2G12452(YDR074W)
kluyveri	SAKL0B08470(YBR126C)	SAKL0D02156(YMR261C)	SAKL0H18832(YDR074W)
lactis	KLLA0B08822(YBR126C)	KLLA0E10143(YDR074W)	KLLA0E11265(YML100W)
lipolytica	YALI0D14476(YDR074W)	YALI0E14685(YBR126C)	YALI0E31086(YML100W)
rouxii	ZYRO0C16940(YBR126C)	ZYRO0G13508(YMR261C)	ZYRO0G14762(YDR074W)
thermotolerans	KLTH0C04488(YMR261C)	KLTH0F11550(YBR126C)	KLTH0H07546(YDR074W)
GL3C0099
cerevisiae	SACE0I01188(YIL123W)	SACE0J02310(YJL116C)	SACE0K05984(YKR042W)	SACE0M08932(YMR244W)	SACE0N05808(YNL066W)
glabrata	CAGL0G08668(YIL123W)	CAGL0J09922(YIL123W)	CAGL0L03289(YKR042W)	CAGL0L05434(YJL116C)
gossypii	ERGO0D16720(YKR042W)	ERGO0E00902(YMR244W)	ERGO0E16808(YNL066W)
hansenii	DEHA2C14058(YIL123W)	DEHA2F20900(YIL123W)	DEHA2G12650(YMR244W)
kluyveri	SAKL0B06028(YMR244W)	SAKL0C07194(YKR042W)	SAKL0E08822(YIL123W)
lactis	KLLA0E14939(YKR042W)	KLLA0F04433(YIL123W)	KLLA0F08745(YMR244W)
lipolytica	YALI0C10450(YMR244W)	YALI0E33539(YIL123W)
rouxii	ZYRO0A01430(YIL123W)	ZYRO0D03674(YKR042W)	ZYRO0F12628(YMR244W)
thermotolerans	KLTH0F06358(YKR042W)	KLTH0G09306(YIL123W)	KLTH0H15488(YMR244W)
GL3C0100
cerevisiae	SACE0D06688(YDR062W)	SACE0D10252(YDR232W)	SACE0M10164(YMR296C)
glabrata	CAGL0B02607(YDR232W)	CAGL0G00440(YMR296C)	CAGL0G05071(YDR062W)
gossypii	ERGO0B02486(YDR232W)	ERGO0B08624(YMR296C)	ERGO0G11220(YDR062W)
hansenii	DEHA2B05478(YDR232W)	DEHA2E02134(YMR296C)	DEHA2F24926(YDR062W)
kluyveri	SAKL0H01144(YMR296C)	SAKL0H12364(YDR232W)	SAKL0H19272(YDR062W)
lactis	KLLA0A09955(YMR296C)	KLLA0C15059(YDR232W)	KLLA0D02134(YDR062W)
lipolytica	YALI0C03179(YMR296C)	YALI0C06083(YDR232W)	YALI0E17545(YDR232W)	YALI0F15345(YDR062W)
rouxii	ZYRO0A10032(YDR232W)	ZYRO0D07282(YMR296C)	ZYRO0G09152(YDR062W)
thermotolerans	KLTH0B09306(YMR296C)	KLTH0E10538(YDR232W)	KLTH0H07920(YDR062W)
GL3C0101
cerevisiae	SACE0K05082(YKR001C)	SACE0L01452(YLL001W)	SACE0O08492(YOR211C)
glabrata	CAGL0D05808(YLL001W)	CAGL0L02299(YKR001C)	CAGL0L02783(YOR211C)
gossypii	ERGO0A00396(YLL001W)	ERGO0B04884(YKR001C)	ERGO0C08514(YOR211C)
hansenii	DEHA2C11946(YLL001W)	DEHA2E12232(YKR001C)	DEHA2G19096(YOR211C)
kluyveri	SAKL0A08888(YKR001C)	SAKL0G12540(YLL001W)	SAKL0H07788(YOR211C)
lactis	KLLA0B13277(YKR001C)	KLLA0D06721(YOR211C)	KLLA0F12892(YLL001W)
lipolytica	YALI0D09713(YKR001C)	YALI0F10659(YOR211C)	YALI0F16379(YLL001W)	YALI0F30217(YKR001C)
rouxii	ZYRO0B01496(YKR001C)	ZYRO0B10098(YLL001W)	ZYRO0F06248(YOR211C)
thermotolerans	KLTH0B03058(YLL001W)	KLTH0D06358(YKR001C)	KLTH0D10098(YOR211C)
GL3C0102
cerevisiae	SACE0D08514(YDR148C)	SACE0G10252(YGR193C)	SACE0N05676(YNL071W)
glabrata	CAGL0E01287(YDR148C)	CAGL0G09361(YGR193C)	CAGL0J10186(YNL071W)
gossypii	ERGO0E16632(YNL071W)	ERGO0G03850(YDR148C)	ERGO0G15554(YGR193C)
hansenii	DEHA2A05654(YNL071W)	DEHA2D06292(YGR193C)	DEHA2E03894(YDR148C)
kluyveri	SAKL0E09108(YNL071W)	SAKL0G14146(YGR193C)	SAKL0H15422(YDR148C)
lactis	KLLA0D16522(YDR148C)	KLLA0E09791(YGR193C)	KLLA0F04741(YNL071W)
lipolytica	YALI0B09845(YGR193C)	YALI0D23683(YNL071W)	YALI0D23815(YDR148C)	YALI0E16929(YDR148C)
rouxii	ZYRO0A01144(YNL071W)	ZYRO0F10494(YDR148C)	ZYRO0G11968(YGR193C)
thermotolerans	KLTH0B01892(YGR193C)	KLTH0G08998(YNL071W)	KLTH0G12188(YDR148C)
GL3C0106
cerevisiae	SACE0B03784(YBR056W)	SACE0D10890(YDR261C)	SACE0L14255(YLR300W)	SACE0O08052(YOR190W)
glabrata	CAGL0G09515(YLR300W)	CAGL0H10120(YBR056W)	CAGL0I00484(YLR300W)	CAGL0M08756(YDR261C)
gossypii	ERGO0A08052(YLR300W)	ERGO0B02552(YBR056W)	ERGO0E03146(YDR261C)
hansenii	DEHA2D08426(YLR300W)	DEHA2F01276(YOR190W)	DEHA2F01452(YLR300W)	DEHA2F24860(YBR056W)	DEHA2G06446(YOR190W)
kluyveri	SAKL0A07568(YLR300W)	SAKL0D03410(YBR056W)	SAKL0G07172(YDR261C)
lactis	KLLA0C05324(YLR300W)	KLLA0F18788(YBR056W)
lipolytica	YALI0E34155(YBR056W)	YALI0F05390(YLR300W)
rouxii	ZYRO0D15004(YLR300W)	ZYRO0F01364(YBR056W)	ZYRO0G15884(YDR261C)
thermotolerans	KLTH0C07414(YBR056W)	KLTH0H06974(YLR300W)
GL3C0107
cerevisiae	SACE0D10472(YDR242W)	SACE0M10098(YMR293C)
glabrata	CAGL0M13585(YMR293C)
gossypii	ERGO0B08514(YMR293C)
hansenii	DEHA2C03454(YDR242W)	DEHA2E05126(YDR242W)	DEHA2E23342(YDR242W)	DEHA2G20284(YMR293C)
kluyveri	SAKL0D02486(YDR242W)	SAKL0E04994(YBR208C)	SAKL0E15312(YDR242W)	SAKL0H01254(YMR293C)	SAKL0H11990(YDR242W)	SAKL0H23804(YDR242W)
lactis	KLLA0A09845(YMR293C)	KLLA0B08800(YDR242W)	KLLA0D12628(YDR242W)
lipolytica	YALI0D00869(YDR242W)	YALI0D22110(YDR242W)	YALI0E11847(YDR242W)	YALI0E34771(YDR242W)	YALI0F16401(YDR242W)	YALI0F23441(YMR293C)
rouxii	ZYRO0D07392(YMR293C)	ZYRO0G12672(YDR242W)
thermotolerans	KLTH0B09152(YMR293C)	KLTH0B10472(YBR208C)	KLTH0C04796(YDR242W)
GL3C0108
cerevisiae	SACE0I02926(YIL043C)	SACE0K01716(YKL150W)	SACE0M00286(YML125C)	SACE0M01100(YML087C)
glabrata	CAGL0B02519(YML125C)	CAGL0E06424(YKL150W)	CAGL0L00847(YIL043C)
gossypii	ERGO0C06006(YKL150W)	ERGO0D07260(YIL043C)	ERGO0F16038(YML125C)
hansenii	DEHA2A03014(YML125C)	DEHA2C07238(YIL043C)	DEHA2E08228(YKL150W)
kluyveri	SAKL0D00726(YML125C)	SAKL0F08272(YIL043C)	SAKL0G11396(YKL150W)
lactis	KLLA0C16918(YML125C)	KLLA0D04488(YKL150W)	KLLA0F27621(YIL043C)
lipolytica	YALI0D04983(YIL043C)	YALI0D11330(YKL150W)	YALI0F29161(YML125C)
rouxii	ZYRO0A00814(YML125C)	ZYRO0C10780(YKL150W)	ZYRO0D16610(YIL043C)
thermotolerans	KLTH0A03982(YIL043C)	KLTH0F06798(YML125C)	KLTH0G07436(YKL150W)
GL3C0109
cerevisiae	SACE0G01958(YGL178W)	SACE0G05544(YGL014W)	SACE0L01166(YLL013C)
glabrata	CAGL0A00473(YGL014W)	CAGL0D05544(YLL013C)	CAGL0L05962(YGL178W)
gossypii	ERGO0A00880(YLL013C)	ERGO0D07964(YGL178W)	ERGO0G06468(YGL014W)
hansenii	DEHA2A08778(YGL014W)	DEHA2C07128(YLL013C)	DEHA2C14278(YGL014W)
kluyveri	SAKL0G13002(YLL013C)	SAKL0H12540(YLL013C)	SAKL0H22022(YGL014W)	SAKL0H24596(YGL178W)
lactis	KLLA0A09097(YGL014W)	KLLA0E13597(YGL178W)	KLLA0F15477(YLL013C)
lipolytica	YALI0B03146(YLL013C)	YALI0E10395(YGL014W)	YALI0E12001(YLL013C)
rouxii	ZYRO0B10560(YLL013C)	ZYRO0G10274(YGL014W)	ZYRO0G18964(YGL178W)
thermotolerans	KLTH0B03520(YLL013C)	KLTH0E06864(YGL178W)	KLTH0E07876(YGL014W)
GL3C0110
cerevisiae	SACE0B01540(YBL042C)	SACE0B03014(YBR021W)	SACE0I04576(YIR028W)
glabrata	CAGL0B04433(YBR021W)	CAGL0F04499(YBL042C)
gossypii	ERGO0B08118(YBR021W)	ERGO0F19800(YBL042C)	ERGO0G00264(YOR192C)
hansenii	DEHA2G08426(YIR028W)
kluyveri	SAKL0C11594(YIR028W)	SAKL0D06358(YLR237W)	SAKL0D06446(YOR192C)	SAKL0F00286(YBL042C)	SAKL0G04532(YIR028W)	SAKL0H03476(YBL042C)	SAKL0H03498(YBL042C)
lactis	KLLA0D00550(YOR192C)	KLLA0D03454(YBR021W)	KLLA0E05479(YBL042C)
lipolytica	YALI0D05621(YBR021W)	YALI0D19756(YIR028W)
rouxii	ZYRO0A04092(YBR021W)	ZYRO0C00330(YOR192C)	ZYRO0F06094(YOR192C)	ZYRO0G17864(YBL042C)
thermotolerans	KLTH0D13926(YBL042C)	KLTH0G03432(YIR028W)	KLTH0H16258(YOR192C)
GL3C0111
cerevisiae	SACE0D07436(YDR096W)	SACE0E06094(YER169W)	SACE0J07524(YJR119C)	SACE0M07282(YMR176W)
glabrata	CAGL0G08107(YDR096W)	CAGL0H00528(YJR119C)	CAGL0L11880(YER169W)
gossypii	ERGO0B09130(YJR119C)	ERGO0F02552(YMR176W)	ERGO0G11000(YER169W)
hansenii	DEHA2D02310(YMR176W)	DEHA2E15994(YER169W)	DEHA2F06204(YJR119C)
kluyveri	SAKL0A03674(YMR176W)	SAKL0F15290(YJR119C)	SAKL0H17842(YER169W)
lactis	KLLA0C16203(YMR176W)	KLLA0C17710(YER169W)	KLLA0D10758(YJR119C)
lipolytica	YALI0B14443(YJR119C)	YALI0C16390(YMR176W)	YALI0F14487(YER169W)
rouxii	ZYRO0B11770(YER169W)	ZYRO0D01804(YJR119C)	ZYRO0E07546(YMR176W)
thermotolerans	KLTH0F18260(YJR119C)	KLTH0G14454(YER169W)	KLTH0H03410(YMR176W)
GL3C0112
cerevisiae	SACE0B03102(YBR025C)	SACE0G10648(YGR210C)	SACE0H00902(YHL014C)
glabrata	CAGL0B04345(YBR025C)	CAGL0K00781(YGR210C)	CAGL0K03113(YHL014C)
gossypii	ERGO0B05918(YHL014C)	ERGO0C01716(YGR210C)	ERGO0E03806(YBR025C)
hansenii	DEHA2A03212(YBR025C)	DEHA2B11946(YGR210C)	DEHA2G11110(YHL014C)
kluyveri	SAKL0A09922(YHL014C)	SAKL0C11814(YBR025C)	SAKL0G14960(YGR210C)
lactis	KLLA0D03608(YBR025C)	KLLA0E16237(YGR210C)	KLLA0F25564(YHL014C)
lipolytica	YALI0C03355(YBR025C)	YALI0C15290(YBR025C)	YALI0E20009(YGR210C)
rouxii	ZYRO0A03960(YBR025C)	ZYRO0E05720(YHL014C)	ZYRO0F01584(YGR210C)
thermotolerans	KLTH0A01782(YBR025C)	KLTH0B01144(YGR210C)	KLTH0D07326(YHL014C)
GL3C0113
cerevisiae	SACE0D05258(YDL001W)	SACE0D11330(YDR282C)	SACE0F02882(YFR048W)
glabrata	CAGL0C01969(YFR048W)	CAGL0H01045(YDR282C)	CAGL0M10483(YDL001W)
gossypii	ERGO0A01562(YDR282C)	ERGO0E08272(YDL001W)	ERGO0F11902(YFR048W)
hansenii	DEHA2F18150(YDL001W)	DEHA2F22990(YFR048W)	DEHA2G02200(YDR282C)
kluyveri	SAKL0C11286(YDL001W)	SAKL0F00770(YFR048W)	SAKL0G10582(YDR282C)
lactis	KLLA0A00715(YFR048W)	KLLA0C11165(YDR282C)	KLLA0E17381(YDL001W)
lipolytica	YALI0B05390(YDL001W)	YALI0D01914(YFR048W)	YALI0D20020(YDR282C)
rouxii	ZYRO0A04400(YDL001W)	ZYRO0E09548(YFR048W)	ZYRO0G16478(YDR282C)
thermotolerans	KLTH0G00704(YFR048W)	KLTH0G06622(YDR282C)	KLTH0G16544(YDL001W)
GL3C0114
cerevisiae	SACE0J06490(YJR072C)	SACE0L13045(YLR243W)	SACE0O09548(YOR262W)
glabrata	CAGL0C02805(YOR262W)	CAGL0G08294(YLR243W)	CAGL0K00429(YJR072C)
gossypii	ERGO0A01694(YOR262W)	ERGO0F15708(YJR072C)	ERGO0G05808(YLR243W)
hansenii	DEHA2F18678(YOR262W)	DEHA2F21670(YJR072C)	DEHA2G13222(YLR243W)
kluyveri	SAKL0D13002(YJR072C)	SAKL0H05676(YOR262W)	SAKL0H13684(YLR243W)
lactis	KLLA0B14124(YJR072C)	KLLA0C09504(YOR262W)	KLLA0D18557(YLR243W)
lipolytica	YALI0C20317(YLR243W)	YALI0D19888(YOR262W)	YALI0E21626(YJR072C)
rouxii	ZYRO0C04268(YLR243W)	ZYRO0F12034(YOR262W)	ZYRO0G02134(YJR072C)
thermotolerans	KLTH0C02310(YJR072C)	KLTH0D12078(YOR262W)	KLTH0F08492(YLR243W)
GL3C0115
cerevisiae	SACE0D07326(YDR089W)	SACE0F01496(YFL004W)	SACE0J04664(YJL012C)	SACE0P05786(YPL019C)
glabrata	CAGL0C03696(YDR089W)	CAGL0F02145(YFL004W)	CAGL0G06952(YJL012C)
gossypii	ERGO0G07920(YFL004W)	ERGO0G11946(YDR089W)	ERGO0G15400(YJL012C)
hansenii	DEHA2F04928(YDR089W)	DEHA2F20152(YFL004W)	DEHA2G21296(YJL012C)
kluyveri	SAKL0B02376(YFL004W)	SAKL0G13904(YJL012C)	SAKL0H18106(YDR089W)
lactis	KLLA0E12101(YFL004W)	KLLA0F14509(YDR089W)	KLLA0F22627(YJL012C)
lipolytica	YALI0C10252(YFL004W)	YALI0C10945(YJL012C)	YALI0D13156(YDR089W)
rouxii	ZYRO0F03894(YFL004W)	ZYRO0G12210(YJL012C)
thermotolerans	KLTH0A02640(YFL004W)	KLTH0B02156(YJL012C)	KLTH0G14608(YDR089W)
GL3C0116
cerevisiae	SACE0B02618(YBR003W)	SACE0J01166(YJL167W)	SACE0P04730(YPL069C)
glabrata	CAGL0C04257(YBR003W)	CAGL0H05269(YPL069C)	CAGL0L00319(YJL167W)
gossypii	ERGO0E02750(YPL069C)	ERGO0E05412(YJL167W)	ERGO0E08426(YBR003W)
hansenii	DEHA2B02640(YBR003W)	DEHA2E23870(YPL069C)	DEHA2F08272(YJL167W)
kluyveri	SAKL0C05192(YJL167W)	SAKL0C11110(YBR003W)	SAKL0H10164(YPL069C)
lactis	KLLA0A06732(YJL167W)	KLLA0E17183(YBR003W)	KLLA0E23299(YPL069C)
lipolytica	YALI0C18755(YBR003W)	YALI0D17050(YPL069C)	YALI0E05753(YJL167W)
rouxii	ZYRO0A04620(YBR003W)	ZYRO0D04070(YPL069C)	ZYRO0G18634(YJL167W)
thermotolerans	KLTH0E12430(YPL069C)	KLTH0F04642(YJL167W)	KLTH0G16368(YBR003W)
GL3C0117
cerevisiae	SACE0D15884(YDR492W)	SACE0L01980(YLR023C)	SACE0O01518(YOL101C)	SACE0O03872(YOL002C)
glabrata	CAGL0D03322(YLR023C)	CAGL0E02519(YOL002C)	CAGL0G04631(YDR492W)	CAGL0I07491(YDR492W)
gossypii	ERGO0A00858(YLR023C)	ERGO0C04752(YOL002C)	ERGO0F13574(YDR492W)
hansenii	DEHA2A04730(YDR492W)	DEHA2E01408(YLR023C)
kluyveri	SAKL0C09218(YDR492W)	SAKL0E01474(YOL002C)	SAKL0G12980(YLR023C)
lactis	KLLA0C12441(YDR492W)	KLLA0D01331(YOL002C)	KLLA0F15510(YLR023C)
lipolytica	YALI0B11242(YLR023C)	YALI0E17677(YOL002C)
rouxii	ZYRO0B06556(YDR492W)	ZYRO0B10538(YLR023C)	ZYRO0C07612(YOL002C)
thermotolerans	KLTH0B03498(YLR023C)	KLTH0C09504(YDR492W)	KLTH0C11044(YOL002C)
GL3C0118
cerevisiae	SACE0H01562(YHR013C)	SACE0P07282(YPR051W)	SACE0P08932(YPR131C)
glabrata	CAGL0D04796(YPR131C)	CAGL0E04444(YHR013C)	CAGL0H08547(YPR051W)
gossypii	ERGO0D02244(YPR051W)	ERGO0D10252(YPR131C)	ERGO0F15268(YHR013C)
hansenii	DEHA2D17820(YPR051W)	DEHA2E08514(YPR131C)	DEHA2G04598(YHR013C)
kluyveri	SAKL0B07106(YPR051W)	SAKL0F03630(YPR131C)	SAKL0G06644(YHR013C)
lactis	KLLA0B11275(YPR131C)	KLLA0B12100(YPR051W)	KLLA0E03367(YHR013C)
lipolytica	YALI0B05742(YHR013C)	YALI0C11539(YPR051W)	YALI0D13860(YPR131C)
rouxii	ZYRO0B04664(YPR131C)	ZYRO0C06556(YHR013C)	ZYRO0C15708(YPR051W)
thermotolerans	KLTH0E14806(YPR051W)	KLTH0F14146(YPR131C)	KLTH0G05434(YHR013C)
GL3C0120
cerevisiae	SACE0D02310(YDL140C)	SACE0O06446(YOR116C)	SACE0O11242(YOR341W)
glabrata	CAGL0E05500(YOR341W)	CAGL0I03828(YDL140C)	CAGL0L11660(YOR116C)
gossypii	ERGO0D11330(YDL140C)	ERGO0D17908(YOR341W)	ERGO0E14058(YOR116C)
hansenii	DEHA2A13618(YDL140C)	DEHA2C10670(YOR341W)	DEHA2G12980(YOR116C)
kluyveri	SAKL0B10736(YOR341W)	SAKL0F10472(YDL140C)	SAKL0G02354(YOR116C)
lactis	KLLA0E21253(YOR116C)	KLLA0F05071(YDL140C)	KLLA0F23243(YOR341W)
lipolytica	YALI0C16566(YDL140C)	YALI0C22550(YOR116C)	YALI0F13783(YOR341W)
rouxii	ZYRO0D04532(YOR341W)	ZYRO0F05918(YDL140C)	ZYRO0F09856(YOR116C)
thermotolerans	KLTH0D01628(YOR341W)	KLTH0F16236(YOR116C)	KLTH0H02046(YDL140C)
GL3C0121
cerevisiae	SACE0E01254(YEL027W)	SACE0H01958(YHR026W)	SACE0P01122(YPL234C)
glabrata	CAGL0E06204(YPL234C)	CAGL0I01562(YEL027W)	CAGL0J00627(YHR026W)
gossypii	ERGO0C06380(YHR026W)	ERGO0E06578(YEL027W)	ERGO0F02222(YPL234C)
hansenii	DEHA2D10032(YPL234C)	DEHA2E16368(YHR026W)	DEHA2F11638(YEL027W)
kluyveri	SAKL0A03388(YPL234C)	SAKL0D11418(YEL027W)	SAKL0G11044(YHR026W)
lactis	KLLA0C15917(YPL234C)	KLLA0E11529(YHR026W)	KLLA0E22441(YEL027W)
lipolytica	YALI0E31471(YPL234C)	YALI0F09405(YHR026W)	YALI0F24475(YEL027W)
rouxii	ZYRO0E02970(YEL027W)	ZYRO0E07832(YPL234C)	ZYRO0G16016(YHR026W)
thermotolerans	KLTH0G07062(YHR026W)	KLTH0H03124(YPL234C)	KLTH0H14498(YEL027W)
GL3C0122
cerevisiae	SACE0D03168(YDL102W)	SACE0N04972(YNL102W)	SACE0P02596(YPL167C)
glabrata	CAGL0G06666(YNL102W)	CAGL0L07348(YDL102W)	CAGL0M02035(YPL167C)
gossypii	ERGO0A02090(YPL167C)	ERGO0E17006(YNL102W)	ERGO0F01144(YDL102W)
hansenii	DEHA2C08558(YPL167C)	DEHA2F11440(YNL102W)	DEHA2G22308(YDL102W)
kluyveri	SAKL0E05962(YDL102W)	SAKL0E10384(YNL102W)	SAKL0H06072(YPL167C)
lactis	KLLA0C09911(YPL167C)	KLLA0C13255(YNL102W)	KLLA0E01607(YDL102W)
lipolytica	YALI0A08426(YDL102W)	YALI0C21648(YPL167C)	YALI0E11869(YNL102W)
rouxii	ZYRO0A07524(YDL102W)	ZYRO0B09592(YNL102W)	ZYRO0F07766(YPL167C)
thermotolerans	KLTH0D09064(YNL102W)	KLTH0D11682(YPL167C)	KLTH0F09966(YDL102W)
GL3C0123
cerevisiae	SACE0L16587(YLR405W)	SACE0M01254(YML080W)	SACE0N07678(YNR015W)
glabrata	CAGL0H04235(YML080W)	CAGL0I05588(YNR015W)	CAGL0M09911(YLR405W)
gossypii	ERGO0A06160(YNR015W)	ERGO0E10076(YLR405W)	ERGO0E11924(YML080W)
hansenii	DEHA2B05720(YNR015W)	DEHA2B07942(YLR405W)	DEHA2D06512(YML080W)
kluyveri	SAKL0A02068(YNR015W)	SAKL0G15840(YLR405W)	SAKL0G18040(YML080W)
lactis	KLLA0B02959(YLR405W)	KLLA0B04499(YML080W)	KLLA0F06094(YNR015W)
lipolytica	YALI0B21516(YML080W)	YALI0E26059(YLR405W)	YALI0F29205(YNR015W)
rouxii	ZYRO0B12826(YLR405W)	ZYRO0B14872(YML080W)	ZYRO0D08932(YNR015W)
thermotolerans	KLTH0A06028(YNR015W)	KLTH0D14806(YLR405W)	KLTH0D18084(YML080W)
GL3C0125
cerevisiae	SACE0O07172(YOR151C)	SACE0O08404(YOR207C)	SACE0P06446(YPR010C)
glabrata	CAGL0J01848(YPR010C)	CAGL0L02849(YOR207C)	CAGL0L04246(YOR151C)
gossypii	ERGO0B05566(YPR010C)	ERGO0D02970(YOR207C)	ERGO0F15158(YOR151C)
hansenii	DEHA2F22902(YPR010C)	DEHA2G07502(YOR151C)	DEHA2G23232(YOR207C)
kluyveri	SAKL0B03542(YPR010C)	SAKL0G04092(YOR151C)	SAKL0H08074(YOR207C)
lactis	KLLA0B05577(YOR151C)	KLLA0B06303(YPR010C)	KLLA0F01078(YOR207C)
lipolytica	YALI0B16258(YOR207C)	YALI0D03718(YOR151C)	YALI0E09845(YPR010C)
rouxii	ZYRO0D11770(YOR151C)	ZYRO0E02838(YPR010C)	ZYRO0F11066(YOR207C)
thermotolerans	KLTH0D09812(YOR207C)	KLTH0G02970(YOR151C)	KLTH0G17160(YPR010C)
GL3C0126
cerevisiae	SACE0D10142(YDR226W)	SACE0E06116(YER170W)	SACE0K04466(YKL024C)
glabrata	CAGL0K11418(YDR226W)	CAGL0L09867(YKL024C)	CAGL0L11902(YER170W)
gossypii	ERGO0C08646(YKL024C)	ERGO0G10956(YER170W)	ERGO0G12540(YDR226W)
hansenii	DEHA2D13486(YKL024C)	DEHA2F11924(YDR226W)	DEHA2G12078(YER170W)
kluyveri	SAKL0G19756(YKL024C)	SAKL0H12628(YDR226W)	SAKL0H17798(YER170W)
lactis	KLLA0C17754(YER170W)	KLLA0E08053(YKL024C)	KLLA0F13376(YDR226W)
lipolytica	YALI0B00704(YDR226W)	YALI0F09339(YKL024C)	YALI0F26521(YER170W)
rouxii	ZYRO0B11814(YER170W)	ZYRO0C02354(YDR226W)	ZYRO0D00528(YKL024C)
thermotolerans	KLTH0C00528(YKL024C)	KLTH0E10274(YDR226W)	KLTH0G14322(YER170W)
GL3C0127
cerevisiae	SACE0G03256(YGL116W)	SACE0G05830(YGL003C)	SACE0G11022(YGR225W)
glabrata	CAGL0A00605(YGL003C)	CAGL0F07337(YGL116W)	CAGL0L06578(YGR225W)
gossypii	ERGO0D06160(YGR225W)	ERGO0F05148(YGL116W)	ERGO0F05368(YGL003C)
hansenii	DEHA2A06864(YGL003C)	DEHA2B14498(YGR225W)	DEHA2E20966(YGL116W)
kluyveri	SAKL0A06534(YGL116W)	SAKL0G15378(YGR225W)	SAKL0H22396(YGL003C)
lactis	KLLA0A08822(YGL003C)	KLLA0E15863(YGR225W)	KLLA0F10791(YGL116W)
lipolytica	YALI0B17270(YGR225W)	YALI0C03377(YGL116W)	YALI0C18469(YGL003C)
rouxii	ZYRO0B15268(YGR225W)	ZYRO0C14564(YGL116W)	ZYRO0G10472(YGL003C)
thermotolerans	KLTH0C01848(YGR225W)	KLTH0E08162(YGL003C)	KLTH0H06160(YGL116W)
GL3C0128
cerevisiae	SACE0C03652(YCR098C)	SACE0M00330(YML123C)
glabrata	CAGL0A01243(YCR098C)	CAGL0B02475(YML123C)
gossypii	ERGO0D13882(YCR098C)	ERGO0E17094(YCR098C)	ERGO0F16104(YML123C)
hansenii	DEHA2B13244(YCR098C)	DEHA2D10802(YCR098C)	DEHA2E04730(YML123C)	DEHA2E14234(YML123C)
kluyveri	SAKL0D00814(YML123C)	SAKL0G04994(YCR098C)	SAKL0G07480(YCR098C)
lactis	KLLA0A01694(YCR098C)
lipolytica	YALI0A15125(YML123C)	YALI0A21307(YML123C)	YALI0B18986	YALI0B19008(YML123C)	YALI0C16929(YCR098C)	YALI0C16951(YCR098C)	YALI0D08382(YCR098C)
rouxii	ZYRO0A00902(YML123C)	ZYRO0D12628(YCR098C)
thermotolerans	KLTH0E02552(YCR098C)	KLTH0F06864(YML123C)	KLTH0G03828(YCR098C)
GL3C0129
cerevisiae	SACE0C02816(YCR057C)	SACE0L04246(YLR129W)	SACE0L12627(YLR222C)
glabrata	CAGL0C00737(YLR222C)	CAGL0K09284(YCR057C)	CAGL0M04279(YLR129W)
gossypii	ERGO0A05830(YCR057C)	ERGO0G03938(YLR129W)	ERGO0G12386(YLR222C)
hansenii	DEHA2B05874(YCR057C)	DEHA2E17864(YLR222C)	DEHA2F04070(YLR129W)
kluyveri	SAKL0A01738(YCR057C)	SAKL0H12760(YLR222C)	SAKL0H15532(YLR129W)
lactis	KLLA0C08976(YCR057C)	KLLA0D16390(YLR129W)	KLLA0F13244(YLR222C)
lipolytica	YALI0B01078(YCR057C)	YALI0C00913(YLR129W)	YALI0E32043(YLR222C)
rouxii	ZYRO0A09636(YLR222C)	ZYRO0D08558(YCR057C)	ZYRO0F10406(YLR129W)
thermotolerans	KLTH0A06380(YCR057C)	KLTH0E10120(YLR222C)	KLTH0G12276(YLR129W)
GL3C0130
cerevisiae	SACE0E00946(YEL040W)	SACE0G10164(YGR189C)	SACE0L12451(YLR213C)
glabrata	CAGL0C02211(YEL040W)	CAGL0G09449(YGR189C)	CAGL0J08910(YLR213C)
gossypii	ERGO0D11154(YLR213C)	ERGO0G15444(YGR189C)
hansenii	DEHA2D15532(YEL040W)	DEHA2G18700(YGR189C)	DEHA2G20746(YGR189C)	DEHA2G21604(YGR189C)
kluyveri	SAKL0D11880(YEL040W)	SAKL0F10626(YLR213C)	SAKL0G13970(YGR189C)
lactis	KLLA0F04906(YLR213C)	KLLA0F16907(YEL040W)	KLLA0F22671(YGR189C)
lipolytica	YALI0B15510(YEL040W)	YALI0C09680(YGR189C)	YALI0E24673(YGR189C)
rouxii	ZYRO0F05280(YEL040W)	ZYRO0F06050(YLR213C)	ZYRO0G12144(YGR189C)
thermotolerans	KLTH0B02090(YGR189C)	KLTH0C03344(YEL040W)	KLTH0H01914(YLR213C)
GL3C0131
cerevisiae	SACE0D15774(YDR486C)	SACE0L02024(YLR025W)	SACE0M04994(YMR077C)
glabrata	CAGL0D01936(YLR025W)	CAGL0D04246(YMR077C)	CAGL0G04543(YDR486C)
gossypii	ERGO0D12012(YDR486C)	ERGO0F10626(YLR025W)	ERGO0G08646(YMR077C)
hansenii	DEHA2D08844(YLR025W)	DEHA2E20988(YMR077C)	DEHA2F12078(YDR486C)
kluyveri	SAKL0C09702(YDR486C)	SAKL0E04202(YLR025W)	SAKL0H23408(YMR077C)
lactis	KLLA0C03608(YDR486C)	KLLA0F09295(YMR077C)	KLLA0F17820(YLR025W)
lipolytica	YALI0B08987(YDR486C)	YALI0C16027(YLR025W)	YALI0F21307(YMR077C)
rouxii	ZYRO0B06358(YDR486C)	ZYRO0G03828(YMR077C)	ZYRO0G20416(YLR025W)
thermotolerans	KLTH0C09790(YDR486C)	KLTH0D04048(YMR077C)	KLTH0D04268(YLR025W)
GL3C0132
cerevisiae	SACE0G11770(YGR261C)	SACE0J05060(YJR005W)	SACE0K02024(YKL135C)
glabrata	CAGL0D02068(YKL135C)	CAGL0F08393(YGR261C)	CAGL0G04103(YJR005W)
gossypii	ERGO0D17028(YGR261C)	ERGO0D17182(YJR005W)	ERGO0F10428(YKL135C)
hansenii	DEHA2F17622(YKL135C)	DEHA2F24816(YJR005W)	DEHA2G21516(YGR261C)
kluyveri	SAKL0E04004(YKL135C)	SAKL0G12122(YJR005W)	SAKL0H01540(YGR261C)
lactis	KLLA0A09559(YGR261C)	KLLA0E09527(YJR005W)	KLLA0E12255(YKL135C)
lipolytica	YALI0B20680(YGR261C)	YALI0E15598(YJR005W)	YALI0F21769(YKL135C)
rouxii	ZYRO0A11440(YJR005W)	ZYRO0D07656(YGR261C)	ZYRO0G20196(YKL135C)
thermotolerans	KLTH0B02706(YJR005W)	KLTH0B08888(YGR261C)	KLTH0D04444(YKL135C)
GL3C0133
cerevisiae	SACE0D08800(YDR164C)	SACE0D09416(YDR189W)	SACE0G03740(YGL095C)
glabrata	CAGL0E01001(YDR164C)	CAGL0F05665(YDR189W)	CAGL0H03003(YGL095C)
gossypii	ERGO0F04224(YGL095C)	ERGO0G04686(YDR164C)	ERGO0G05742(YDR189W)
hansenii	DEHA2A05170(YGL095C)	DEHA2E17600(YDR164C)	DEHA2G13178(YDR189W)
kluyveri	SAKL0A05478(YGL095C)	SAKL0H13750(YDR189W)	SAKL0H14894(YDR164C)
lactis	KLLA0D17028(YDR164C)	KLLA0D18480(YDR189W)	KLLA0E18833(YGL095C)
lipolytica	YALI0D20416(YDR189W)	YALI0E22044(YDR164C)	YALI0E29337(YGL095C)
rouxii	ZYRO0C04202(YDR189W)	ZYRO0F14058(YDR164C)	ZYRO0G03520(YGL095C)
thermotolerans	KLTH0F08558(YDR189W)	KLTH0G11550(YDR164C)	KLTH0H05104(YGL095C)
GL3C0134
cerevisiae	SACE0K04092(YKL041W)	SACE0K05038(YKL002W)	SACE0K05808(YKR035W-A)
glabrata	CAGL0K02827(YKL002W)	CAGL0L01837(YKL041W)	CAGL0L03179(YKR035W-A)
gossypii	ERGO0B04928(YKL002W)	ERGO0B06138(YKL041W)	ERGO0F07106(YKR035W-A)
hansenii	DEHA2D18678(YKL041W)	DEHA2E12782(YKL002W)	DEHA2G04840(YKR035W-A)
kluyveri	SAKL0A08822(YKL002W)	SAKL0D04906(YKR035W-A)	SAKL0D13178(YKL041W)
lactis	KLLA0B13343(YKL002W)	KLLA0F21318(YKR035W-A)	KLLA0F25366(YKL041W)
lipolytica	YALI0B18040(YKL041W)	YALI0C10098(YKR035W-A)	YALI0E00396(YKL002W)
rouxii	ZYRO0B01452(YKL002W)	ZYRO0D03872(YKR035W-A)	ZYRO0E05940(YKL041W)
thermotolerans	KLTH0D06292(YKL002W)	KLTH0D07568(YKL041W)	KLTH0E15510(YKR035W-A)
GL3C0135
cerevisiae	SACE0C02112(YCR024C)	SACE0H01738(YHR019C)	SACE0L01100(YLL018C)
glabrata	CAGL0A02112(YHR019C)	CAGL0D06556(YLL018C)	CAGL0L08030(YCR024C)
gossypii	ERGO0D08338(YLL018C)	ERGO0E07040(YCR024C)	ERGO0E07898(YHR019C)
hansenii	DEHA2A12100(YLL018C)	DEHA2C13684(YHR019C)	DEHA2C13750(YCR024C)
kluyveri	SAKL0D09768(YHR019C)	SAKL0D10912(YCR024C)	SAKL0H24244(YLL018C)
lactis	KLLA0A08426(YHR019C)	KLLA0A11484(YCR024C)	KLLA0D03839(YLL018C)
lipolytica	YALI0D22264(YLL018C)	YALI0E04939(YCR024C)	YALI0E05005(YHR019C)
rouxii	ZYRO0B00550(YLL018C)	ZYRO0E03476(YCR024C)	ZYRO0G00726(YHR019C)
thermotolerans	KLTH0H09394(YLL018C)	KLTH0H13024(YHR019C)	KLTH0H14080(YCR024C)
GL3C0136
cerevisiae	SACE0B01342(YBL052C)	SACE0M06160(YMR127C)	SACE0O09174(YOR244W)
glabrata	CAGL0A04235(YBL052C)	CAGL0J03696(YOR244W)	CAGL0K03773(YMR127C)
gossypii	ERGO0C07942(YOR244W)	ERGO0C10164(YBL052C)	ERGO0F10912(YMR127C)
hansenii	DEHA2A07590(YBL052C)	DEHA2C12628(YOR244W)	DEHA2G08778(YMR127C)
kluyveri	SAKL0E04510(YMR127C)	SAKL0F11946(YBL052C)	SAKL0H06644(YOR244W)
lactis	KLLA0E19911(YBL052C)	KLLA0F11209(YOR244W)	KLLA0F17457(YMR127C)
lipolytica	YALI0A03861(YBL052C)	YALI0D26598(YMR127C)	YALI0E04675(YOR244W)
rouxii	ZYRO0A08910(YMR127C)	ZYRO0B02882(YBL052C)	ZYRO0F07304(YOR244W)
thermotolerans	KLTH0B04994(YBL052C)	KLTH0D11154(YOR244W)	KLTH0E09196(YMR127C)
GL3C0137
cerevisiae	SACE0E02002(YER006W)	SACE0G03586(YGL099W)	SACE0N08536(YNR053C)
glabrata	CAGL0C03369(YNR053C)	CAGL0H09724(YER006W)	CAGL0J05412(YGL099W)
gossypii	ERGO0B07986(YNR053C)	ERGO0D09482(YER006W)	ERGO0F04510(YGL099W)
hansenii	DEHA2C04070(YGL099W)	DEHA2D16786(YER006W)	DEHA2E01474(YNR053C)
kluyveri	SAKL0A00220(YNR053C)	SAKL0A05874(YGL099W)	SAKL0F04620(YER006W)
lactis	KLLA0C18843(YNR053C)	KLLA0D13618(YER006W)	KLLA0F06666(YGL099W)
lipolytica	YALI0C21956(YGL099W)	YALI0F21725(YER006W)	YALI0F28083(YNR053C)
rouxii	ZYRO0D09592(YER006W)	ZYRO0D17666(YNR053C)	ZYRO0G21824(YGL099W)
thermotolerans	KLTH0A07678(YNR053C)	KLTH0F13222(YER006W)	KLTH0H05522(YGL099W)
GL3C0138
cerevisiae	SACE0D04818(YDL021W)	SACE0K01672(YKL152C)	SACE0O02508(YOL056W)	SACE0O10010(YOR283W)
glabrata	CAGL0E06358(YKL152C)	CAGL0K01705(YDL021W)	CAGL0L11088(YOR283W)
gossypii	ERGO0C06050(YKL152C)	ERGO0E13530(YOL056W)	ERGO0F18744(YOR283W)
hansenii	DEHA2D12760(YKL152C)	DEHA2E21054(YKL152C)	DEHA2G09130(YOR283W)
kluyveri	SAKL0C07590(YOL056W)	SAKL0G11352(YKL152C)	SAKL0H04928(YOR283W)
lactis	KLLA0C04081(YOL056W)	KLLA0C06908(YOR283W)	KLLA0E11859(YKL152C)
lipolytica	YALI0B02728(YKL152C)	YALI0D16445(YOR283W)
rouxii	ZYRO0A05324(YOL056W)	ZYRO0A05896(YOR283W)	ZYRO0C10824(YKL152C)
thermotolerans	KLTH0D12826(YOR283W)	KLTH0F06688(YOL056W)	KLTH0G07392(YKL152C)
GL3C0139
cerevisiae	SACE0B01672(YBL037W)	SACE0P01958(YPL195W)	SACE0P06864(YPR029C)
glabrata	CAGL0F04389(YBL037W)	CAGL0G09174(YPL195W)	CAGL0K05225(YPR029C)
gossypii	ERGO0D02376(YBL037W)	ERGO0D10846(YPR029C)	ERGO0F03674(YPL195W)
hansenii	DEHA2B11286(YPR029C)	DEHA2F25586(YBL037W)	DEHA2G01518(YPL195W)
kluyveri	SAKL0A04884(YPL195W)	SAKL0B06952(YBL037W)	SAKL0F13508(YPR029C)
lactis	KLLA0B12243(YBL037W)	KLLA0E06579(YPR029C)	KLLA0E19405(YPL195W)
lipolytica	YALI0B21340(YPR029C)	YALI0C18623(YBL037W)	YALI0F00198(YPL195W)
rouxii	ZYRO0F12892(YBL037W)	ZYRO0F13156(YPR029C)	ZYRO0G08514(YPL195W)
thermotolerans	KLTH0C05610(YPR029C)	KLTH0E14674(YBL037W)	KLTH0H04554(YPL195W)
GL3C0140
cerevisiae	SACE0K02574(YKL107W)	SACE0O09218(YOR246C)
glabrata	CAGL0J05852(YIR036C)	CAGL0K09152(YOR246C)
gossypii	ERGO0A02310(YOR246C)
hansenii	DEHA2C15202(YOR246C)	DEHA2F08668(YOR246C)	DEHA2G07436(YOR246C)
kluyveri	SAKL0A05060(YOR246C)	SAKL0C04136(YKL107W)	SAKL0H06292(YOR246C)
lactis	KLLA0D05907(YKL107W)	KLLA0D06127(YOR246C)
lipolytica	YALI0A11803(YIR036C)	YALI0B21692(YKL107W)	YALI0D04180(YOR246C)	YALI0D09427(YOR246C)	YALI0D14674(YOR246C)	YALI0E05731(YKL107W)	YALI0E09801(YIR036C)	YALI0E24695(YOR246C)	YALI0F29821(YIR036C)
rouxii	ZYRO0D10428(YOR246C)	ZYRO0F07546(YOR246C)
thermotolerans	KLTH0D11462(YOR246C)	KLTH0G19360(YKL107W)	KLTH0G19756(YKL107W)
GL3C0141
cerevisiae	SACE0D01958(YDL159W)	SACE0J02046(YJL128C)	SACE0O08910(YOR231W)	SACE0P03212(YPL140C)
glabrata	CAGL0I03498(YDL159W)	CAGL0J03828(YPL140C)	CAGL0L05632(YJL128C)
gossypii	ERGO0C07458(YOR231W)	ERGO0C09262(YDL159W)	ERGO0F00506(YJL128C)
hansenii	DEHA2C08536(YJL128C)	DEHA2C15972(YPL140C)	DEHA2F14498(YDL159W)
kluyveri	SAKL0C06666(YJL128C)	SAKL0F11110(YDL159W)	SAKL0H07128(YPL140C)
lactis	KLLA0C16577(YDL159W)	KLLA0D07304(YOR231W)	KLLA0E15313(YJL128C)
lipolytica	YALI0B13178(YPL140C)	YALI0B15906(YJL128C)
rouxii	ZYRO0D03344(YJL128C)	ZYRO0F06798(YPL140C)	ZYRO0F11418(YDL159W)
thermotolerans	KLTH0D10670(YOR231W)	KLTH0F05918(YJL128C)	KLTH0H01584(YDL159W)
GL3C0142
cerevisiae	SACE0J01342(YJL160C)	SACE0J01364(YJL159W)	SACE0J01386(YJL158C)	SACE0K01430(YKL164C)	SACE0K01452(YKL163W)
glabrata	CAGL0I06160(YJL158C)	CAGL0I06182(YKL164C)	CAGL0I06204(YKL164C)	CAGL0M08492(YKL164C)	CAGL0M08514(YJL159W)
gossypii	ERGO0E05676(YKL164C)	ERGO0E05698(YKL164C)	ERGO0E05874(YJL158C)
hansenii	DEHA2B13442(YKL164C)
kluyveri	SAKL0C05544(YKL164C)	SAKL0C05566(YKL164C)	SAKL0C05676(YJL160C)
lactis	KLLA0B07370(YKL164C)	KLLA0B07392(YKL164C)	KLLA0B07447(YJL160C)
lipolytica	YALI0B20306(YJL160C)	YALI0C02981(YJL159W)
rouxii	ZYRO0G18304(YJL159W)	ZYRO0G18326(YJL159W)
thermotolerans	KLTH0F04994(YKL164C)	KLTH0F05016(YJL159W)	KLTH0F05060(YJL160C)
GL3C0143
cerevisiae	SACE0J02002(YJL130C)	SACE0J07304(YJR109C)	SACE0O10494(YOR303W)
glabrata	CAGL0C04917(YJR109C)	CAGL0I09592(YOR303W)	CAGL0L05676(YJL130C)
gossypii	ERGO0B08910(YJR109C)	ERGO0C10824(YJL130C)	ERGO0F18282(YOR303W)
hansenii	DEHA2A10384(YJL130C)	DEHA2C05412(YJR109C)	DEHA2G02618(YOR303W)
kluyveri	SAKL0B05500(YOR303W)	SAKL0C06600(YJL130C)	SAKL0F14652(YJR109C)
lactis	KLLA0E15357(YJL130C)	KLLA0F03190(YJR109C)	KLLA0F24882(YOR303W)
lipolytica	YALI0C23969(YJR109C)	YALI0D07370(YOR303W)	YALI0E09493(YJL130C)
rouxii	ZYRO0D03300(YJL130C)	ZYRO0F12276(YOR303W)	ZYRO0G18128(YJR109C)
thermotolerans	KLTH0E01452(YJR109C)	KLTH0F05874(YJL130C)	KLTH0H15114(YOR303W)
GL3C0144
cerevisiae	SACE0L12979(YLR240W)	SACE0L14387(YLR305C)	SACE0N01628(YNL267W)
glabrata	CAGL0D06446(YLR305C)	CAGL0G08360(YLR240W)	CAGL0J08140(YNL267W)
gossypii	ERGO0D08492(YLR305C)	ERGO0F21428(YNL267W)	ERGO0G05896(YLR240W)
hansenii	DEHA2E03982(YLR305C)	DEHA2E11220(YNL267W)	DEHA2G13288(YLR240W)
kluyveri	SAKL0C02750(YNL267W)	SAKL0H13596(YLR240W)	SAKL0H24068(YLR305C)
lactis	KLLA0C02387(YNL267W)	KLLA0C17292(YLR305C)	KLLA0D18645(YLR240W)
lipolytica	YALI0B02376(YNL267W)	YALI0E28153(YLR305C)	YALI0F09559(YLR240W)
rouxii	ZYRO0C04356(YLR240W)	ZYRO0F16610(YNL267W)	ZYRO0G19888(YLR305C)
thermotolerans	KLTH0D03608(YLR305C)	KLTH0F02442(YNL267W)	KLTH0F08404(YLR240W)
GL3C0145
cerevisiae	SACE0D04290(YDL048C)	SACE0D15290(YDR463W)	SACE0H01386(YHR006W)	SACE0L15949(YLR375W)
glabrata	CAGL0E04312(YDR463W)	CAGL0H04873(YLR375W)	CAGL0K04697(YDL048C)	CAGL0K06413(YDR463W)
gossypii	ERGO0F16632(YDR463W)	ERGO0F18216(YHR006W)	ERGO0F19558(YLR375W)
hansenii	DEHA2E16478(YHR006W)	DEHA2G05500(YLR375W)	DEHA2G13684(YHR006W)
kluyveri	SAKL0B05434(YHR006W)	SAKL0G06292(YDR463W)	SAKL0H03894(YLR375W)	SAKL0H26224(YLR375W)
lactis	KLLA0F07073(YLR375W)	KLLA0F10109(YHR006W)
lipolytica	YALI0B05478(YLR375W)	YALI0E24937(YHR006W)
rouxii	ZYRO0B07436(YLR375W)	ZYRO0D13992(YDR463W)
thermotolerans	KLTH0D13618(YLR375W)	KLTH0G05104(YDR463W)	KLTH0H15048(YHR006W)
GL3C0146
cerevisiae	SACE0D15136(YDR457W)	SACE0G02728(YGL141W)	SACE0J05632(YJR036C)
glabrata	CAGL0F07821(YGL141W)	CAGL0I01672(YJR036C)	CAGL0K06303(YDR457W)
gossypii	ERGO0D02860(YGL141W)	ERGO0E06710(YJR036C)	ERGO0E15268(YDR457W)
hansenii	DEHA2F11704(YJR036C)	DEHA2G05544(YDR457W)	DEHA2G21824(YGL141W)
kluyveri	SAKL0D11264(YJR036C)	SAKL0E06446(YGL141W)	SAKL0G06094(YDR457W)
lactis	KLLA0B01804(YDR457W)	KLLA0E14697(YGL141W)	KLLA0E22551(YJR036C)
lipolytica	YALI0A20372(YGL141W)	YALI0B05940(YDR457W)	YALI0D16984(YER125W)
rouxii	ZYRO0A07150(YGL141W)	ZYRO0D13794(YDR457W)	ZYRO0E03124(YJR036C)
thermotolerans	KLTH0F09592(YGL141W)	KLTH0G04884(YDR457W)	KLTH0H14366(YJR036C)
GL3C0148
cerevisiae	SACE0G07810(YGR091W)	SACE0L12143(YLR197W)	SACE0O10648(YOR310C)
glabrata	CAGL0A04015(YLR197W)	CAGL0G03025(YGR091W)	CAGL0I09790(YOR310C)
gossypii	ERGO0C01518(YLR197W)	ERGO0F13332(YOR310C)
hansenii	DEHA2C07744(YGR091W)	DEHA2G06314(YLR197W)	DEHA2G06842(YOR310C)
kluyveri	SAKL0B05874(YOR310C)	SAKL0F06050(YGR091W)	SAKL0F11462(YLR197W)
lactis	KLLA0D12254(YLR197W)	KLLA0D14883(YGR091W)	KLLA0F08613(YOR310C)
lipolytica	YALI0B00946(YOR310C)	YALI0B13706(YGR091W)	YALI0D17116(YLR197W)
rouxii	ZYRO0C12386(YGR091W)	ZYRO0F11792(YLR197W)	ZYRO0F12518(YOR310C)
thermotolerans	KLTH0F12034(YGR091W)	KLTH0H01166(YLR197W)	KLTH0H15334(YOR310C)
GL3C0149
cerevisiae	SACE0D04114(YDL056W)	SACE0E04686(YER111C)	SACE0L11835(YLR182W)
glabrata	CAGL0A04565(YER111C)	CAGL0B01166(YLR182W)	CAGL0D01012(YDL056W)
gossypii	ERGO0F19844(YDL056W)	ERGO0F21956(YLR182W)	ERGO0G01716(YER111C)
hansenii	DEHA2B06600(YER111C)	DEHA2D07436(YDL056W)	DEHA2E13706(YLR182W)
kluyveri	SAKL0C01914(YLR182W)	SAKL0F12870(YER111C)	SAKL0H03432(YDL056W)
lactis	KLLA0C01826(YLR182W)	KLLA0E05413(YDL056W)	KLLA0E20791(YER111C)
lipolytica	YALI0A19778(YDL056W)	YALI0C12639(YLR182W)
rouxii	ZYRO0B03740(YER111C)	ZYRO0B07128(YDL056W)	ZYRO0F17204(YLR182W)
thermotolerans	KLTH0C06270(YER111C)	KLTH0D13970(YDL056W)	KLTH0F01826(YLR182W)
GL3C0150
cerevisiae	SACE0F02156(YFR021W)	SACE0G10978(YGR223C)	SACE0P04070(YPL100W)
glabrata	CAGL0B02101(YGR223C)	CAGL0H05841(YPL100W)	CAGL0K10692(YFR021W)
gossypii	ERGO0A01650(YFR021W)	ERGO0B09636(YPL100W)	ERGO0D06182(YGR223C)
hansenii	DEHA2C07084(YGR223C)	DEHA2G09438(YFR021W)	DEHA2G12364(YPL100W)
kluyveri	SAKL0D09504(YFR021W)	SAKL0G15356(YGR223C)	SAKL0H09130(YPL100W)
lactis	KLLA0D04664(YFR021W)	KLLA0E15885(YGR223C)	KLLA0E24333(YPL100W)
lipolytica	YALI0B15290(YGR223C)	YALI0F27907(YFR021W)
rouxii	ZYRO0B15290(YGR223C)	ZYRO0F14850(YPL100W)	ZYRO0G00946(YFR021W)
thermotolerans	KLTH0C01870(YGR223C)	KLTH0E13420(YPL100W)	KLTH0H12870(YFR021W)
GL3C0153
cerevisiae	SACE0B02376(YBL008W)	SACE0M00792(YML102W)	SACE0O04796(YOR038C)
glabrata	CAGL0E02805(YBL008W)	CAGL0I00968(YOR038C)	CAGL0J06512(YML102W)
gossypii	ERGO0C06798(YOR038C)	ERGO0E14696(YML102W)	ERGO0G12122(YBL008W)
hansenii	DEHA2A06908(YBL008W)	DEHA2F19074(YML102W)	DEHA2G08184(YOR038C)
kluyveri	SAKL0D02068(YML102W)	SAKL0G01694(YOR038C)	SAKL0H21846(YBL008W)
lactis	KLLA0A04928(YBL008W)	KLLA0E11177(YML102W)	KLLA0E21847(YOR038C)
lipolytica	YALI0B15015(YML102W)	YALI0E20933(YBL008W)
rouxii	ZYRO0C11308(YOR038C)	ZYRO0G10054(YBL008W)	ZYRO0G13596(YML102W)
thermotolerans	KLTH0C04378(YML102W)	KLTH0E07700(YBL008W)	KLTH0F16830(YOR038C)
GL3C0154
cerevisiae	SACE0H06072(YHR204W)	SACE0J07788(YJR131W)	SACE0L02750(YLR057W)
glabrata	CAGL0F01771(YLR057W)	CAGL0F09053(YHR204W)	CAGL0M00528(YJR131W)
gossypii	ERGO0C09636(YLR057W)	ERGO0D00396(YHR204W)	ERGO0E12100(YJR131W)
hansenii	DEHA2D06930(YHR204W)	DEHA2D09218(YJR131W)
kluyveri	SAKL0B01364(YLR057W)	SAKL0B12342(YHR204W)	SAKL0G18194(YJR131W)
lactis	KLLA0B03608(YHR204W)	KLLA0B04356(YJR131W)	KLLA0F08899(YLR057W)
lipolytica	YALI0D12925(YHR204W)	YALI0D17424(YJR131W)	YALI0D20174(YLR057W)
rouxii	ZYRO0B08360(YJR131W)	ZYRO0F03168(YLR057W)	ZYRO0G00528(YHR204W)
thermotolerans	KLTH0D17226(YHR204W)	KLTH0D17908(YJR131W)	KLTH0G18480(YLR057W)
GL3C0155
cerevisiae	SACE0H03498(YHR090C)	SACE0N05104(YNL097C)	SACE0O05346(YOR064C)
glabrata	CAGL0G06556(YNL097C)	CAGL0H02035(YHR090C)	CAGL0L10384(YOR064C)
gossypii	ERGO0D03234(YNL097C)	ERGO0D14102(YOR064C)	ERGO0E05962(YHR090C)
hansenii	DEHA2B01782(YOR064C)	DEHA2E20746(YHR090C)	DEHA2F09416(YNL097C)
kluyveri	SAKL0E10230(YNL097C)	SAKL0G00924(YOR064C)	SAKL0G07810(YHR090C)
lactis	KLLA0A06974(YHR090C)	KLLA0C13409(YNL097C)	KLLA0F16533(YOR064C)
lipolytica	YALI0E08822(YNL097C)	YALI0E14773(YHR090C)
rouxii	ZYRO0A06776(YHR090C)	ZYRO0B09416(YNL097C)	ZYRO0B16104(YOR064C)
thermotolerans	KLTH0D08910(YNL097C)	KLTH0E02904(YHR090C)	KLTH0F17578(YOR064C)
GL3C0156
cerevisiae	SACE0J06270(YJR061W)	SACE0K00616(YKL201C)
glabrata	CAGL0H01793(YJR061W)	CAGL0H09130(YKL201C)
gossypii	ERGO0C08008(YKL201C)	ERGO0F15444(YJR061W)
hansenii	DEHA2B03806(YJR061W)	DEHA2B04752(YKL201C)	DEHA2B04796(YKL201C)	DEHA2E01430(YJR061W)	DEHA2F01166(YKL201C)	DEHA2F01188(YKL201C)	DEHA2F14124(YKL201C)	DEHA2F26796(YKL201C)	DEHA2G16192(YKL201C)
kluyveri	SAKL0D12672(YKL201C)	SAKL0D12716(YJR061W)	SAKL0H06556(YKL201C)
lactis	KLLA0B13794(YKL201C)	KLLA0B13838(YJR061W)
lipolytica	YALI0D24101(YKL201C)
rouxii	ZYRO0G01826(YKL201C)
thermotolerans	KLTH0C02156(YJR061W)	KLTH0C02574(YJR061W)	KLTH0C02618(YKL201C)	KLTH0D11220(YKL201C)
GL3C0158
cerevisiae	SACE0D05368(YDR004W)	SACE0E04356(YER095W)	SACE0E06336(YER179W)
glabrata	CAGL0I05544(YER095W)	CAGL0L12100(YER179W)	CAGL0M10373(YDR004W)
gossypii	ERGO0C09944(YER095W)	ERGO0E08514(YDR004W)	ERGO0G10648(YER179W)
hansenii	DEHA2B13024(YDR004W)	DEHA2C16698(YER095W)	DEHA2E16742(YER179W)
kluyveri	SAKL0C10802(YDR004W)	SAKL0F12254(YER095W)	SAKL0H17402(YER179W)
lactis	KLLA0E17513(YDR004W)	KLLA0E20241(YER095W)	KLLA0F11957(YER179W)
lipolytica	YALI0F10307(YDR004W)	YALI0F15477(YER095W)
rouxii	ZYRO0A04708(YDR004W)	ZYRO0B03190(YER095W)	ZYRO0C01958(YER179W)
thermotolerans	KLTH0C06842(YER095W)	KLTH0G14014(YER179W)	KLTH0G16148(YDR004W)
GL3C0160
cerevisiae	SACE0H02442(YHR047C)	SACE0I00836(YIL137C)	SACE0K01562(YKL157W)
glabrata	CAGL0E06226(YKL157W)	CAGL0J00341(YKL157W)	CAGL0L08360(YIL137C)
gossypii	ERGO0A01452(YKL157W)	ERGO0E18040(YIL137C)	ERGO0G16368(YHR047C)
hansenii	DEHA2B03938(YIL137C)	DEHA2B09702(YKL157W)
kluyveri	SAKL0E09394(YIL137C)	SAKL0G08646(YHR047C)	SAKL0G10736(YKL157W)
lactis	KLLA0C11033(YKL157W)	KLLA0D13068(YKL157W)	KLLA0E07921(YIL137C)
lipolytica	YALI0B11594(YKL157W)	YALI0B14641(YKL157W)	YALI0D23309(YKL157W)
rouxii	ZYRO0C15070(YIL137C)	ZYRO0D10670(YHR047C)	ZYRO0G16324(YKL157W)
thermotolerans	KLTH0E04026(YKL157W)	KLTH0G06732(YKL157W)	KLTH0G08778(YIL137C)
GL3C0161
cerevisiae	SACE0C00220(YCL064C)	SACE0E04114(YER086W)	SACE0K00220(YKL218C)
glabrata	CAGL0B00286(YCL064C)	CAGL0I05126(YER086W)
gossypii	ERGO0C10076(YER086W)	ERGO0F23276(YCL064C)
hansenii	DEHA2A02090(YCL064C)	DEHA2D01738(YCL064C)	DEHA2F02244(YER086W)
kluyveri	SAKL0A10626(YKL218C)	SAKL0C00418(YCL064C)	SAKL0C13904(YCL064C)	SAKL0F11858(YER086W)
lactis	KLLA0C00440(YCL064C)	KLLA0E01805(YCL064C)	KLLA0E19779(YER086W)
lipolytica	YALI0B16214(YCL064C)	YALI0B19360(YKL218C)	YALI0D02497(YER086W)	YALI0E10307(YCL064C)
rouxii	ZYRO0B02772(YER086W)	ZYRO0F15774(YCL064C)	ZYRO0F18524(YCL064C)
thermotolerans	KLTH0B04884(YER086W)	KLTH0F00440(YCL064C)
GL3C0162
cerevisiae	SACE0D09614(YDR198C)	SACE0H00330(YHL039W)	SACE0P01694(YPL208W)
glabrata	CAGL0E04070(YHL039W)	CAGL0E05698(YPL208W)	CAGL0F05511(YDR198C)
gossypii	ERGO0D14762(YHL039W)	ERGO0F03146(YPL208W)	ERGO0G06006(YDR198C)
hansenii	DEHA2A02464(YPL208W)	DEHA2B12870(YHL039W)	DEHA2G13354(YDR198C)
kluyveri	SAKL0A04268(YPL208W)	SAKL0H13486(YDR198C)	SAKL0H26158(YHL039W)
lactis	KLLA0B02354(YPL208W)	KLLA0D18755(YDR198C)	KLLA0E00441(YHL039W)
lipolytica	YALI0E34397(YPL208W)	YALI0F20944(YDR198C)
rouxii	ZYRO0C04466(YDR198C)	ZYRO0C13420(YPL208W)	ZYRO0G07502(YHL039W)
thermotolerans	KLTH0F08294(YDR198C)	KLTH0H04004(YPL208W)	KLTH0H16126(YHL039W)
GL3C0163
cerevisiae	SACE0E02332(YER017C)	SACE0M05236(YMR089C)	SACE0P06732(YPR024W)
glabrata	CAGL0H09416(YER017C)	CAGL0J01353(YMR089C)	CAGL0K05093(YPR024W)
gossypii	ERGO0A05082(YER017C)	ERGO0B03982(YMR089C)	ERGO0G02222(YPR024W)
hansenii	DEHA2C07634(YPR024W)	DEHA2D15664(YER017C)	DEHA2E14894(YMR089C)
kluyveri	SAKL0E03014(YMR089C)	SAKL0F03894(YER017C)	SAKL0F13376(YPR024W)
lactis	KLLA0E06711(YPR024W)	KLLA0F13706(YMR089C)
lipolytica	YALI0A10615(YER017C)	YALI0B01386(YPR024W)	YALI0B02574(YER017C)
rouxii	ZYRO0D15290(YER017C)	ZYRO0F13024(YPR024W)	ZYRO0G03212(YMR089C)
thermotolerans	KLTH0C05742(YPR024W)	KLTH0D05412(YMR089C)	KLTH0F13904(YER017C)
GL3C0164
cerevisiae	SACE0D04532(YDL037C)	SACE0H00550(YHL028W)	SACE0N01276(YNL283C)	SACE0O01430(YOL105C)	SACE0O04092(YOR008C)
glabrata	CAGL0D02794(YHL028W)	CAGL0F01507(YOR008C)
gossypii	ERGO0D08844(YOR008C)	ERGO0F10164(YHL028W)	ERGO0F13838(YOL105C)
hansenii	DEHA2B10450(YOL105C)	DEHA2C04862(YNL283C)	DEHA2D04708(YHL028W)
kluyveri	SAKL0C09086(YOL105C)	SAKL0F05412(YOR008C)	SAKL0H25696(YHL028W)
lactis	KLLA0C12177(YNL283C)	KLLA0D14377(YOR008C)	KLLA0E00771(YHL028W)
lipolytica	YALI0A16214(YOR008C)	YALI0F04213(YHL028W)
rouxii	ZYRO0B06820(YNL283C)	ZYRO0C05170(YOR008C)
thermotolerans	KLTH0C09196(YOL105C)	KLTH0E05940(YHL028W)	KLTH0F12518(YOR008C)
GL3C0165
cerevisiae	SACE0B03674(YBR052C)	SACE0C01562(YCR004C)	SACE0D05918(YDR032C)
glabrata	CAGL0B03685(YCR004C)	CAGL0H03971(YCR004C)	CAGL0H10032(YDR032C)	CAGL0K11858(YDR032C)
gossypii
hansenii	DEHA2D02464(YDR032C)	DEHA2F16984(YCR004C)	DEHA2F17006(YDR032C)
kluyveri	SAKL0D03696(YDR032C)	SAKL0D09130(YCR004C)
lactis	KLLA0F04323(YDR032C)	KLLA0F12782(YCR004C)
lipolytica	YALI0B07007(YCR004C)	YALI0B07029(YDR032C)	YALI0C19646(YCR004C)	YALI0C19668(YDR032C)	YALI0E14366(YDR032C)	YALI0E17281(YDR032C)
rouxii	ZYRO0A03124(YDR032C)	ZYRO0A03190(YDR032C)	ZYRO0E04312(YCR004C)
thermotolerans	KLTH0C07590(YDR032C)	KLTH0H12584(YCR004C)
GL3C0166
cerevisiae	SACE0G06380(YGR026W)	SACE0L00990(YLL023C)	SACE0L02882(YLR064W)
glabrata	CAGL0F01639(YLR064W)	CAGL0G03773(YLL023C)	CAGL0J00187(YGR026W)
gossypii	ERGO0B05632(YGR026W)	ERGO0B10318(YLR064W)	ERGO0F08118(YLL023C)
hansenii	DEHA2D05610(YLR064W)	DEHA2D12562(YLL023C)	DEHA2F13288(YGR026W)
kluyveri	SAKL0B01034(YLR064W)	SAKL0B03718(YGR026W)	SAKL0H20042(YLL023C)
lactis	KLLA0B06215(YGR026W)	KLLA0D04202(YLL023C)	KLLA0D05291(YLR064W)
lipolytica	YALI0D00275(YLL023C)	YALI0D23617(YLL023C)
rouxii	ZYRO0A12166(YGR026W)	ZYRO0B00814(YLL023C)	ZYRO0F02838(YLR064W)
thermotolerans	KLTH0G18106(YGR026W)	KLTH0H08470(YLL023C)
GL3C0167
cerevisiae	SACE0G06116(YGR012W)	SACE0G09328(YGR155W)
glabrata	CAGL0E03157(YGR155W)	CAGL0F08789(YGR012W)
gossypii	ERGO0E04510(YGR012W)	ERGO0G08602(YGR155W)	ERGO0G08800(YGR012W)
hansenii	DEHA2B04004(YGR012W)	DEHA2C14586(YGR155W)	DEHA2F16236(YGR012W)
kluyveri	SAKL0D07084(YGR012W)	SAKL0H23144(YGR012W)	SAKL0H23364(YGR155W)
lactis	KLLA0C18029(YGR012W)	KLLA0F01815(YGR012W)	KLLA0F09317(YGR155W)
lipolytica	YALI0E08536(YGR012W)	YALI0E09108(YGR155W)	YALI0F14047(YGR012W)
rouxii	ZYRO0G07128(YGR155W)	ZYRO0G11198(YGR012W)	ZYRO0G20834(YGR012W)
thermotolerans	KLTH0D04092(YGR155W)	KLTH0E08800(YGR012W)	KLTH0H10846(YGR012W)
GL3C0168
cerevisiae	SACE0F00770(YFL037W)	SACE0L12429(YLR212C)	SACE0M00308(YML124C)	SACE0M01144(YML085C)
glabrata	CAGL0B02497(YML085C)	CAGL0J08888(YLR212C)	CAGL0K12650(YFL037W)
gossypii	ERGO0D11110(YLR212C)	ERGO0F16082(YML085C)
hansenii	DEHA2A02992(YML085C)	DEHA2C07326(YLR212C)	DEHA2D08800(YFL037W)
kluyveri	SAKL0D00792(YML085C)	SAKL0F10670(YLR212C)
lactis	KLLA0C16247(YLR212C)	KLLA0C16874(YML085C)	KLLA0D05269(YFL037W)
lipolytica	YALI0B07381(YLR212C)	YALI0E00726(YFL037W)	YALI0E19360(YML085C)	YALI0E26961(YFL037W)
rouxii	ZYRO0A00880(YML085C)	ZYRO0F11154(YLR212C)
thermotolerans	KLTH0F06842(YML085C)	KLTH0H01870(YLR212C)
GL3C0169
cerevisiae	SACE0D00484(YDL230W)	SACE0E03850(YER075C)	SACE0O08426(YOR208W)
glabrata	CAGL0C05423(YDL230W)	CAGL0J03256(YER075C)	CAGL0L02827(YOR208W)
gossypii	ERGO0B00968(YDL230W)	ERGO0C03850(YER075C)	ERGO0C08382(YOR208W)
hansenii	DEHA2A11000(YDL230W)	DEHA2G04510(YOR208W)	DEHA2G16940(YOR208W)
kluyveri	SAKL0E13662(YDL230W)	SAKL0F09196(YER075C)	SAKL0H07898(YOR208W)
lactis	KLLA0C07733(YER075C)	KLLA0D06611(YOR208W)
lipolytica	YALI0F24585(YOR208W)	YALI0F30943(YDL230W)
rouxii	ZYRO0C08712(YER075C)	ZYRO0C10494(YDL230W)	ZYRO0F06138(YOR208W)
thermotolerans	KLTH0A04862(YER075C)	KLTH0B07788(YDL230W)	KLTH0D09988(YOR208W)
GL3C0170
cerevisiae	SACE0J03146(YJL079C)	SACE0K05346(YKR013W)
glabrata	CAGL0F05137(YJL079C)	CAGL0G07667(YKR013W)
gossypii	ERGO0A00286(YJL079C)	ERGO0A00308(YJL079C)	ERGO0F22176(YJL079C)
hansenii	DEHA2B01232(YJL079C)	DEHA2C17864(YKR013W)	DEHA2F25344(YJL079C)	DEHA2F25630(YJL079C)	DEHA2G14564(YKR013W)
kluyveri	SAKL0C01540(YJL079C)	SAKL0D05984(YJL079C)	SAKL0D06006(YJL079C)
lactis	KLLA0C01496(YJL079C)	KLLA0D02420(YKR013W)	KLLA0D02442(YJL079C)
lipolytica	YALI0D06149(YKR013W)	YALI0D08140(YKR013W)
rouxii	ZYRO0F17512(YKR013W)	ZYRO0G21340(YKR013W)
thermotolerans	KLTH0F01518(YKR013W)	KLTH0H09812(YJL079C)	KLTH0H09834(YJL079C)
GL3C0171
cerevisiae
glabrata
gossypii
hansenii	DEHA2A00220	DEHA2A00968(YDR466W)	DEHA2A01012	DEHA2B16698	DEHA2C00132	DEHA2C03916	DEHA2C03938	DEHA2C10318(YJR059W)	DEHA2C10340(YJL095W)	DEHA2C10362	DEHA2D00352	DEHA2D00462	DEHA2D00704	DEHA2D09240	DEHA2D12650(YLR096W)	DEHA2D12672(YLR096W)	DEHA2D19382	DEHA2E07348	DEHA2F00264	DEHA2F10472	DEHA2F12892	DEHA2F14410(YDR466W)	DEHA2F27324
kluyveri
lactis
lipolytica
rouxii
thermotolerans
GL3C0172
cerevisiae	SACE0J07678(YJR126C)	SACE0O09416(YOR256C)	SACE0P02398(YPL176C)
glabrata	CAGL0F03575(YPL176C)	CAGL0K08976(YOR256C)	CAGL0M00616(YJR126C)
gossypii	ERGO0A01914(YOR256C)	ERGO0E11902(YJR126C)
hansenii	DEHA2D07128(YJR126C)	DEHA2F05918(YPL176C)	DEHA2F13684(YJR126C)
kluyveri	SAKL0G17996(YJR126C)	SAKL0H05896(YOR256C)	SAKL0H15356(YJR126C)
lactis	KLLA0B04543(YJR126C)	KLLA0C09735(YOR256C)	KLLA0D16588(YJR126C)
lipolytica	YALI0A20416(YPL176C)	YALI0B05258(YJR126C)
rouxii	ZYRO0B14828(YJR126C)	ZYRO0F11814(YOR256C)
thermotolerans	KLTH0D11858(YPL176C)	KLTH0D18128(YJR126C)	KLTH0G12122(YJR126C)
GL3C0173
cerevisiae	SACE0G04510(YGL059W)	SACE0I02948(YIL042C)
glabrata	CAGL0F07007(YGL059W)	CAGL0L00869(YIL042C)
gossypii	ERGO0A08316(YGL059W)	ERGO0D06600(YIL042C)	ERGO0E14476(YIL042C)
hansenii	DEHA2B02486(YIL042C)	DEHA2C13354(YIL042C)	DEHA2C13970(YGL059W)
kluyveri	SAKL0A01122(YIL042C)	SAKL0A07238(YGL059W)	SAKL0F08184(YIL042C)
lactis	KLLA0C05654(YGL059W)	KLLA0E04533(YIL042C)	KLLA0F27423(YIL042C)
lipolytica	YALI0C21582(YIL042C)	YALI0E19679(YIL042C)	YALI0F26807(YGL059W)
rouxii	ZYRO0C04928(YGL059W)	ZYRO0D08052(YIL042C)	ZYRO0D16544(YIL042C)
thermotolerans	KLTH0A03916(YIL042C)	KLTH0H06710(YGL059W)
GL3C0175
cerevisiae	SACE0E02288(YER015W)	SACE0I03718(YIL009W)	SACE0M08976(YMR246W)	SACE0O10802(YOR317W)
glabrata	CAGL0H09460(YER015W)	CAGL0I09878(YOR317W)	CAGL0K07293(YMR246W)
gossypii	ERGO0B04510(YOR317W)	ERGO0D10560(YER015W)
hansenii	DEHA2B10120(YER015W)	DEHA2B11682(YER015W)	DEHA2D10076(YER015W)	DEHA2D10098(YER015W)	DEHA2G00462(YER015W)	DEHA2G05940(YOR317W)
kluyveri	SAKL0B06094(YOR317W)	SAKL0F03960(YER015W)
lactis	KLLA0B11572(YER015W)	KLLA0B12936(YOR317W)
lipolytica	YALI0D17864(YMR246W)
rouxii	ZYRO0D15246(YER015W)	ZYRO0F12694(YOR317W)
thermotolerans	KLTH0E13926(YOR317W)	KLTH0F13838(YER015W)
GL3C0176
cerevisiae	SACE0B05830(YBR150C)	SACE0O01804(YOL089C)
glabrata	CAGL0F07909(YOL089C)	CAGL0I07755(YOL089C)
gossypii	ERGO0E12518(YOL089C)	ERGO0G00594(YOL089C)
hansenii	DEHA2B04048(YBR297W)	DEHA2B04070(YIL130W)	DEHA2E11528(YOL089C)	DEHA2E11550(YOL089C)	DEHA2E11572(YOL089C)	DEHA2E16544
kluyveri	SAKL0B06732(YOL089C)	SAKL0C09944(YOL089C)	SAKL0H00616(YOL089C)
lactis	KLLA0F02750(YOL089C)
lipolytica	YALI0A10637(YOL089C)	YALI0D12628(YLR098C)	YALI0D20460(YMR280C)	YALI0F06072(YBR033W)
rouxii
thermotolerans	KLTH0B09746(YOL089C)	KLTH0C10032(YOL089C)	KLTH0E08778(YLR098C)	KLTH0E14454(YOL089C)
GL3C0177
cerevisiae	SACE0K00924(YKL187C)	SACE0L16807(YLR413W)	SACE0L16829(YLR414C)	SACE0L17467(YLR443W)
glabrata	CAGL0D00418(YKL187C)	CAGL0F05115(YLR413W)	CAGL0J04466(YLR414C)	CAGL0M00748(YLR443W)
gossypii	ERGO0E10428(YLR413W)	ERGO0E11418(YLR443W)
hansenii	DEHA2F03080	DEHA2F06050(YLR443W)
kluyveri	SAKL0G16236(YKL187C)	SAKL0G16258(YLR414C)	SAKL0G17468(YLR443W)
lactis	KLLA0B02585(YLR414C)	KLLA0B02607(YKL187C)	KLLA0B04994(YLR443W)
lipolytica	YALI0B07601(YLR414C)
rouxii	ZYRO0B13200(YLR414C)	ZYRO0B14300(YLR443W)
thermotolerans	KLTH0D15202(YKL187C)	KLTH0D15224(YLR414C)	KLTH0D16280(YLR443W)
GL3C0178
cerevisiae	SACE0E06160(YER172C)	SACE0G00396(YGL251C)	SACE0G11946(YGR271W)
glabrata	CAGL0G00506(YGR271W)	CAGL0H07601(YGL251C)	CAGL0L11946(YER172C)
gossypii	ERGO0B08558(YGR271W)	ERGO0G10912(YER172C)
hansenii	DEHA2F07986(YGL251C)	DEHA2G12892(YER172C)	DEHA2G20394(YGR271W)
kluyveri	SAKL0F00528(YGL251C)	SAKL0H01210(YGR271W)	SAKL0H17754(YER172C)
lactis	KLLA0A09889(YGR271W)	KLLA0C17798(YER172C)	KLLA0D11462(YGL251C)
lipolytica	YALI0B13904(YGR271W)	YALI0F20724(YER172C)
rouxii	ZYRO0B11858(YER172C)	ZYRO0D07348(YGR271W)	ZYRO0E09812(YGL251C)
thermotolerans	KLTH0B09196(YGR271W)	KLTH0G14278(YER172C)
GL3C0179
cerevisiae	SACE0M08668(YMR234W)
glabrata	CAGL0J04246(YMR234W)
gossypii	ERGO0B04532(YMR234W)
hansenii	DEHA2E01870(YMR234W)
kluyveri	SAKL0B05214(YMR234W)	SAKL0B05236(YMR234W)
lactis	KLLA0B12958(YMR234W)
lipolytica	YALI0A02409(YMR234W)	YALI0A06523(YMR234W)	YALI0A09878(YMR234W)	YALI0A10989	YALI0A12683(YMR234W)	YALI0A12705(YMR234W)	YALI0A15059(YMR234W)	YALI0A16082(YMR234W)	YALI0A16148(YMR234W)	YALI0B21494	YALI0B22264(YMR234W)	YALI0E10725(YMR234W)	YALI0F25729(YMR234W)	YALI0F25751	YALI0F26543(YMR234W)
rouxii	ZYRO0C01078(YMR234W)
thermotolerans	KLTH0E04202(YMR234W)
GL3C0180
cerevisiae	SACE0E06490(YER185W)	SACE0G10714(YGR213C)	SACE0L02508(YLR046C)	SACE0O05060(YOR049C)
glabrata	CAGL0K00715(YGR213C)	CAGL0L10142(YOR049C)
gossypii
hansenii	DEHA2D11506(YGR213C)	DEHA2D11550(YGR213C)	DEHA2F01870(YOR049C)	DEHA2F26950(YER185W)	DEHA2F26994(YER185W)	DEHA2F27192(YER185W)
kluyveri	SAKL0B00286(YER185W)	SAKL0C00220(YER185W)	SAKL0G01342(YOR049C)
lactis	KLLA0F00264(YER185W)	KLLA0F16082(YOR049C)
lipolytica	YALI0B13728(YOR049C)	YALI0E27786(YOR049C)
rouxii	ZYRO0B15686(YOR049C)	ZYRO0G22528(YGR213C)
thermotolerans	KLTH0B09284(YGR213C)	KLTH0E05808(YER185W)	KLTH0F17138(YOR049C)
GL3C0185
cerevisiae	SACE0D03520(YDL085W)	SACE0M00374(YML120C)	SACE0M06534(YMR145C)
glabrata	CAGL0B02431(YML120C)	CAGL0I00748(YMR145C)
gossypii	ERGO0D15334(YMR145C)	ERGO0F16214(YML120C)
hansenii	DEHA2D07568(YMR145C)
kluyveri	SAKL0C09438(YML120C)	SAKL0D01056(YML120C)	SAKL0D09658(YMR145C)	SAKL0E05302(YMR145C)
lactis	KLLA0A08316(YMR145C)	KLLA0C06336(YML120C)	KLLA0E21891(YMR145C)
lipolytica	YALI0E05599(YMR145C)	YALI0F25135(YMR145C)
rouxii	ZYRO0A08228(YMR145C)	ZYRO0C14960(YML120C)	ZYRO0G00836(YMR145C)
thermotolerans	KLTH0F06974(YML120C)	KLTH0H12936(YMR145C)	KLTH0H15708(YMR145C)
GL3C0186
cerevisiae	SACE0N01474(YNL274C)	SACE0O12232(YOR388C)
glabrata
gossypii
hansenii	DEHA2A01408(YOR388C)	DEHA2C09724(YNL274C)	DEHA2G19360(YOR388C)
kluyveri
lactis
lipolytica	YALI0A12353(YOR388C)	YALI0B19976(YOR388C)	YALI0B21670(YNL274C)	YALI0B22506(YOR388C)	YALI0C08074(YOR388C)	YALI0C14344(YOR388C)	YALI0E14256(YOR388C)	YALI0E15840(YOR388C)	YALI0F13937(YOR388C)	YALI0F15983(YOR388C)	YALI0F28765(YOR388C)
rouxii	ZYRO0A01122(YOR388C)	ZYRO0A08206(YOR388C)	ZYRO0D10780(YOR388C)	ZYRO0F16874(YNL274C)	ZYRO0G18876(YOR388C)	ZYRO0G19866(YOR388C)
thermotolerans	KLTH0F02200(YNL274C)
GL3C0187
cerevisiae	SACE0C03300(YCR083W)	SACE0G10626(YGR209C)	SACE0L02442(YLR043C)
glabrata	CAGL0E00583(YCR083W)	CAGL0K00803(YLR043C)
gossypii	ERGO0A07480(YLR043C)	ERGO0C01826(YLR043C)	ERGO0G03212(YLR043C)
hansenii	DEHA2C04994(YCR083W)	DEHA2D14938(YLR043C)	DEHA2G04488(YLR043C)
kluyveri	SAKL0A00814(YCR083W)	SAKL0G14784(YLR043C)
lactis	KLLA0E16347(YLR043C)	KLLA0F10351(YCR083W)
lipolytica	YALI0E09427(YLR043C)	YALI0E23540(YLR043C)	YALI0E31647(YGR209C)	YALI0F01496(YGR209C)
rouxii	ZYRO0D17204(YCR083W)	ZYRO0F01650(YLR043C)
thermotolerans	KLTH0A07194(YCR083W)	KLTH0B01276(YLR043C)
GL3C0188
cerevisiae	SACE0B05764(YBR147W)	SACE0D12914(YDR352W)	SACE0O01738(YOL092W)
glabrata	CAGL0A02508(YDR352W)	CAGL0I07689(YOL092W)	CAGL0L06710(YBR147W)
gossypii	ERGO0C02398(YDR352W)	ERGO0F19976(YOL092W)
hansenii	DEHA2B11660(YOL092W)	DEHA2B15092(YBR147W)	DEHA2D16170(YDR352W)
kluyveri	SAKL0C09856(YOL092W)	SAKL0G01892(YDR352W)
lactis	KLLA0C03762(YOL092W)	KLLA0E21649(YDR352W)
lipolytica	YALI0D02046(YDR352W)	YALI0F05060(YBR147W)	YALI0F14949(YBR147W)
rouxii	ZYRO0A06358(YDR352W)	ZYRO0B06204(YOL092W)
thermotolerans	KLTH0C09944(YOL092W)	KLTH0F16632(YDR352W)
GL3C0190
cerevisiae	SACE0J01078(YJL172W)
glabrata	CAGL0C00319(YJL172W)
gossypii	ERGO0E05192(YJL172W)	ERGO0G01078(YJL172W)	ERGO0G01100(YJL172W)
hansenii	DEHA2G18326(YJL172W)	DEHA2G19008(YJL172W)	DEHA2G19030(YJL172W)
kluyveri	SAKL0C00308(YJL172W)	SAKL0C04950(YJL172W)	SAKL0F15070(YJL172W)
lactis	KLLA0A06512	KLLA0E05655(YJL172W)	KLLA0E15005(YJL172W)	KLLA0F01903(YJL172W)
lipolytica	YALI0F16489(YJL172W)	YALI0F25333(YJL172W)
rouxii	ZYRO0F12958	ZYRO0G18832(YJL172W)
thermotolerans	KLTH0E01804(YJL172W)	KLTH0F04422(YJL172W)	KLTH0H05500(YJL172W)
GL3C0191
cerevisiae	SACE0G09350(YGR156W)	SACE0K04334(YKL032C)
glabrata	CAGL0E03179(YGR156W)	CAGL0I06941	CAGL0L02013(YKL032C)
gossypii	ERGO0F11154	ERGO0G08536(YGR156W)
hansenii	DEHA2C14388(YGR156W)	DEHA2G03256
kluyveri	SAKL0A09548(YKL032C)	SAKL0F01628(YGL222C)	SAKL0H23276(YGR156W)
lactis	KLLA0A01474	KLLA0E18481(YKL032C)	KLLA0F20526(YGR156W)
lipolytica	YALI0D23221
rouxii	ZYRO0B02068(YKL032C)	ZYRO0E08778	ZYRO0G07238(YGR156W)
thermotolerans	KLTH0D04180(YGR156W)	KLTH0D06908(YKL032C)	KLTH0G01474(YGL222C)
GL3C0192
cerevisiae	SACE0P03850(YPL111W)
glabrata	CAGL0J07062(YPL111W)
gossypii	ERGO0F06644(YPL111W)	ERGO0G13376(YPL111W)
hansenii	DEHA2B10406(YPL111W)	DEHA2C00792(YPL111W)	DEHA2G00748(YPL111W)	DEHA2G24706(YPL111W)
kluyveri	SAKL0D03608	SAKL0E11880(YPL111W)	SAKL0H08536(YPL111W)
lactis	KLLA0F00704(YPL111W)	KLLA0F04235	KLLA0F27995(YPL111W)
lipolytica	YALI0E04202(YPL111W)	YALI0E07535(YPL111W)
rouxii	ZYRO0A03080(YPL111W)	ZYRO0F10604(YPL111W)	ZYRO0G05610(YPL111W)
thermotolerans	KLTH0B06006(YPL111W)	KLTH0C07502	KLTH0D09372(YPL111W)
GL3C0193
cerevisiae	SACE0E03388(YER057C)	SACE0I02728(YIL051C)
glabrata	CAGL0M12386(YER057C)
gossypii	ERGO0D07480(YIL051C)
hansenii	DEHA2D14432(YIL051C)	DEHA2F13706(YIL051C)	DEHA2G19558(YER057C)
kluyveri	SAKL0F02640(YER057C)	SAKL0F02684(YER057C)	SAKL0F08558(YIL051C)	SAKL0F16654(YER057C)
lactis	KLLA0B14817(YER057C)	KLLA0C08349(YIL051C)	KLLA0E04005(YER057C)
lipolytica	YALI0C09735(YIL051C)
rouxii	ZYRO0C08074(YIL051C)	ZYRO0C18436(YER057C)	ZYRO0D09856(YER057C)
thermotolerans	KLTH0A04224(YIL051C)	KLTH0C11880(YER057C)	KLTH0E03168(YER057C)	KLTH0F14916(YER057C)
GL3C0194
cerevisiae	SACE0A00110(YGL261C)	SACE0B09218(YBR301W)	SACE0C03762(YPL282C)	SACE0D16962(YDR542W)	SACE0E00770(YEL049W)	SACE0F01144(YFL020C)	SACE0G00154(YGL261C)	SACE0G12408(YGR294W)	SACE0H00220(YHL046C)	SACE0I00132(YJL223C)	SACE0I04840(YPL282C)	SACE0J00132(YJL223C)	SACE0K00110(YKL224C)	SACE0L00176(YNR076W)	SACE0L00946(YPL282C)	SACE0L02332(YLR037C)	SACE0L17841(YLR461W)	SACE0M10780(YPL282C)	SACE0N09108(YNR076W)	SACE0O00242(YOL161C)	SACE0O12342(YPL282C)	SACE0P00132(YPL282C)
glabrata
gossypii
hansenii
kluyveri
lactis
lipolytica
rouxii
thermotolerans
GL3C0195
cerevisiae	SACE0G07040(YGR055W)	SACE0H00374(YHL036W)
glabrata	CAGL0B02838(YGR055W)	CAGL0E04004(YHL036W)	CAGL0K04367(YGR055W)
gossypii	ERGO0B04840(YGR055W)	ERGO0C03146(YHL036W)
hansenii	DEHA2C03102(YGR055W)	DEHA2D12078(YHL036W)	DEHA2F05566(YGR055W)
kluyveri	SAKL0H26048(YHL036W)
lactis	KLLA0B13233(YGR055W)	KLLA0E00507(YHL036W)	KLLA0F07645(YGR055W)
lipolytica	YALI0D16137(YGR055W)	YALI0D19646(YGR055W)	YALI0F03498(YGR055W)	YALI0F07018(YGR055W)	YALI0F25795(YGR055W)
rouxii	ZYRO0B08030(YGR055W)	ZYRO0G07590(YHL036W)
thermotolerans	KLTH0A03278(YGR055W)
GL3C0196
cerevisiae	SACE0E03520(YER062C)	SACE0H02354(YHR043C)	SACE0H02376(YHR044C)	SACE0I02684(YIL053W)
glabrata	CAGL0D04092(YHR043C)	CAGL0I05874(YIL053W)	CAGL0M11660(YIL053W)	CAGL0M12430(YIL053W)	CAGL0M12925(YHR043C)
gossypii	ERGO0A01540(YHR043C)	ERGO0D07612(YIL053W)
hansenii	DEHA2E05148(YIL053W)	DEHA2E08558(YHR044C)	DEHA2E16346(YIL053W)
kluyveri	SAKL0F08690(YIL053W)	SAKL0G10604(YHR043C)
lactis	KLLA0C08217(YIL053W)	KLLA0C11143(YHR043C)
lipolytica
rouxii	ZYRO0C08184(YIL053W)	ZYRO0G16456(YHR044C)
thermotolerans	KLTH0A04356(YER062C)	KLTH0A04378(YER062C)
GL3C0197
cerevisiae	SACE0I00330(YIL160C)	SACE0P05610(YPL028W)
glabrata	CAGL0H06787(YIL160C)	CAGL0L12364(YPL028W)
gossypii	ERGO0D13200(YPL028W)	ERGO0F12716(YIL160C)
hansenii	DEHA2B16368(YIL160C)	DEHA2D18480(YIL160C)	DEHA2E18282(YIL160C)	DEHA2F08712(YPL028W)
kluyveri	SAKL0E15246(YIL160C)	SAKL0H11704(YPL028W)
lactis	KLLA0D12056(YPL028W)	KLLA0F10879(YIL160C)
lipolytica	YALI0B08536(YPL028W)	YALI0D00176	YALI0E11099(YPL028W)	YALI0E18568(YIL160C)
rouxii	ZYRO0A02728(YPL028W)	ZYRO0B16676(YIL160C)
thermotolerans	KLTH0E00682(YIL160C)	KLTH0E11154(YPL028W)
GL3C0198
cerevisiae	SACE0D01716(YDL170W)
glabrata
gossypii
hansenii	DEHA2A08272(YDL170W)	DEHA2B08800(YDR213W)	DEHA2C00836(YDL170W)	DEHA2G06292(YDL170W)
kluyveri	SAKL0B12518	SAKL0F11616(YDL170W)	SAKL0F16588(YDR034C)
lactis	KLLA0A10329(YBR240C)	KLLA0B14751	KLLA0E19603(YDL170W)
lipolytica	YALI0D01353(YDR034C)	YALI0D02475(YDR034C)	YALI0D06952	YALI0D20394(YDL170W)
rouxii	ZYRO0B02574(YDL170W)	ZYRO0C18414	ZYRO0G00374(YDR034C)
thermotolerans	KLTH0A00484	KLTH0A07766(YDR034C)	KLTH0E00176	KLTH0H00968(YDL170W)
GL3C0199
cerevisiae	SACE0B02750(YNL030W)	SACE0N06666(YNL030W)
glabrata	CAGL0C04136(YNL030W)	CAGL0H09834(YNL030W)	CAGL0M06677(YNL030W)
gossypii	ERGO0D04664(YNL030W)	ERGO0E08624(YNL030W)
hansenii	DEHA2A10516(YNL030W)	DEHA2D12716(YNL030W)
kluyveri	SAKL0C10714(YNL030W)	SAKL0E07304(YNL030W)
lactis	KLLA0E08647(YNL030W)	KLLA0E17601(YNL030W)
lipolytica	YALI0A06215(YNL030W)	YALI0A11781(YNL030W)	YALI0C11385(YNL030W)	YALI0F00374(YNL030W)	YALI0F25883(YNL030W)
rouxii	ZYRO0A02200(YNL030W)	ZYRO0A04796(YNL030W)
thermotolerans	KLTH0G10692(YNL030W)	KLTH0G16236(YNL030W)
GL3C0202
cerevisiae	SACE0D12364(YDR326C)	SACE0F00638(YFL042C)	SACE0H03256(YHR080C)	SACE0L03058(YLR072W)
glabrata	CAGL0F03267(YDR326C)	CAGL0K12760(YFL042C)	CAGL0L13134(YLR072W)	CAGL0M01386(YDR326C)
gossypii	ERGO0B10582(YFL042C)	ERGO0D16082(YDR326C)
hansenii	DEHA2F09636(YFL042C)	DEHA2F26048(YDR326C)
kluyveri	SAKL0B00770(YFL042C)	SAKL0G08404(YDR326C)
lactis	KLLA0D05555(YLR072W)	KLLA0E16919(YDR326C)
lipolytica	YALI0A16291(YDR326C)
rouxii	ZYRO0D10406(YDR326C)	ZYRO0F02508(YFL042C)
thermotolerans	KLTH0E03806(YDR326C)	KLTH0G19030(YFL042C)
GL3C0203
cerevisiae	SACE0K03014(YKL088W)	SACE0K06644(YKR072C)	SACE0O05126(YOR054C)
glabrata	CAGL0G01969(YKR072C)	CAGL0L05302(YKL088W)	CAGL0L10208(YOR054C)
gossypii	ERGO0A07876(YOR054C)	ERGO0D13002(YKL088W)
hansenii	DEHA2D16082(YKR072C)	DEHA2E17292(YKL088W)	DEHA2G09394(YKL088W)
kluyveri	SAKL0G01166(YOR054C)	SAKL0G19250(YKL088W)
lactis	KLLA0E18349(YKL088W)	KLLA0F16258(YOR054C)
lipolytica	YALI0C06281(YKR072C)	YALI0E06413(YKL088W)
rouxii	ZYRO0B15862(YOR054C)	ZYRO0E00770(YKL088W)
thermotolerans	KLTH0C01034(YKL088W)	KLTH0F17314(YOR054C)
GL3C0204
cerevisiae	SACE0C02420(YCR034W)	SACE0J00638(YJL196C)	SACE0L15905(YLR372W)
glabrata	CAGL0G04851(YLR372W)	CAGL0K00583(YCR034W)	CAGL0L08184(YCR034W)
gossypii	ERGO0F19514(YLR372W)	ERGO0F20438(YCR034W)
hansenii	DEHA2D11902(YJL196C)	DEHA2G05478(YLR372W)	DEHA2G10054(YCR034W)
kluyveri	SAKL0C04312(YCR034W)	SAKL0H03938(YLR372W)
lactis	KLLA0B07777(YLR372W)	KLLA0C03542(YCR034W)
lipolytica	YALI0B20196(YCR034W)	YALI0F06754(YJL196C)
rouxii	ZYRO0B07458(YLR372W)	ZYRO0C17842(YCR034W)
thermotolerans	KLTH0D13596(YLR372W)	KLTH0F03740(YCR034W)
GL3C0205
cerevisiae	SACE0D11374(YDR284C)	SACE0D16126(YDR503C)
glabrata	CAGL0H01177(YDR284C)	CAGL0J08437(YDR503C)
gossypii	ERGO0A02442(YDR284C)	ERGO0F22022(YDR503C)
hansenii	DEHA2A08052(YDR284C)	DEHA2E13838(YDR284C)	DEHA2F15884(YDR284C)
kluyveri	SAKL0C01848(YDR503C)	SAKL0E13508(YDR284C)	SAKL0G10406(YDR284C)
lactis	KLLA0C01760(YDR503C)	KLLA0C10835(YDR284C)	KLLA0D18964(YDR284C)
lipolytica	YALI0B14531(YDR284C)	YALI0C11297(YDR284C)
rouxii	ZYRO0F17270(YDR503C)	ZYRO0G16610(YDR284C)
thermotolerans	KLTH0F01760(YDR503C)	KLTH0G06490(YDR284C)
GL3C0206
cerevisiae	SACE0H04048(YHR117W)	SACE0N04642(YNL121C)	SACE0O04532(YOR027W)
glabrata	CAGL0H08195(YOR027W)	CAGL0L04048(YNL121C)	CAGL0L12936(YNL121C)
gossypii	ERGO0B08316(YNL121C)	ERGO0E03058(YOR027W)
hansenii	DEHA2B06094(YNL121C)	DEHA2E11594(YOR027W)
kluyveri	SAKL0E10956(YNL121C)	SAKL0G07084(YOR027W)
lactis	KLLA0A07062(YOR027W)	KLLA0F24046(YNL121C)
lipolytica	YALI0B10362(YNL121C)	YALI0C08987(YOR027W)	YALI0E25696(YNL064C)
rouxii	ZYRO0A05676(YOR027W)	ZYRO0G06512(YNL121C)
thermotolerans	KLTH0B05170(YNL121C)	KLTH0E02178(YOR027W)
GL3C0207
cerevisiae	SACE0E00902(YEL042W)	SACE0E01980(YER005W)
glabrata	CAGL0H09746(YER005W)	CAGL0L01243(YEL042W)
gossypii	ERGO0D09438(YER005W)	ERGO0F14190(YEL042W)
hansenii	DEHA2A10098(YER005W)	DEHA2C13442(YEL042W)	DEHA2D16764(YER005W)
kluyveri	SAKL0D11924(YEL042W)	SAKL0F04664(YER005W)
lactis	KLLA0D13662(YER005W)	KLLA0F16863(YEL042W)
lipolytica	YALI0A00913(YER005W)	YALI0C17941(YEL042W)	YALI0C19712(YER005W)	YALI0E33407(YEL042W)
rouxii	ZYRO0D09570(YER005W)	ZYRO0F05324(YEL042W)
thermotolerans	KLTH0C03300(YEL042W)	KLTH0F13178(YER005W)
GL3C0208
cerevisiae	SACE0E00814(YEL047C)	SACE0J04004(YJL045W)	SACE0J05962(YJR051W)	SACE0K01760(YKL148C)
glabrata	CAGL0I01320(YJR051W)	CAGL0J00847(YKL148C)	CAGL0L01177(YEL047C)
gossypii	ERGO0C05962(YJL045W)	ERGO0F14300(YEL047C)
hansenii	DEHA2D05434(YJR051W)	DEHA2E07458(YKL148C)	DEHA2E08888(YKL148C)
kluyveri	SAKL0D12056(YEL047C)	SAKL0G11440(YKL148C)
lactis	KLLA0D04444(YKL148C)	KLLA0F16753(YJR051W)
lipolytica	YALI0D11374(YJL045W)
rouxii	ZYRO0C10736(YKL148C)	ZYRO0F05522(YEL047C)
thermotolerans	KLTH0C03146(YEL047C)	KLTH0G07480(YKL148C)
GL3C0212
cerevisiae	SACE0H01210(YHR001W)	SACE0K05126(YKR003W)	SACE0O09042(YOR237W)	SACE0P03102(YPL145C)
glabrata	CAGL0J03916(YPL145C)	CAGL0K02849(YHR001W)	CAGL0M02431(YPL145C)
gossypii	ERGO0C07656(YPL145C)	ERGO0E01540(YHR001W)
hansenii	DEHA2C16060(YPL145C)	DEHA2E11264(YHR001W)
kluyveri	SAKL0A08932(YHR001W)	SAKL0H06974(YPL145C)
lactis	KLLA0A02827(YHR001W)	KLLA0D07480(YPL145C)
lipolytica	YALI0A02354(YHR001W)	YALI0C11693(YPL145C)
rouxii	ZYRO0B01540(YHR001W)	ZYRO0F06952(YPL145C)
thermotolerans	KLTH0D06402(YHR001W)	KLTH0D10824(YPL145C)
GL3C0213
cerevisiae	SACE0D04136(YDL055C)	SACE0D09856(YDR211W)
glabrata	CAGL0C01221(YDR211W)	CAGL0D01034(YDL055C)	CAGL0H04983(YDL055C)
gossypii	ERGO0F19822(YDL055C)	ERGO0G06292(YDR211W)
hansenii	DEHA2E15862(YDL055C)	DEHA2F01056(YDL055C)	DEHA2G14322(YDR211W)
kluyveri	SAKL0H03454(YDL055C)	SAKL0H13090(YDR211W)
lactis	KLLA0A04235(YDR211W)	KLLA0E05435(YDL055C)
lipolytica	YALI0B15708(YDR211W)	YALI0C06490(YDL055C)	YALI0E15125(YDL055C)
rouxii	ZYRO0A09284(YDR211W)	ZYRO0B07150(YDL055C)
thermotolerans	KLTH0D13948(YDL055C)	KLTH0F07942(YDR211W)
GL3C0214
cerevisiae	SACE0B02772(YNL031C)	SACE0N06644(YNL031C)
glabrata	CAGL0C04114(YNL031C)	CAGL0H09856(YNL031C)	CAGL0M06655(YNL031C)
gossypii	ERGO0D04642(YNL031C)	ERGO0E08646(YNL031C)
hansenii	DEHA2A08536(YKL049C)	DEHA2A10538(YNL031C)	DEHA2D12694(YNL031C)	DEHA2F02574(YNL031C)
kluyveri	SAKL0E07326(YNL031C)
lactis	KLLA0E08625(YNL031C)	KLLA0E17623(YNL031C)
lipolytica	YALI0B13508(YKL049C)	YALI0F25905(YNL031C)
rouxii	ZYRO0A02178(YNL031C)	ZYRO0A04818(YNL031C)
thermotolerans	KLTH0D08602(YKL049C)	KLTH0G10670(YNL031C)	KLTH0G16258(YNL031C)
GL3C0215
cerevisiae	SACE0G09878(YGR177C)	SACE0G10692(YGR212W)	SACE0O11990(YOR377W)	SACE0P00308(YPL272C)
glabrata	CAGL0A01089(YPL272C)	CAGL0D05918(YGR177C)	CAGL0K00737(YGR212W)
gossypii	ERGO0C01672(YGR212W)	ERGO0C05192(YPL272C)
hansenii	DEHA2D14762(YGR177C)	DEHA2F11550
kluyveri	SAKL0E00792(YPL272C)	SAKL0G13288(YGR177C)	SAKL0G15004(YGR212W)
lactis	KLLA0C12243(YGR212W)	KLLA0F15202(YGR177C)
lipolytica
rouxii	ZYRO0F01540(YGR212W)
thermotolerans	KLTH0B03806(YOR377W)	KLTH0C02178(YGR212W)	KLTH0C11440(YGR177C)	KLTH0C11572(YPL272C)
GL3C0216
cerevisiae	SACE0E05082(YER130C)	SACE0K03652(YKL062W)	SACE0M04114(YMR037C)
glabrata	CAGL0F05995(YKL062W)	CAGL0K02145(YER130C)	CAGL0L06072(YER130C)	CAGL0M13189(YKL062W)
gossypii	ERGO0B07194(YKL062W)	ERGO0C03498(YER130C)
hansenii	DEHA2A08382(YKL062W)	DEHA2E03828(YER130C)
kluyveri	SAKL0B11330(YKL062W)	SAKL0H24816(YER130C)
lactis	KLLA0C17072(YER130C)	KLLA0F26961(YKL062W)
lipolytica	YALI0B21582(YER130C)	YALI0C13750(YER130C)
rouxii	ZYRO0F01012(YKL062W)	ZYRO0G19140(YER130C)
thermotolerans	KLTH0D08734(YKL062W)	KLTH0E06688(YER130C)
GL3C0217
cerevisiae	SACE0D06842(YDR069C)	SACE0E05500(YER144C)	SACE0I00440(YIL156W)	SACE0K07238(YKR098C)
glabrata	CAGL0G02563(YKR098C)	CAGL0G05247(YDR069C)	CAGL0H06721(YIL156W)	CAGL0I06765(YDR069C)
gossypii	ERGO0F05698(YDR069C)	ERGO0F12584(YIL156W)
hansenii	DEHA2E03322(YKR098C)	DEHA2F24882(YDR069C)
kluyveri	SAKL0E15136(YKR098C)	SAKL0H18986(YDR069C)
lactis	KLLA0A00396(YIL156W)	KLLA0E10275(YER144C)
lipolytica	YALI0F15367(YDR069C)
rouxii	ZYRO0B16544(YIL156W)	ZYRO0G06798(YDR069C)
thermotolerans	KLTH0E00814(YKR098C)	KLTH0H07678(YDR069C)
GL3C0218
cerevisiae	SACE0G04026(YGL082W)	SACE0P01254(YPL228W)	SACE0P02046(YPL191C)
glabrata	CAGL0E06050(YPL228W)	CAGL0G09251(YPL191C)	CAGL0H03289(YGL082W)
gossypii	ERGO0F02398(YPL228W)	ERGO0F03784(YGL082W)
hansenii	DEHA2D02530(YPL191C)	DEHA2E22726(YPL228W)
kluyveri	SAKL0A03520(YPL228W)	SAKL0A04972(YGL082W)
lactis	KLLA0C16049(YPL228W)	KLLA0E19273(YGL082W)
lipolytica	YALI0E13970(YPL191C)	YALI0F07865(YPL228W)
rouxii	ZYRO0E07700(YPL228W)	ZYRO0G08382(YGL082W)	ZYRO0G15488(YPL228W)
thermotolerans	KLTH0H03234(YPL228W)	KLTH0H04642(YGL082W)
GL3C0219
cerevisiae	SACE0J00660(YJL194W)	SACE0L17445(YLR442C)	SACE0M01606(YML065W)
glabrata	CAGL0K00605(YJL194W)	CAGL0L11264(YML065W)	CAGL0M00770(YLR442C)
gossypii	ERGO0E11396(YML065W)	ERGO0F20372(YJL194W)
hansenii	DEHA2D09504(YML065W)	DEHA2G09922(YJL194W)
kluyveri	SAKL0C04378(YJL194W)	SAKL0G17446(YML065W)
lactis	KLLA0B05016(YML065W)	KLLA0C03586(YJL194W)
lipolytica	YALI0A16038	YALI0C00671(YJL194W)	YALI0D10104(YML065W)
rouxii	ZYRO0B14278(YML065W)	ZYRO0C12232(YJL194W)
thermotolerans	KLTH0D16258(YML065W)	KLTH0F03784(YJL194W)
GL3C0220
cerevisiae	SACE0B09196(YBR299W)	SACE0G12320(YGR287C)	SACE0G12386(YGR292W)	SACE0I00176(YJL221C)	SACE0J00176(YJL221C)	SACE0J00264(YJL216C)	SACE0O00330(YOL157C)
glabrata
gossypii
hansenii	DEHA2A13882(YGR287C)	DEHA2E00528(YGR287C)
kluyveri	SAKL0A00154(YJL216C)	SAKL0A05654(YGR287C)	SAKL0A05698(YGR292W)	SAKL0C00176(YJL216C)	SAKL0C02112(YJL221C)
lactis	KLLA0B00242(YOL157C)	KLLA0D00231(YOL157C)	KLLA0D19957(YJL221C)
lipolytica
rouxii
thermotolerans	KLTH0B00308(YGR287C)	KLTH0E17006(YGR292W)	KLTH0G19470(YGR292W)	KLTH0H05324(YGR287C)
GL3C0221
cerevisiae
glabrata
gossypii
hansenii	DEHA2B00484	DEHA2D01386	DEHA2E10406	DEHA2E24134	DEHA2G17358
kluyveri	SAKL0C02090	SAKL0G08712
lactis	KLLA0A00110	KLLA0C00110	KLLA0C06699	KLLA0D13002	KLLA0D20031	KLLA0E00111	KLLA0F00132
lipolytica	YALI0C17369(YJR046W)	YALI0E01584	YALI0E04070
rouxii	ZYRO0E00396	ZYRO0F03058
thermotolerans	KLTH0E00308	KLTH0H14982
GL3C0222
cerevisiae	SACE0D05236(YDL002C)	SACE0D09064(YDR174W)
glabrata	CAGL0E00737(YDR174W)	CAGL0M10505(YDL002C)
gossypii	ERGO0E08250(YDL002C)	ERGO0G05280(YDR174W)
hansenii	DEHA2F18194(YDL002C)	DEHA2G23694(YDR174W)
kluyveri	SAKL0C11308(YDL002C)	SAKL0H14234(YDR174W)
lactis	KLLA0D18029(YDR174W)	KLLA0E17403(YDL002C)
lipolytica	YALI0B00858(YDR174W)	YALI0C24398(YDR174W)	YALI0D17996(YDL002C)	YALI0F18260(YDR174W)
rouxii	ZYRO0A04378(YDL002C)	ZYRO0C03718(YDR174W)
thermotolerans	KLTH0F09020(YDR174W)	KLTH0G16566(YDL002C)
GL3C0223
cerevisiae	SACE0F00484(YFL050C)	SACE0K03608(YKL064W)	SACE0O00880(YOL130W)
glabrata	CAGL0E01617(YOL130W)	CAGL0M13233(YKL064W)
gossypii	ERGO0B07260(YKL064W)	ERGO0D05324(YFL050C)
hansenii	DEHA2E11022(YKL064W)	DEHA2F16434(YOL130W)
kluyveri	SAKL0B11418(YKL064W)	SAKL0C12936(YOL130W)
lactis	KLLA0E07261(YOL130W)	KLLA0F26895(YKL064W)
lipolytica	YALI0B05148(YKL064W)	YALI0D00319(YOL130W)	YALI0E00462(YFL050C)
rouxii	ZYRO0C02838(YOL130W)	ZYRO0F00924(YKL064W)
thermotolerans	KLTH0D08800(YKL064W)	KLTH0F19008(YOL130W)
GL3C0225
cerevisiae	SACE0B00572(YBL091C)	SACE0D07568(YDR101C)
glabrata	CAGL0G03641(YBL091C)	CAGL0L06314(YDR101C)
gossypii	ERGO0G02024(YBL091C)	ERGO0G10670(YDR101C)
hansenii	DEHA2C03894(YBL091C)	DEHA2F19316(YBL091C)	DEHA2G12562(YDR101C)
kluyveri	SAKL0F13178(YBL091C)	SAKL0H17446(YDR101C)
lactis	KLLA0E06887(YBL091C)	KLLA0F11979(YDR101C)
lipolytica	YALI0C05599(YDR101C)	YALI0D05159(YBL091C)	YALI0E13035(YBL091C)
rouxii	ZYRO0B04070(YBL091C)	ZYRO0B12034(YDR101C)
thermotolerans	KLTH0C05962(YBL091C)	KLTH0G14036(YDR101C)
GL3C0226
cerevisiae	SACE0D00748(YDL216C)	SACE0F01672(YFR004W)
glabrata	CAGL0G05676(YDL216C)	CAGL0L09152(YFR004W)
gossypii	ERGO0B01540(YDL216C)	ERGO0G08470(YFR004W)
hansenii	DEHA2F03498(YDL216C)	DEHA2F06798	DEHA2F25146(YFR004W)
kluyveri	SAKL0B03014(YFR004W)	SAKL0E13046(YDL216C)
lactis	KLLA0D08503(YDL216C)	KLLA0E14147(YFR004W)
lipolytica	YALI0E04829(YDL216C)	YALI0F16005(YFR004W)	YALI0F26411(YFR004W)
rouxii	ZYRO0C09856(YDL216C)	ZYRO0F04532(YFR004W)
thermotolerans	KLTH0A02068(YFR004W)	KLTH0B07194(YDL216C)
GL3C0227
cerevisiae	SACE0D12232(YDR321W)	SACE0H04532(YHR139C)	SACE0L10625(YLR160C)	SACE0L10823(YLR160C)	SACE0L11043(YLR160C)	SACE0L11241(YLR160C)	SACE0N03762(YNL160W)
glabrata	CAGL0G05984(YHR139C)	CAGL0H07051(YDR321W)	CAGL0J06050(YNL160W)
gossypii	ERGO0G16302(YDR321W)
hansenii	DEHA2B00308(YLR160C)	DEHA2G05918(YDR321W)
kluyveri	SAKL0E12298(YNL160W)	SAKL0G08734(YDR321W)
lactis	KLLA0D12980(YDR321W)
lipolytica
rouxii	ZYRO0D10736(YDR321W)	ZYRO0G05258(YNL160W)
thermotolerans	KLTH0B06380(YNL160W)	KLTH0H14960(YDR321W)
GL3C0228
cerevisiae	SACE0B06688(YPL081W)	SACE0H04774(YHR148W)	SACE0P04510(YPL081W)
glabrata	CAGL0H05511(YPL081W)	CAGL0I01826(YHR148W)	CAGL0M06501(YPL081W)
gossypii	ERGO0D06270(YHR148W)	ERGO0E02376(YPL081W)
hansenii	DEHA2B02728(YHR148W)	DEHA2B04906(YPL081W)
kluyveri	SAKL0G15268(YHR148W)	SAKL0H09768(YPL081W)
lactis	KLLA0E15995(YHR148W)	KLLA0E23673(YPL081W)
lipolytica	YALI0F05544(YPL081W)	YALI0F17380(YHR148W)
rouxii	ZYRO0A13200(YPL081W)	ZYRO0B15400(YHR148W)
thermotolerans	KLTH0C01958(YHR148W)	KLTH0E12826(YPL081W)
GL3C0230
cerevisiae	SACE0E00682(YEL050C)	SACE0F02442(YIL018W)	SACE0I03432(YIL018W)
glabrata	CAGL0J02354(YIL018W)	CAGL0J11858(YEL050C)
gossypii	ERGO0A07590(YEL050C)	ERGO0D06358(YIL018W)
hansenii	DEHA2B15268(YIL018W)	DEHA2D12034(YIL018W)	DEHA2E05478(YEL050C)
kluyveri	SAKL0F07304(YIL018W)	SAKL0G04554(YEL050C)
lactis	KLLA0A02035(YEL050C)	KLLA0D16027(YIL018W)
lipolytica	YALI0D12606(YEL050C)	YALI0F24739(YIL018W)
rouxii	ZYRO0D12298(YEL050C)	ZYRO0D15664(YIL018W)
thermotolerans	KLTH0E04752(YIL018W)	KLTH0G03476(YEL050C)
GL3C0231
cerevisiae	SACE0K02200(YKL127W)	SACE0M05588(YMR105C)	SACE0M09746(YMR278W)
glabrata	CAGL0K03421(YMR105C)	CAGL0K07480(YMR105C)	CAGL0M02981(YMR278W)
gossypii	ERGO0B01980(YMR278W)	ERGO0B04268(YKL127W)
hansenii	DEHA2C05258(YMR105C)	DEHA2F03036(YMR278W)
kluyveri	SAKL0D01474(YMR278W)	SAKL0E03630(YMR105C)
lactis	KLLA0B12694(YMR105C)	KLLA0D01573(YMR278W)
lipolytica	YALI0E02090(YMR105C)	YALI0E02244(YMR278W)
rouxii	ZYRO0G02508(YMR105C)	ZYRO0G14190(YMR278W)
thermotolerans	KLTH0C03872(YMR278W)	KLTH0D04796(YMR105C)
GL3C0234
cerevisiae	SACE0H03630(YHR098C)	SACE0I01496(YIL109C)	SACE0N06160(YNL049C)
glabrata	CAGL0A01848(YHR098C)	CAGL0C01353(YIL109C)	CAGL0D01078(YIL109C)
gossypii	ERGO0C08228(YHR098C)	ERGO0D03762(YIL109C)
hansenii	DEHA2D02838(YIL109C)	DEHA2E20790(YHR098C)
kluyveri	SAKL0E08272(YIL109C)	SAKL0G07546(YHR098C)
lactis	KLLA0F03729(YIL109C)	KLLA0F22110(YHR098C)
lipolytica	YALI0E14036(YHR098C)	YALI0F05324(YIL109C)
rouxii	ZYRO0A06600(YHR098C)	ZYRO0D02442(YIL109C)
thermotolerans	KLTH0E02618(YHR098C)	KLTH0G09834(YIL109C)
GL3C0235
cerevisiae	SACE0A01254(YAL018C)	SACE0O02750(YOL048C)	SACE0O02772(YOL047C)
glabrata	CAGL0F00869(YOL048C)	CAGL0F00891(YOL047C)	CAGL0H06237(YAL018C)
gossypii	ERGO0C11264(YOL048C)	ERGO0D08668(YOL048C)	ERGO0D12188(YAL018C)
hansenii	DEHA2C15598(YOL048C)
kluyveri	SAKL0B09878(YAL018C)	SAKL0B09900(YOL048C)	SAKL0B09922(YOL048C)
lactis	KLLA0F07601(YAL018C)
lipolytica	YALI0C19943(YOL048C)
rouxii	ZYRO0D05456(YOL047C)	ZYRO0D05478(YAL018C)
thermotolerans	KLTH0D02420(YOL048C)	KLTH0D02442(YAL018C)	KLTH0D02464(YAL018C)
GL3C0236
cerevisiae	SACE0G01452(YGL202W)	SACE0H04488(YHR137W)
glabrata	CAGL0G01254(YGL202W)	CAGL0G06028(YHR137W)
gossypii	ERGO0F18612(YGL202W)	ERGO0G12100(YGL202W)
hansenii	DEHA2A06886(YGL202W)
kluyveri	SAKL0E12188(YHR137W)	SAKL0F02156(YGL202W)	SAKL0H21824(YGL202W)
lactis	KLLA0A04906(YGL202W)	KLLA0D11110(YHR137W)	KLLA0F10021(YGL202W)
lipolytica	YALI0C05258(YHR137W)	YALI0E20977(YGL202W)
rouxii	ZYRO0C06028(YGL202W)	ZYRO0G05346(YHR137W)
thermotolerans	KLTH0B06270(YHR137W)	KLTH0E07678(YGL202W)	KLTH0G02002(YGL202W)
GL3C0237
cerevisiae	SACE0D11638(YDR297W)	SACE0G07172(YGR060W)
glabrata	CAGL0H01375(YDR297W)	CAGL0K04477(YGR060W)
gossypii	ERGO0A02838(YDR297W)	ERGO0F19184(YGR060W)
hansenii	DEHA2A12210(YGR060W)	DEHA2E06996(YDR297W)	DEHA2G02640(YGR060W)
kluyveri	SAKL0G09966(YDR297W)	SAKL0H04246(YGR060W)
lactis	KLLA0B08085(YGR060W)	KLLA0C10406(YDR297W)
lipolytica	YALI0E17347(YDR297W)	YALI0F11297(YGR060W)
rouxii	ZYRO0B07172(YGR060W)	ZYRO0B07744(YGR060W)	ZYRO0G17006(YDR297W)
thermotolerans	KLTH0D13310(YGR060W)	KLTH0G06094(YDR297W)
GL3C0238
cerevisiae	SACE0G08646(YGR125W)	SACE0P06270(YPR003C)
glabrata	CAGL0I10626(YGR125W)	CAGL0L09207(YPR003C)
gossypii	ERGO0F12782(YGR125W)	ERGO0G13112(YPR003C)
hansenii	DEHA2B03168(YPR003C)	DEHA2C05544(YGR125W)	DEHA2F25256(YPR003C)
kluyveri	SAKL0B03124(YPR003C)	SAKL0F02926(YGR125W)	SAKL0H08800(YPR003C)
lactis	KLLA0E04731(YGR125W)	KLLA0E14059(YPR003C)
lipolytica	YALI0E13442(YPR003C)	YALI0F23023(YGR125W)
rouxii	ZYRO0C07986(YGR125W)	ZYRO0F04796(YPR003C)
thermotolerans	KLTH0F14674(YGR125W)	KLTH0G16764(YPR003C)
GL3C0239
cerevisiae	SACE0K00242(YKL217W)
glabrata
gossypii	ERGO0A09152(YKL217W)	ERGO0B00110(YKL217W)	ERGO0F13464(YKL217W)
hansenii	DEHA2D18920(YKL217W)	DEHA2E24024(YKL217W)	DEHA2F17402(YKL217W)	DEHA2F27126(YKL217W)
kluyveri	SAKL0D04510(YKL217W)	SAKL0F02178(YKL217W)	SAKL0G14938(YKL217W)
lactis	KLLA0E16259(YKL217W)	KLLA0F10043(YKL217W)
lipolytica	YALI0B19470(YKL217W)	YALI0C15488(YKL217W)	YALI0C21406(YKL217W)	YALI0D20108(YKL217W)	YALI0D24607(YKL217W)	YALI0E32901(YKL217W)
rouxii
thermotolerans	KLTH0G02024(YKL217W)
GL3C0240
cerevisiae	SACE0J03234(YJL076W)	SACE0K05302(YKR010C)
glabrata	CAGL0B03179(YJL076W)	CAGL0G05830(YHR146W)	CAGL0H02783(YJL076W)
gossypii	ERGO0A00242(YJL076W)
hansenii	DEHA2D04642(YHR146W)	DEHA2G01738
kluyveri	SAKL0D06094(YJL076W)	SAKL0E12716(YHR146W)
lactis	KLLA0C09394(YJL076W)
lipolytica	YALI0A17853(YKR010C)	YALI0C19800	YALI0F04268(YHR146W)	YALI0F05852(YHR146W)	YALI0F12837
rouxii	ZYRO0G04884(YHR146W)	ZYRO0G21318(YJL076W)
thermotolerans	KLTH0B06864(YHR146W)	KLTH0H09944(YJL076W)
GL3C0241
cerevisiae	SACE0A02112(YAR042W)	SACE0D04862(YDL019C)	SACE0H03080(YHR073W)
glabrata	CAGL0C05049(YAR042W)	CAGL0J10780(YHR073W)	CAGL0K01749(YAR042W)
gossypii	ERGO0E13464(YAR042W)	ERGO0G16280(YHR073W)
hansenii	DEHA2B10846(YDL019C)	DEHA2G17446(YHR073W)
kluyveri	SAKL0C07678(YDL019C)	SAKL0G08756(YHR073W)
lactis	KLLA0C04147(YDL019C)	KLLA0C16797(YHR073W)
lipolytica	YALI0E22781(YHR073W)	YALI0F16940(YAR042W)
rouxii	ZYRO0A05258(YDL019C)	ZYRO0D10758(YHR073W)
thermotolerans	KLTH0E16148(YDL019C)	KLTH0H14938(YHR073W)
GL3C0242
cerevisiae	SACE0D10538(YDR245W)	SACE0J00880(YJL183W)
glabrata	CAGL0G07491(YJL183W)	CAGL0K11231(YDR245W)
gossypii	ERGO0E04972(YJL183W)	ERGO0F16478(YDR245W)
hansenii	DEHA2C01914(YJL183W)	DEHA2F09152(YDR245W)
kluyveri	SAKL0C04730(YJL183W)	SAKL0H11924(YDR245W)
lactis	KLLA0A06215(YJL183W)	KLLA0C15477(YDR245W)
lipolytica	YALI0E01034(YDR245W)	YALI0E12199(YDR245W)	YALI0E25894(YDR245W)	YALI0F17402(YJL183W)
rouxii	ZYRO0A02904(YDR245W)	ZYRO0D17028(YJL183W)
thermotolerans	KLTH0E10956(YDR245W)	KLTH0F04202(YJL183W)
GL3C0243
cerevisiae	SACE0A01012(YAL029C)	SACE0H01892(YHR023W)	SACE0O10956(YOR326W)
glabrata	CAGL0F00671(YOR326W)	CAGL0G06336(YOR326W)	CAGL0J00693(YHR023W)
gossypii	ERGO0C06314(YHR023W)	ERGO0D17446(YOR326W)
hansenii	DEHA2D05544(YOR326W)	DEHA2E19184(YHR023W)
kluyveri	SAKL0B10274(YOR326W)	SAKL0G11110(YHR023W)
lactis	KLLA0A03905(YOR326W)	KLLA0E11595(YHR023W)
lipolytica	YALI0E00176(YOR326W)	YALI0F13343(YHR023W)
rouxii	ZYRO0C11066(YHR023W)	ZYRO0D04158(YOR326W)
thermotolerans	KLTH0D02068(YOR326W)	KLTH0G07128(YHR023W)
GL3C0244
cerevisiae	SACE0F01408(YFL009W)	SACE0I02860(YIL046W)
glabrata	CAGL0L00781(YIL046W)	CAGL0L02629(YFL009W)
gossypii	ERGO0D07370(YIL046W)	ERGO0G07832(YFL009W)
hansenii	DEHA2D14652(YIL046W)	DEHA2F07392(YFL009W)
kluyveri	SAKL0B02244(YFL009W)	SAKL0F08404(YIL046W)
lactis	KLLA0D07546(YFL009W)	KLLA0F27511(YIL046W)
lipolytica	YALI0A09658(YFL009W)	YALI0B09977(YIL046W)	YALI0E15290(YFL009W)	YALI0F21901(YIL046W)
rouxii	ZYRO0D16742(YIL046W)	ZYRO0F03784(YFL009W)
thermotolerans	KLTH0A02750(YFL009W)	KLTH0A04114(YIL046W)
GL3C0245
cerevisiae	SACE0A00990(YAL030W)	SACE0L03498(YLR093C)	SACE0O10978(YOR327C)
glabrata	CAGL0C00429(YLR093C)	CAGL0E05258(YOR327C)	CAGL0G06358(YOR327C)
gossypii	ERGO0D17468(YOR327C)	ERGO0G09570(YLR093C)
hansenii	DEHA2D05390(YOR327C)
kluyveri	SAKL0B10296(YOR327C)	SAKL0H16720(YLR093C)
lactis	KLLA0A03883(YOR327C)	KLLA0F19448(YLR093C)
lipolytica	YALI0A03113(YOR327C)	YALI0B04026(YLR093C)	YALI0E00594(YOR327C)
rouxii	ZYRO0D04180(YOR327C)	ZYRO0D06842(YLR093C)
thermotolerans	KLTH0D02046(YOR327C)	KLTH0G13376(YLR093C)
GL3C0246
cerevisiae	SACE0L03608(YLR098C)	SACE0O11154(YOR337W)
glabrata	CAGL0E05434(YOR337W)	CAGL0M11440(YLR098C)
gossypii	ERGO0D17688(YOR337W)	ERGO0G09724(YLR098C)
hansenii	DEHA2A03740(YLR098C)	DEHA2D01100(YOR337W)	DEHA2D01320(YLR098C)	DEHA2D16962(YLR098C)
kluyveri	SAKL0B10538(YOR337W)	SAKL0H16544(YLR098C)
lactis	KLLA0F02387(YOR337W)	KLLA0F19602(YLR098C)
lipolytica
rouxii	ZYRO0D04422(YOR337W)	ZYRO0D06688(YLR098C)	ZYRO0G17512(YLR098C)
thermotolerans	KLTH0D01804(YOR337W)	KLTH0E00352(YLR098C)	KLTH0G13200(YLR098C)
GL3C0247
cerevisiae	SACE0L16125(YLR383W)	SACE0O03036(YOL034W)
glabrata	CAGL0F01155(YOL034W)	CAGL0H05071(YLR383W)
gossypii	ERGO0E00286(YOL034W)	ERGO0E09372(YLR383W)
hansenii	DEHA2A05324(YLR383W)	DEHA2A12606(YOL034W)
kluyveri	SAKL0B09526(YOL034W)	SAKL0H03322(YLR383W)
lactis	KLLA0E05303(YLR383W)	KLLA0F07997(YOL034W)
lipolytica	YALI0A01562(YOL034W)	YALI0A01602(YLR383W)	YALI0E17193(YOL034W)	YALI0F02365(YLR383W)
rouxii	ZYRO0B12122(YLR383W)	ZYRO0G01584(YOL034W)
thermotolerans	KLTH0D02816(YOL034W)	KLTH0D14080(YLR383W)
GL3C0248
cerevisiae	SACE0B01782(YBL032W)	SACE0B07722(YBR233W)
glabrata	CAGL0F04257(YBL032W)	CAGL0K07117(YBR233W)	CAGL0L06226(YBL032W)
gossypii	ERGO0E12584(YBL032W)	ERGO0F05038(YBR233W)
hansenii	DEHA2B07238(YBR233W)	DEHA2E19492(YBL032W)
kluyveri	SAKL0A06424(YBR233W)	SAKL0B06798(YBL032W)
lactis	KLLA0E12321(YBL032W)	KLLA0F10703(YBR233W)
lipolytica	YALI0A18161(YBL032W)	YALI0C19558(YBR233W)	YALI0E00924(YBR233W)
rouxii	ZYRO0C14674(YBR233W)	ZYRO0G13112(YBL032W)
thermotolerans	KLTH0E14520(YBL032W)	KLTH0H06050(YBR233W)
GL3C0249
cerevisiae	SACE0G10428(YGR201C)	SACE0K03146(YKL081W)	SACE0P05192(YPL048W)
glabrata	CAGL0L05148(YKL081W)	CAGL0L12760(YPL048W)
gossypii	ERGO0D12760(YKL081W)	ERGO0G02596(YPL048W)
hansenii	DEHA2D15994(YPL048W)
kluyveri	SAKL0G18964(YPL048W)	SAKL0H11154(YPL048W)
lactis	KLLA0D11594(YPL048W)	KLLA0F26092(YKL081W)
lipolytica	YALI0B12562(YKL081W)	YALI0C16049(YKL081W)	YALI0C24420(YPL048W)	YALI0D16467(YPL048W)
rouxii	ZYRO0E01012(YPL048W)	ZYRO0F08448(YPL048W)
thermotolerans	KLTH0C01342(YPL048W)	KLTH0E11572(YPL048W)
GL3C0250
cerevisiae	SACE0H01078(YHL007C)	SACE0N00902(YNL298W)	SACE0O01232(YOL113W)
glabrata	CAGL0E02145(YNL298W)	CAGL0K02673(YHL007C)	CAGL0M03729(YNL298W)	CAGL0M10153(YHL007C)
gossypii	ERGO0B05192(YHL007C)	ERGO0E03476(YNL298W)
hansenii	DEHA2B12430(YNL298W)	DEHA2E22220(YHL007C)
kluyveri	SAKL0C12386(YNL298W)
lactis	KLLA0A07403(YNL298W)	KLLA0B13607(YHL007C)
lipolytica	YALI0C22770(YNL298W)	YALI0F00572(YHL007C)
rouxii	ZYRO0B01166(YHL007C)	ZYRO0C02288(YNL298W)
thermotolerans	KLTH0A01320(YNL298W)	KLTH0D06006(YHL007C)
GL3C0251
cerevisiae	SACE0D09944(YDR216W)	SACE0J07700(YJR127C)	SACE0M01232(YML081W)
glabrata	CAGL0E04884(YDR216W)	CAGL0H04213(YML081W)	CAGL0M00594(YJR127C)
gossypii	ERGO0E11946(YML081W)	ERGO0G12210(YDR216W)
hansenii	DEHA2B13904(YDR216W)	DEHA2D06490(YML081W)	DEHA2E15928(YDR216W)
kluyveri	SAKL0G18062(YML081W)	SAKL0H12958(YDR216W)
lactis	KLLA0B04477(YML081W)	KLLA0F13046(YDR216W)
lipolytica	YALI0D18678(YJR127C)
rouxii	ZYRO0A09416(YDR216W)	ZYRO0B14894(YML081W)
thermotolerans	KLTH0D18062(YML081W)	KLTH0E09922(YDR216W)
GL3C0253
cerevisiae	SACE0G05170(YGL031C)	SACE0G09174(YGR148C)	SACE0L01650(YLR009W)
glabrata	CAGL0A01562(YGR148C)	CAGL0J00957(YLR009W)
gossypii	ERGO0D17270(YLR009W)	ERGO0F17028(YGL031C)
hansenii	DEHA2E22968(YGR148C)	DEHA2G21714(YLR009W)
kluyveri	SAKL0G12034(YLR009W)	SAKL0H21164(YGR148C)
lactis	KLLA0E09439(YLR009W)	KLLA0E10869(YGR148C)
lipolytica	YALI0B09779(YLR009W)	YALI0E23584(YGR148C)
rouxii	ZYRO0A11066(YLR009W)	ZYRO0G09526(YGR148C)
thermotolerans	KLTH0B02618(YLR009W)	KLTH0H09328(YGR148C)
GL3C0255
cerevisiae	SACE0D14476(YDR422C)	SACE0E02596(YER027C)	SACE0G01298(YGL208W)
glabrata	CAGL0A03696(YER027C)	CAGL0F03047(YDR422C)	CAGL0K09350(YER027C)
gossypii	ERGO0D13816(YDR422C)	ERGO0E16566(YER027C)
hansenii	DEHA2A10758(YER027C)	DEHA2G10208(YDR422C)
kluyveri	SAKL0F02002(YER027C)	SAKL0G04928(YDR422C)
lactis	KLLA0B00583(YER027C)
lipolytica	YALI0C00429(YER027C)	YALI0E13926(YER027C)
rouxii	ZYRO0D12562(YDR422C)	ZYRO0E08404(YER027C)
thermotolerans	KLTH0G01848(YER027C)	KLTH0G03762(YDR422C)
GL3C0256
cerevisiae	SACE0B01078(YBL066C)	SACE0L17621(YLR451W)
glabrata	CAGL0A04455(YBL066C)	CAGL0H00396(YLR451W)
gossypii	ERGO0B09284(YLR451W)	ERGO0G16566(YBL066C)
hansenii	DEHA2C16676(YBL066C)	DEHA2E10120(YLR451W)	DEHA2E15268(YBL066C)
kluyveri	SAKL0F12342(YBL066C)	SAKL0F15444(YLR451W)
lactis	KLLA0D10593(YLR451W)	KLLA0E20307(YBL066C)
lipolytica	YALI0D05005(YBL066C)	YALI0D13904(YLR451W)
rouxii	ZYRO0B03278(YBL066C)	ZYRO0D01650(YLR451W)
thermotolerans	KLTH0C06776(YBL066C)	KLTH0F18392(YLR451W)
GL3C0257
cerevisiae	SACE0I03894(YIL002C)	SACE0N04906(YNL106C)	SACE0O06292(YOR109W)
glabrata	CAGL0B04631(YOR109W)	CAGL0G04719(YNL106C)	CAGL0J02134(YIL002C)
gossypii	ERGO0D09284(YIL002C)	ERGO0F00264(YOR109W)
hansenii	DEHA2A05566(YOR109W)	DEHA2B13332(YIL002C)
kluyveri	SAKL0E10494(YNL106C)	SAKL0F04862(YIL002C)
lactis	KLLA0D13860(YIL002C)	KLLA0F23551(YOR109W)
lipolytica	YALI0D06413(YOR109W)
rouxii	ZYRO0B09702(YOR109W)	ZYRO0D09394(YIL002C)
thermotolerans	KLTH0D09174(YNL106C)	KLTH0F13002(YIL002C)
GL3C0260
cerevisiae	SACE0J03784(YJL050W)	SACE0L16477(YLR398C)
glabrata	CAGL0C02563(YLR398C)	CAGL0J04928(YJL050W)
gossypii	ERGO0E04070(YJL050W)	ERGO0E09900(YLR398C)
hansenii	DEHA2A11242(YLR398C)	DEHA2C13068(YJL050W)
kluyveri	SAKL0D06622(YJL050W)	SAKL0H02706(YLR398C)
lactis	KLLA0B03179(YLR398C)	KLLA0F01364(YJL050W)
lipolytica	YALI0A11869(YLR398C)	YALI0A13519(YLR398C)	YALI0D12210(YJL050W)
rouxii	ZYRO0B09306(YJL050W)	ZYRO0B12650(YLR398C)
thermotolerans	KLTH0D14630(YLR398C)	KLTH0H10406(YJL050W)
GL3C0262
cerevisiae	SACE0K00352(YKL212W)	SACE0N00374(YNL325C)
glabrata	CAGL0D02464(YNL325C)	CAGL0K00297(YKL212W)
gossypii	ERGO0D04796(YNL325C)	ERGO0E18546(YKL212W)
hansenii	DEHA2B12100(YKL212W)	DEHA2E19800(YNL325C)
kluyveri	SAKL0A10384(YKL212W)	SAKL0C13552(YNL325C)
lactis	KLLA0B14388(YKL212W)	KLLA0E02113(YNL325C)
lipolytica	YALI0D05995(YKL212W)	YALI0E01408(YNL106C)	YALI0E33099(YNL325C)
rouxii	ZYRO0C03366(YNL325C)	ZYRO0G02398(YKL212W)
thermotolerans	KLTH0B00946(YKL212W)	KLTH0F19536(YNL325C)
GL3C0263
cerevisiae	SACE0D09262(YDR182W)	SACE0I03014(YIL039W)
glabrata	CAGL0F05753(YDR182W)	CAGL0L00979(YIL039W)
gossypii	ERGO0D06754(YIL039W)	ERGO0G05500(YDR182W)
hansenii	DEHA2D13596(YDR182W)	DEHA2E05522(YIL039W)	DEHA2G16038(YDR182W)
kluyveri	SAKL0F08030(YIL039W)	SAKL0H13992(YDR182W)
lactis	KLLA0D18238(YDR182W)	KLLA0E04401(YIL039W)
lipolytica	YALI0B04422(YIL039W)	YALI0C08481(YDR182W)
rouxii	ZYRO0C03960(YDR182W)	ZYRO0D16368(YIL039W)
thermotolerans	KLTH0A03718(YIL039W)	KLTH0F08800(YDR182W)
GL3C0264
cerevisiae	SACE0H03982(YHR114W)	SACE0M03982(YMR032W)
glabrata	CAGL0F05885(YMR032W)	CAGL0I02750(YHR114W)
gossypii	ERGO0B07040(YMR032W)	ERGO0C10890(YHR114W)
hansenii	DEHA2A09284(YHR114W)	DEHA2E11088(YHR114W)
kluyveri	SAKL0B11176(YMR032W)	SAKL0E10780(YHR114W)
lactis	KLLA0C12551(YMR032W)	KLLA0F23848(YHR114W)
lipolytica	YALI0C11583(YHR114W)	YALI0D11044	YALI0E29557(YMR032W)
rouxii	ZYRO0B16214(YHR114W)	ZYRO0F01166(YMR032W)
thermotolerans	KLTH0D08580(YMR032W)	KLTH0E09790(YHR114W)
GL3C0265
cerevisiae	SACE0B00660(YER117W)	SACE0E04818(YER117W)	SACE0K01298(YKL170W)
glabrata	CAGL0G03575(YER117W)	CAGL0M08338(YKL170W)
gossypii	ERGO0E05478(YKL170W)	ERGO0G01914(YER117W)
hansenii	DEHA2B10296(YKL170W)	DEHA2C04884(YER117W)
kluyveri	SAKL0C05258(YKL170W)	SAKL0F13068(YER117W)
lactis	KLLA0A06798(YKL170W)	KLLA0E06997(YER117W)
lipolytica	YALI0D10263(YER117W)	YALI0F17512(YKL170W)
rouxii	ZYRO0B03960(YER117W)	ZYRO0G18568(YKL170W)
thermotolerans	KLTH0C06072(YER117W)	KLTH0F04708(YKL170W)
GL3C0266
cerevisiae	SACE0G08404(YPR132W)	SACE0N08162(YNR036C)	SACE0P08954(YPR132W)
glabrata	CAGL0G07931(YNR036C)	CAGL0L04840(YPR132W)
gossypii	ERGO0A07040(YPR132W)	ERGO0G03366(YNR036C)
hansenii	DEHA2C08492(YNR036C)	DEHA2E08338(YPR132W)
kluyveri	SAKL0A00990(YNR036C)	SAKL0F03586(YPR132W)
lactis	KLLA0B11231(YPR132W)	KLLA0F07007(YNR036C)
lipolytica	YALI0A03003(YNR036C)	YALI0A20746(YPR132W)
rouxii	ZYRO0B04598(YPR132W)	ZYRO0C11946(YNR036C)
thermotolerans	KLTH0A07018(YNR036C)	KLTH0F14190(YPR132W)
GL3C0267
cerevisiae	SACE0G03828(YGL091C)	SACE0I03850(YIL003W)
glabrata	CAGL0H03091(YGL091C)	CAGL0J02112(YIL003W)
gossypii	ERGO0D09196(YIL003W)
hansenii	DEHA2B09416(YIL003W)	DEHA2C14718(YGL091C)	DEHA2D18524(YIL003W)
kluyveri	SAKL0A05324(YGL091C)	SAKL0F04972(YIL003W)
lactis	KLLA0D13970(YIL003W)	KLLA0E18987(YGL091C)
lipolytica	YALI0B18590(YIL003W)	YALI0E02354(YGL091C)	YALI0E19074(YIL003W)
rouxii	ZYRO0D09284(YIL003W)	ZYRO0G08096(YGL091C)
thermotolerans	KLTH0F12870(YIL003W)	KLTH0H04950(YGL091C)
GL3C0268
cerevisiae	SACE0G08624(YGR124W)	SACE0M00946(YML096W)	SACE0P09284(YPR145W)
glabrata	CAGL0H06963(YML096W)	CAGL0I10648(YGR124W)
gossypii	ERGO0D01276(YML096W)	ERGO0F12760(YGR124W)
hansenii	DEHA2B09680(YGR124W)	DEHA2D02728(YML096W)
kluyveri	SAKL0D00352(YML096W)	SAKL0F02970(YPR145W)
lactis	KLLA0B10868(YGR124W)	KLLA0D10285(YML096W)
lipolytica	YALI0A13387(YGR124W)	YALI0F28149(YML096W)
rouxii	ZYRO0A00528(YML096W)	ZYRO0B04136(YPR145W)
thermotolerans	KLTH0E16412(YML096W)	KLTH0F14630(YPR145W)
GL3C0269
cerevisiae	SACE0B03938(YBR061C)	SACE0G02838(YGL136C)
glabrata	CAGL0H08954(YGL136C)	CAGL0H10252(YBR061C)
gossypii	ERGO0F02772(YGL136C)	ERGO0G09152(YBR061C)
hansenii	DEHA2A00902(YGL136C)	DEHA2C04026(YGL136C)	DEHA2F06842(YBR061C)
kluyveri	SAKL0A03894(YGL136C)	SAKL0D03014(YBR061C)
lactis	KLLA0B01980(YGL136C)	KLLA0F18414(YBR061C)
lipolytica	YALI0E31933(YGL136C)	YALI0F16049(YBR061C)
rouxii	ZYRO0E06952(YBR061C)	ZYRO0E07370(YGL136C)
thermotolerans	KLTH0C05214(YBR061C)	KLTH0H03630(YGL136C)
GL3C0275
cerevisiae
glabrata
gossypii
hansenii
kluyveri
lactis
lipolytica	YALI0A04191	YALI0A05885	YALI0A07667	YALI0A14322	YALI0A14905	YALI0B03938	YALI0B15466	YALI0B16170	YALI0B17908	YALI0C08184	YALI0C17589	YALI0C19239	YALI0C21978	YALI0D17512	YALI0D22462	YALI0D25806	YALI0F00616	YALI0F06380	YALI0F17160
rouxii
thermotolerans
GL3C0276
cerevisiae	SACE0G01650(YGL194C)	SACE0N00264(YNL330C)
glabrata	CAGL0A03322(YGL194C)	CAGL0B01441(YNL330C)
gossypii	ERGO0F09724(YGL194C)	ERGO0G17160(YNL330C)
hansenii	DEHA2A08712(YGL194C)	DEHA2F02420(YNL330C)
kluyveri	SAKL0C13706(YNL330C)	SAKL0H25124(YGL194C)
lactis	KLLA0E01981(YNL330C)	KLLA0F09119(YGL194C)
lipolytica	YALI0C06061(YGL194C)	YALI0E22935(YNL330C)	YALI0E31262(YGL194C)
rouxii	ZYRO0C03498(YNL330C)	ZYRO0G19316(YGL194C)
thermotolerans	KLTH0E06446(YGL194C)	KLTH0F19668(YNL330C)
GL3C0277
cerevisiae	SACE0K02222(YKL126W)	SACE0M05566(YMR104C)
glabrata	CAGL0B04301(YBR028C)	CAGL0F09075(YHR205W)	CAGL0K03399(YKL126W)	CAGL0K07458(YMR104C)
gossypii	ERGO0B04290(YMR104C)	ERGO0E06336(YBR028C)
hansenii	DEHA2G13970(YMR104C)
kluyveri	SAKL0C08844(YBR028C)	SAKL0E03608(YKL126W)
lactis	KLLA0B12716(YKL126W)
lipolytica	YALI0C04158(YMR104C)	YALI0C15444(YBR028C)	YALI0E06501(YKL126W)
rouxii	ZYRO0A03894(YBR028C)	ZYRO0G02530(YKL126W)
thermotolerans	KLTH0C08932(YBR028C)	KLTH0D04818(YKL126W)
GL3C0278
cerevisiae	SACE0D03916(YDL066W)	SACE0L11659(YLR174W)	SACE0N07150(YNL009W)
glabrata	CAGL0B04917(YLR174W)	CAGL0D00770(YDL066W)	CAGL0H03663(YLR174W)
gossypii	ERGO0A03872(YLR174W)	ERGO0E09768(YDL066W)
hansenii	DEHA2E10692(YDL066W)	DEHA2E22748(YLR174W)
kluyveri	SAKL0D08426(YLR174W)	SAKL0H02860(YDL066W)
lactis	KLLA0B03355(YDL066W)	KLLA0F12342(YLR174W)
lipolytica	YALI0F04095(YDL066W)
rouxii	ZYRO0B12496(YDL066W)	ZYRO0E05016(YLR174W)
thermotolerans	KLTH0D14476(YDL066W)	KLTH0H12012(YLR174W)
GL3C0279
cerevisiae	SACE0D04554(YDL036C)	SACE0G09658(YGR169C)	SACE0O02288(YOL066C)
glabrata	CAGL0C05291(YOL066C)	CAGL0I08789(YGR169C)	CAGL0K01485(YOL066C)
gossypii	ERGO0E06160(YOL066C)	ERGO0G15158(YGR169C)
hansenii	DEHA2E11374(YOL066C)	DEHA2F25652(YGR169C)
kluyveri	SAKL0C08668(YOL066C)
lactis	KLLA0F14553(YGR169C)	KLLA0F24794(YOL066C)
lipolytica	YALI0B01276(YOL066C)	YALI0F12199(YOL066C)
rouxii	ZYRO0B05082(YOL066C)	ZYRO0C13684(YGR169C)
thermotolerans	KLTH0B02376(YGR169C)	KLTH0C08756(YOL066C)
GL3C0280
cerevisiae	SACE0H02156(YHR035W)	SACE0P10142(YPR181C)
glabrata	CAGL0D03938(YHR035W)	CAGL0G09911(YPR181C)	CAGL0H00242(YPR181C)
gossypii	ERGO0A02794(YHR035W)	ERGO0E01936(YPR181C)
hansenii	DEHA2A05434(YPR181C)	DEHA2E02332(YPR181C)
kluyveri	SAKL0F16038(YPR181C)	SAKL0G10010(YHR035W)
lactis	KLLA0C10461(YHR035W)	KLLA0E04885(YPR181C)
lipolytica	YALI0D23705(YPR181C)	YALI0E16995(YPR181C)
rouxii	ZYRO0D01056(YPR181C)	ZYRO0G16962(YHR035W)
thermotolerans	KLTH0A00814(YPR181C)	KLTH0G06138(YHR035W)
GL3C0281
cerevisiae	SACE0D01870(YDL161W)	SACE0D08602(YDR153C)	SACE0J07656(YJR125C)
glabrata	CAGL0E01199(YDR153C)	CAGL0H04323(YJR125C)
gossypii	ERGO0C01232(YDL161W)	ERGO0E11858(YJR125C)	ERGO0G09372(YDR153C)
hansenii	DEHA2A01804(YDL161W)	DEHA2B07546(YJR125C)
kluyveri	SAKL0G17952(YJR125C)	SAKL0H15290(YDR153C)
lactis	KLLA0B04587(YJR125C)	KLLA0D16654(YDR153C)
lipolytica	YALI0D13442(YJR125C)
rouxii	ZYRO0B14784(YJR125C)	ZYRO0F13684(YDR153C)
thermotolerans	KLTH0D16896(YJR125C)	KLTH0G11902(YDR153C)
GL3C0282
cerevisiae	SACE0D12518(YDR334W)	SACE0G02552(YGL150C)
glabrata	CAGL0E05038(YGL150C)	CAGL0M01188(YDR334W)
gossypii	ERGO0D16390(YDR334W)	ERGO0G16808(YGL150C)
hansenii	DEHA2E10934(YJR035W)	DEHA2F23188(YDR334W)	DEHA2G22682(YGL150C)
kluyveri	SAKL0E06886(YGL150C)	SAKL0G08074(YDR334W)
lactis	KLLA0E08999(YGL150C)	KLLA0F21758(YDR334W)
lipolytica	YALI0D04961(YDR334W)	YALI0E09012(YGL150C)
rouxii	ZYRO0A02618(YGL150C)	ZYRO0A06996(YDR334W)
thermotolerans	KLTH0E03476(YDR334W)	KLTH0G11132(YGL150C)
GL3C0283
cerevisiae	SACE0E04708(YER112W)	SACE0L04664(YLR147C)
glabrata	CAGL0G03465(YER112W)	CAGL0M04631(YLR147C)
gossypii	ERGO0G01738(YER112W)	ERGO0G04796(YLR147C)
hansenii	DEHA2B05918(YER112W)	DEHA2E13420(YLR147C)
kluyveri	SAKL0F12892(YER112W)	SAKL0H14740(YLR147C)
lactis	KLLA0D17160(YLR147C)	KLLA0E20813(YER112W)
lipolytica	YALI0A04961(YGR074W)	YALI0A19030(YLR147C)	YALI0A19756(YER112W)
rouxii	ZYRO0B03762(YER112W)	ZYRO0F14212(YLR147C)
thermotolerans	KLTH0C06248(YER112W)	KLTH0G11396(YLR147C)
GL3C0284
cerevisiae	SACE0I01122(YIL126W)	SACE0O10186(YOR290C)
glabrata	CAGL0G08756(YIL126W)	CAGL0M04807(YOR290C)
gossypii	ERGO0E16874(YIL126W)	ERGO0F18942(YIL126W)
hansenii	DEHA2F17732(YOR290C)	DEHA2G03102(YIL126W)
kluyveri	SAKL0E08910(YIL126W)	SAKL0H04532(YOR290C)
lactis	KLLA0B08327(YOR290C)	KLLA0F04521(YIL126W)
lipolytica	YALI0C01243(YOR290C)	YALI0D23287(YIL126W)
rouxii	ZYRO0A01342(YIL126W)	ZYRO0G15796(YOR290C)
thermotolerans	KLTH0D13046(YIL126W)	KLTH0G09196(YIL126W)
GL3C0285
cerevisiae	SACE0H00836(YHL016C)
glabrata	CAGL0K03157(YHL016C)
gossypii	ERGO0B06006(YHL016C)
hansenii	DEHA2D07018(YHL016C)	DEHA2E23320(YHL016C)	DEHA2E24112(YHL016C)
kluyveri	SAKL0A10010(YHL016C)	SAKL0D00132(YHL016C)
lactis	KLLA0C17468(YHL016C)	KLLA0C18909(YHL016C)	KLLA0F28083(YHL016C)
lipolytica	YALI0B04202(YHL016C)	YALI0C15807(YHL016C)	YALI0E28622(YHL016C)	YALI0E33583(YHL016C)
rouxii	ZYRO0D17776(YHL016C)
thermotolerans	KLTH0B00550(YHL016C)	KLTH0D07414(YHL016C)	KLTH0F19844(YHL016C)
GL3C0286
cerevisiae	SACE0D14718(YDR436W)	SACE0M02706(YML016C)	SACE0P02310(YPL179W)
glabrata	CAGL0C01507(YPL179W)	CAGL0F03223(YDR436W)	CAGL0H04851(YML016C)
gossypii	ERGO0E15906(YML016C)	ERGO0F04268(YPL179W)
hansenii	DEHA2A03674(YPL179W)	DEHA2E06050(YML016C)
kluyveri	SAKL0A05522(YPL179W)	SAKL0G05390(YML016C)
lactis	KLLA0B01111(YML016C)
lipolytica	YALI0E29307(YML016C)	YALI0E30899(YML016C)
rouxii	ZYRO0D13024(YML016C)	ZYRO0G03454(YPL179W)
thermotolerans	KLTH0G04246(YML016C)	KLTH0H05148(YPL179W)
GL3C0287
cerevisiae	SACE0B03894(YBR059C)	SACE0I01848(YIL095W)	SACE0N06930(YNL020C)
glabrata	CAGL0G02607(YIL095W)	CAGL0H10208(YIL095W)	CAGL0J03432(YNL020C)	CAGL0K11990(YBR059C)
gossypii	ERGO0D04268(YIL095W)	ERGO0G08932(YBR059C)
hansenii	DEHA2C16896(YIL095W)	DEHA2F06600(YBR059C)
kluyveri	SAKL0D03234(YBR059C)	SAKL0E07722(YIL095W)
lactis	KLLA0E08405(YIL095W)	KLLA0F18612(YBR059C)
lipolytica
rouxii	ZYRO0A01848(YIL095W)	ZYRO0E06864(YBR059C)
thermotolerans	KLTH0C07260(YBR059C)	KLTH0G10318(YIL095W)
GL3C0288
cerevisiae	SACE0E04664(YER110C)	SACE0M10428(YMR308C)
glabrata	CAGL0G03443(YER110C)	CAGL0M13871(YMR308C)
gossypii	ERGO0G00572(YMR308C)	ERGO0G01694(YER110C)
hansenii	DEHA2C11000(YMR308C)	DEHA2D04026(YER110C)
kluyveri	SAKL0F12848(YER110C)	SAKL0H00594(YMR308C)
lactis	KLLA0C14157(YMR308C)	KLLA0E20769(YER110C)
lipolytica	YALI0D06820(YMR308C)	YALI0E12243(YER110C)	YALI0F14575(YMR308C)
rouxii	ZYRO0B03718(YER110C)	ZYRO0C01408(YMR308C)
thermotolerans	KLTH0B09768(YMR308C)	KLTH0C06292(YER110C)
GL3C0289
cerevisiae	SACE0D15356(YDR466W)	SACE0D15862(YDR490C)	SACE0O01540(YOL100W)
glabrata	CAGL0G04609(YDR490C)	CAGL0I07513(YOL100W)	CAGL0K06479(YDR466W)
gossypii	ERGO0F13530(YDR490C)	ERGO0F14520(YDR466W)
hansenii	DEHA2G04906(YDR466W)	DEHA2G09592(YDR490C)
kluyveri	SAKL0C09174(YDR490C)	SAKL0G06402(YDR466W)
lactis	KLLA0C12485(YDR490C)	KLLA0E03587(YDR466W)
lipolytica	YALI0B05566(YDR490C)
rouxii	ZYRO0B06512(YOL100W)	ZYRO0C06776(YDR466W)
thermotolerans	KLTH0C09548(YOL100W)	KLTH0G05214(YDR466W)
GL3C0290
cerevisiae	SACE0G07348(YGR070W)	SACE0L15883(YLR371W)	SACE0L17093(YLR425W)
glabrata	CAGL0G04873(YLR371W)	CAGL0J04752(YLR425W)
gossypii	ERGO0E10890(YLR425W)	ERGO0F19492(YLR371W)
hansenii	DEHA2B08910(YLR425W)	DEHA2G05456(YLR371W)
kluyveri	SAKL0G16874(YLR425W)	SAKL0H03960(YLR371W)
lactis	KLLA0B07799(YLR371W)	KLLA0D02618(YLR425W)
lipolytica	YALI0B20218(YLR371W)	YALI0E12155(YLR425W)
rouxii	ZYRO0B07480(YLR371W)	ZYRO0B13750(YLR425W)
thermotolerans	KLTH0D13574(YLR371W)	KLTH0D15752(YLR425W)
GL3C0291
cerevisiae	SACE0F02640(YFR037C)	SACE0J01012(YJL176C)
glabrata	CAGL0I05258(YFR037C)	CAGL0J02640(YFR037C)	CAGL0M11374(YJL176C)
gossypii	ERGO0D07018(YFR037C)	ERGO0E05126(YJL176C)
hansenii	DEHA2D04510(YFR037C)	DEHA2F08206(YJL176C)
kluyveri	SAKL0C04884(YJL176C)	SAKL0F07744(YFR037C)
lactis	KLLA0A06424(YJL176C)	KLLA0E04137(YFR037C)
lipolytica	YALI0F04334(YFR037C)	YALI0F15939(YJL176C)
rouxii	ZYRO0C08008(YJL176C)	ZYRO0D16060(YFR037C)
thermotolerans	KLTH0A03388(YFR037C)	KLTH0F04356(YJL176C)
GL3C0292
cerevisiae	SACE0E05060(YER129W)	SACE0G01936(YGL179C)	SACE0K03960(YKL048C)
glabrata	CAGL0K02167(YER129W)	CAGL0M13167(YKL048C)
gossypii	ERGO0B07172(YKL048C)	ERGO0C03586(YER129W)
hansenii	DEHA2A08690(YER129W)	DEHA2D12474(YER129W)
kluyveri	SAKL0B11308(YKL048C)	SAKL0H24706(YER129W)
lactis	KLLA0D09328(YER129W)	KLLA0F26983(YKL048C)
lipolytica	YALI0B17556(YER129W)	YALI0D08822(YER129W)
rouxii	ZYRO0F01034(YKL048C)	ZYRO0G19052(YER129W)
thermotolerans	KLTH0D08712(YKL048C)	KLTH0E06776(YER129W)
GL3C0293
cerevisiae	SACE0G03564(YGL100W)	SACE0L12341(YLR208W)
glabrata	CAGL0I03454(YLR208W)	CAGL0J08778(YLR208W)	CAGL0J10340(YGL100W)
gossypii	ERGO0C09328(YLR208W)	ERGO0F04598(YGL100W)
hansenii	DEHA2C10164(YGL100W)	DEHA2G08338(YLR208W)
kluyveri	SAKL0A05962(YGL100W)	SAKL0F11022(YLR208W)
lactis	KLLA0C16643(YLR208W)	KLLA0F06754(YGL100W)
lipolytica	YALI0B16610(YGL100W)	YALI0F30151(YLR208W)
rouxii	ZYRO0F11484(YLR208W)	ZYRO0G21736(YGL100W)
thermotolerans	KLTH0H01518(YLR208W)	KLTH0H05610(YGL100W)
GL3C0294
cerevisiae	SACE0C00154(YCR038C)	SACE0C02508(YCR038C)	SACE0L14519(YLR310C)
glabrata	CAGL0B01287(YCR038C)	CAGL0D06512(YLR310C)	CAGL0E03476(YLR310C)
gossypii	ERGO0D08360(YLR310C)	ERGO0F20570(YCR038C)
hansenii	DEHA2A12034(YLR310C)	DEHA2E21802(YCR038C)
kluyveri	SAKL0H24222(YLR310C)
lactis	KLLA0C03410(YCR038C)	KLLA0D09306(YLR310C)
lipolytica	YALI0D22286(YLR310C)	YALI0E12705(YLR310C)
rouxii	ZYRO0B00506(YLR310C)	ZYRO0C17996(YCR038C)
thermotolerans	KLTH0F03564(YCR038C)	KLTH0H09416(YLR310C)
GL3C0295
cerevisiae	SACE0B08778(YBR281C)	SACE0F02794(YFR044C)
glabrata	CAGL0B03289(YBR281C)	CAGL0C02035(YFR044C)
gossypii	ERGO0E04664(YBR281C)	ERGO0F11616(YFR044C)
hansenii	DEHA2E06864(YBR281C)	DEHA2G19844(YFR044C)
kluyveri	SAKL0D07238(YBR281C)	SAKL0F01100(YFR044C)
lactis	KLLA0A01001(YFR044C)	KLLA0F01991(YBR281C)
lipolytica	YALI0B09427(YFR044C)	YALI0F06336(YBR281C)	YALI0F17842(YFR044C)
rouxii	ZYRO0E09262(YFR044C)	ZYRO0G20988(YBR281C)
thermotolerans	KLTH0G00990(YFR044C)	KLTH0H11000(YBR281C)
GL3C0296
cerevisiae	SACE0D09724(YDR205W)	SACE0M08910(YMR243C)	SACE0O10758(YOR316C)
glabrata	CAGL0F05401(YDR205W)	CAGL0K07392(YMR243C)
gossypii	ERGO0B08272(YMR243C)	ERGO0G06138(YDR205W)
hansenii	DEHA2G03278(YMR243C)	DEHA2G13244(YDR205W)
kluyveri	SAKL0B06006(YMR243C)	SAKL0H13332(YDR205W)
lactis	KLLA0F08723(YMR243C)	KLLA0F20746(YDR205W)
lipolytica	YALI0C18359(YDR205W)	YALI0F00176(YMR243C)
rouxii	ZYRO0C04620(YDR205W)	ZYRO0F12606(YMR243C)
thermotolerans	KLTH0F08140(YDR205W)	KLTH0H15444(YMR243C)
GL3C0297
cerevisiae	SACE0F01914(YFR012W)	SACE0M04664(YMR063W)	SACE0O03454(YOL019W)
glabrata	CAGL0F06545(YMR063W)	CAGL0G08954(YOL019W)
gossypii	ERGO0D12628(YMR063W)	ERGO0E07722(YOL019W)
hansenii	DEHA2E21252(YMR063W)	DEHA2G08932(YOL019W)
kluyveri	SAKL0D10054(YOL019W)	SAKL0G18854(YMR063W)
lactis	KLLA0A04389(YMR063W)	KLLA0A10703(YOL019W)	KLLA0C05060(YMR063W)
lipolytica	YALI0E33627(YMR063W)
rouxii	ZYRO0E01144(YMR063W)	ZYRO0G04312(YOL019W)
thermotolerans	KLTH0B04642(YMR063W)	KLTH0H13310(YOL019W)
GL3C0298
cerevisiae	SACE0M01430(YML072C)	SACE0N05324(YNL087W)	SACE0O05830(YOR086C)
glabrata	CAGL0J08591(YOR086C)	CAGL0L11440(YML072C)
gossypii	ERGO0E11726(YML072C)	ERGO0E17688(YOR086C)
hansenii	DEHA2C10648(YOR086C)	DEHA2D09438(YML072C)
kluyveri	SAKL0E09746(YOR086C)	SAKL0G17820(YML072C)
lactis	KLLA0B04708(YML072C)	KLLA0C13860(YOR086C)
lipolytica	YALI0E31196(YOR086C)
rouxii	ZYRO0B14630(YML072C)	ZYRO0C15400(YOR086C)	ZYRO0D11242(YML072C)
thermotolerans	KLTH0D16654(YML072C)	KLTH0G08360(YOR086C)
GL3C0299
cerevisiae	SACE0D02618(YDL128W)	SACE0N00440(YNL321W)
glabrata	CAGL0J09306(YDL128W)	CAGL0M04147(YNL321W)
gossypii	ERGO0D04928(YNL321W)	ERGO0F09350(YDL128W)
hansenii	DEHA2A13904(YNL321W)	DEHA2G14256(YDL128W)
kluyveri	SAKL0C13398(YNL321W)	SAKL0F09878(YDL128W)
lactis	KLLA0E21033(YNL321W)	KLLA0F05632(YDL128W)	KLLA0F23221(YDL128W)
lipolytica	YALI0B09273(YDL128W)	YALI0D24233(YNL321W)
rouxii	ZYRO0C03256(YNL321W)	ZYRO0C09306(YDL128W)
thermotolerans	KLTH0A05368(YDL128W)	KLTH0F19404(YNL321W)
GL3C0300
cerevisiae	SACE0N00946(YNL295W)	SACE0P02772(YPL159C)	SACE0P09394(YPR151C)
glabrata	CAGL0L08426(YPR151C)	CAGL0M02101(YPL159C)	CAGL0M03685(YNL295W)
gossypii	ERGO0A02354(YPL159C)
hansenii
kluyveri	SAKL0C12342(YNL295W)	SAKL0F02618(YPR151C)	SAKL0H06380(YPL159C)
lactis	KLLA0A07447(YNL295W)	KLLA0D06061(YPL159C)	KLLA0E03983(YPR151C)
lipolytica
rouxii	ZYRO0C02244(YNL295W)	ZYRO0D09812(YPR151C)	ZYRO0F07480(YPL159C)
thermotolerans	KLTH0A01364(YNL295W)	KLTH0D11396(YPL159C)	KLTH0F14938(YPR151C)
GL3C0301
cerevisiae	SACE0G12078(YGR276C)	SACE0O02002(YOL080C)
glabrata	CAGL0G00374(YGR276C)	CAGL0I07931(YOL080C)
gossypii	ERGO0E08932(YOL080C)	ERGO0G00946(YGR276C)
hansenii	DEHA2F26708(YGR276C)	DEHA2G09636(YOL080C)
kluyveri	SAKL0C10362(YOL080C)	SAKL0H01034(YGR276C)
lactis	KLLA0A10065(YGR276C)	KLLA0E17865(YOL080C)
lipolytica	YALI0B10824(YOL080C)	YALI0B15400(YGR276C)	YALI0B18128(YOL080C)
rouxii	ZYRO0B05764(YOL080C)	ZYRO0D07172(YGR276C)
thermotolerans	KLTH0B09416(YGR276C)	KLTH0G15906(YOL080C)
GL3C0302
cerevisiae	SACE0H04290(YHR128W)	SACE0N07612(YNR012W)
glabrata	CAGL0H09064(YHR128W)	CAGL0I05654(YNR012W)
gossypii	ERGO0D15928(YNR012W)	ERGO0F06732(YHR128W)
hansenii	DEHA2B08426(YNR012W)	DEHA2E09746(YHR128W)
kluyveri	SAKL0A02156(YNR012W)	SAKL0E11792(YHR128W)
lactis	KLLA0E22903(YHR128W)	KLLA0F06182(YNR012W)
lipolytica	YALI0E20625(YHR128W)	YALI0E31009(YNR012W)	YALI0F31273(YHR128W)
rouxii	ZYRO0D09020(YNR012W)	ZYRO0G05698(YHR128W)
thermotolerans	KLTH0A05940(YNR012W)	KLTH0B05918(YHR128W)
GL3C0304
cerevisiae	SACE0G05588(YGL012W)	SACE0N01342(YNL280C)
glabrata	CAGL0A00429(YGL012W)	CAGL0I02970(YNL280C)
gossypii	ERGO0F13772(YNL280C)	ERGO0G06446(YGL012W)
hansenii	DEHA2A08756(YGL012W)	DEHA2C15752(YNL280C)
kluyveri	SAKL0C09416(YNL280C)	SAKL0H22000(YGL012W)
lactis	KLLA0A05071(YGL012W)	KLLA0C12265(YNL280C)
lipolytica	YALI0B23298(YNL280C)	YALI0D19206(YGL012W)
rouxii	ZYRO0B06754(YNL280C)	ZYRO0G10208(YGL012W)
thermotolerans	KLTH0C09306(YNL280C)	KLTH0E07832(YGL012W)
GL3C0305
cerevisiae	SACE0D12782(YDR347W)	SACE0J07128(YJR101W)
glabrata	CAGL0A02387(YDR347W)	CAGL0C04697(YJR101W)
gossypii	ERGO0C08272(YDR347W)	ERGO0G01276(YJR101W)
hansenii	DEHA2D17094(YDR347W)	DEHA2G24640(YJR101W)
kluyveri	SAKL0F14432(YJR101W)	SAKL0G07590(YDR347W)
lactis	KLLA0E01101(YJR101W)	KLLA0F22176(YDR347W)
lipolytica	YALI0B16742(YJR101W)	YALI0B20086(YDR347W)
rouxii	ZYRO0A06644(YDR347W)	ZYRO0G17710(YJR101W)
thermotolerans	KLTH0E01980(YJR101W)	KLTH0E02684(YDR347W)
GL3C0306
cerevisiae	SACE0D13310(YDR370C)	SACE0G00506(YGL246C)
glabrata	CAGL0A02860(YDR370C)	CAGL0C01925(YGL246C)
gossypii	ERGO0E17490(YDR370C)	ERGO0F11858(YGL246C)
hansenii	DEHA2E03476(YGL246C)	DEHA2F10626(YGL246C)	DEHA2G19338(YGL246C)
kluyveri	SAKL0F00726(YGL246C)	SAKL0G02596(YDR370C)
lactis	KLLA0E02245(YDR370C)	KLLA0E12893(YGL246C)
lipolytica	YALI0E28490(YGL246C)
rouxii	ZYRO0E09592(YGL246C)	ZYRO0F10098(YDR370C)
thermotolerans	KLTH0F15994(YDR370C)	KLTH0G00660(YGL246C)
GL3C0308
cerevisiae	SACE0B01144(YBL061C)	SACE0D01056(YDL203C)	SACE0E04378(YER096W)
glabrata	CAGL0A04411(YBL061C)	CAGL0J09702(YDL203C)
gossypii	ERGO0B09900(YDL203C)	ERGO0C09966(YBL061C)
hansenii	DEHA2A09768(YBL061C)
kluyveri	SAKL0F12276(YBL061C)	SAKL0H12386(YDL203C)
lactis	KLLA0C15037(YDL203C)	KLLA0E20263(YBL061C)
lipolytica	YALI0F01925(YBL061C)	YALI0F15125(YDL203C)
rouxii	ZYRO0A10010(YDL203C)	ZYRO0B03212(YBL061C)
thermotolerans	KLTH0C06820(YBL061C)	KLTH0E10516(YDL203C)
GL3C0310
cerevisiae	SACE0G09526(YGR163W)	SACE0M00352(YML121W)
glabrata	CAGL0B02453(YML121W)	CAGL0E03311(YGR163W)
gossypii	ERGO0F16192(YML121W)	ERGO0G07348(YGR163W)
hansenii	DEHA2A12122(YGR163W)	DEHA2D02574(YML121W)
kluyveri	SAKL0D01034(YML121W)	SAKL0H23738(YGR163W)
lactis	KLLA0A04708(YGR163W)	KLLA0C06358(YML121W)
lipolytica	YALI0A10098(YML121W)	YALI0D10307(YGR163W)
rouxii	ZYRO0A00968(YML121W)	ZYRO0G22264(YGR163W)
thermotolerans	KLTH0D03740(YGR163W)	KLTH0F06952(YML121W)
GL3C0312
cerevisiae	SACE0L13243(YLR251W)	SACE0O10230(YOR292C)
glabrata	CAGL0B03465(YLR251W)	CAGL0M11330(YOR292C)
gossypii	ERGO0F08360(YLR251W)	ERGO0F19074(YOR292C)
hansenii	DEHA2F01738(YLR251W)	DEHA2F01760(YLR251W)	DEHA2G07040(YOR292C)
kluyveri	SAKL0D07964(YLR251W)	SAKL0H04378(YOR292C)
lactis	KLLA0B08195(YOR292C)	KLLA0F22924(YLR251W)
lipolytica	YALI0B05214(YOR292C)	YALI0C23815(YLR251W)
rouxii	ZYRO0G15686(YOR292C)
thermotolerans	KLTH0D13200(YOR292C)	KLTH0H11660(YLR251W)
GL3C0314
cerevisiae	SACE0G06028(YGR007W)	SACE0G10450(YGR202C)
glabrata	CAGL0B04015(YGR202C)	CAGL0F08723(YGR007W)
gossypii	ERGO0C02112(YGR202C)	ERGO0F17622(YGR007W)
hansenii	DEHA2A07040(YGR007W)	DEHA2G21560(YGR202C)
kluyveri	SAKL0G14476(YGR202C)	SAKL0H23012(YGR007W)
lactis	KLLA0C18139(YGR007W)	KLLA0E16611(YGR202C)
lipolytica	YALI0C06303(YGR007W)	YALI0D18271(YGR202C)
rouxii	ZYRO0G11088(YGR007W)	ZYRO0G11616(YGR202C)
thermotolerans	KLTH0B01584(YGR202C)	KLTH0E08712(YGR007W)
GL3C0317
cerevisiae	SACE0C02464(YCR036W)	SACE0J07216(YJR105W)
glabrata	CAGL0C04983(YJR105W)	CAGL0L08228(YCR036W)
gossypii	ERGO0B08998(YJR105W)	ERGO0F20482(YCR036W)
hansenii	DEHA2B07106(YJR105W)	DEHA2G10076(YCR036W)
kluyveri	SAKL0C04268(YCR036W)	SAKL0F15158(YJR105W)
lactis	KLLA0C03498(YCR036W)	KLLA0D10890(YJR105W)
lipolytica	YALI0B14927(YCR036W)	YALI0F23463(YJR105W)
rouxii	ZYRO0C17886(YCR036W)	ZYRO0D01936(YJR105W)
thermotolerans	KLTH0E01342(YJR105W)	KLTH0F03696(YCR036W)
GL3C0318
cerevisiae	SACE0D00462(YDL231C)	SACE0G02750(YGL140C)
glabrata	CAGL0C05445(YDL231C)	CAGL0K08206(YGL140C)
gossypii	ERGO0B00990(YDL231C)	ERGO0F21318(YGL140C)
hansenii	DEHA2A09416
kluyveri	SAKL0C02860(YGL140C)	SAKL0E13684(YDL231C)
lactis	KLLA0C02497(YGL140C)	KLLA0D19118(YDL231C)
lipolytica	YALI0E13882(YGL140C)	YALI0E26257(YGL140C)	YALI0F30921(YDL231C)
rouxii	ZYRO0C10516(YDL231C)	ZYRO0F16500(YGL140C)
thermotolerans	KLTH0B07810(YDL231C)	KLTH0F02552(YGL140C)
GL3C0320
cerevisiae	SACE0L01628(YLR008C)	SACE0N00308(YNL328C)
glabrata	CAGL0D02552(YNL328C)	CAGL0J00935(YLR008C)
gossypii	ERGO0D17248(YLR008C)	ERGO0G17116(YNL328C)
hansenii	DEHA2D11066(YNL328C)	DEHA2G21648(YLR008C)
kluyveri	SAKL0C13662(YNL328C)	SAKL0G12056(YLR008C)
lactis	KLLA0E02025(YNL328C)	KLLA0E09461(YLR008C)
lipolytica	YALI0B12958(YLR008C)	YALI0C18733(YNL328C)
rouxii	ZYRO0A11088(YLR008C)	ZYRO0C03454(YNL328C)
thermotolerans	KLTH0B02640(YLR008C)	KLTH0F19624(YNL328C)
GL3C0322
cerevisiae	SACE0H02332(YHR042W)	SACE0P07238(YPR048W)
glabrata	CAGL0D04114(YHR042W)	CAGL0H08580(YPR048W)
gossypii	ERGO0A01584(YHR042W)	ERGO0D02288(YPR048W)
hansenii	DEHA2D18590(YPR048W)	DEHA2G17578(YHR042W)
kluyveri	SAKL0B07040(YPR048W)	SAKL0G10560(YHR042W)
lactis	KLLA0B12155(YPR048W)	KLLA0D08712(YHR042W)
lipolytica	YALI0C09460(YPR048W)	YALI0D04422(YHR042W)
rouxii	ZYRO0C15664(YPR048W)	ZYRO0G16500(YHR042W)
thermotolerans	KLTH0E14762(YPR048W)	KLTH0G06600(YHR042W)
GL3C0324
cerevisiae	SACE0F02464(YFR032C)	SACE0H00418(YHL034C)	SACE0L00528(YLL046C)
glabrata	CAGL0D05236(YFR032C)	CAGL0E03960(YHL034C)
gossypii	ERGO0C03190(YHL034C)	ERGO0D06380(YFR032C)
hansenii	DEHA2B15246(YFR032C)	DEHA2D12012(YFR032C)
kluyveri	SAKL0F07326(YFR032C)	SAKL0H26004(YHL034C)
lactis	KLLA0D16049(YFR032C)	KLLA0E00551(YHL034C)
lipolytica	YALI0F24717
rouxii	ZYRO0D15686(YFR032C)	ZYRO0G07634(YHL034C)
thermotolerans	KLTH0E04730(YFR032C)	KLTH0F10362(YHL034C)
GL3C0325
cerevisiae	SACE0D05038(YDL008W)	SACE0O00814(YOL133W)
glabrata	CAGL0E01567(YOL133W)	CAGL0I04576(YDL008W)
gossypii	ERGO0D05104(YOL133W)	ERGO0E08734(YDL008W)
hansenii	DEHA2A13772(YDL008W)	DEHA2F17666(YOL133W)
kluyveri	SAKL0C10516(YDL008W)	SAKL0C13178(YOL133W)
lactis	KLLA0E07151(YOL133W)	KLLA0E17711(YDL008W)
lipolytica	YALI0B17358(YOL133W)	YALI0F17050(YDL008W)
rouxii	ZYRO0A04906(YDL008W)	ZYRO0C03058(YOL133W)
thermotolerans	KLTH0F19228(YOL133W)	KLTH0G16082(YDL008W)
GL3C0326
cerevisiae	SACE0N04774(YNL113W)	SACE0O03806(YOL005C)
glabrata	CAGL0E02453(YOL005C)	CAGL0L03872(YNL113W)
gossypii	ERGO0C04686(YOL005C)	ERGO0F00440(YNL113W)
hansenii	DEHA2A12980(YNL113W)	DEHA2F09944(YOL005C)
kluyveri	SAKL0E01562(YOL005C)	SAKL0E10692(YNL113W)
lactis	KLLA0C06160(YOL005C)	KLLA0F23760(YNL113W)
lipolytica	YALI0D26301(YOL005C)	YALI0E27676(YNL113W)
rouxii	ZYRO0B09878(YNL113W)	ZYRO0C07502(YOL005C)
thermotolerans	KLTH0C10934(YOL005C)	KLTH0D09350(YNL113W)
GL3C0327
cerevisiae	SACE0D12628(YDR339C)	SACE0O03982(YOR004W)
glabrata	CAGL0E02673(YOR004W)	CAGL0M01056(YDR339C)
gossypii	ERGO0C05038(YOR004W)	ERGO0E05918(YDR339C)
hansenii	DEHA2C16786(YOR004W)	DEHA2G07656(YDR339C)
kluyveri	SAKL0E01056(YOR004W)	SAKL0G07766(YDR339C)
lactis	KLLA0A07018(YDR339C)	KLLA0D01023(YOR004W)
lipolytica	YALI0E23386(YDR339C)	YALI0F26653(YOR004W)
rouxii	ZYRO0A06754(YDR339C)	ZYRO0C07920(YOR004W)
thermotolerans	KLTH0C11352(YOR004W)	KLTH0E02860(YDR339C)
GL3C0328
cerevisiae	SACE0D06710(YDR063W)	SACE0L00462(YLL050C)
glabrata	CAGL0E04048(YLL050C)	CAGL0G05049(YDR063W)
gossypii	ERGO0D14718(YLL050C)	ERGO0G07678(YDR063W)
hansenii	DEHA2B07722(YLL050C)	DEHA2F15378(YDR063W)
kluyveri	SAKL0H19250(YDR063W)	SAKL0H26114(YLL050C)
lactis	KLLA0E00463(YLL050C)	KLLA0F18062(YDR063W)
lipolytica	YALI0E33693(YDR063W)	YALI0F20856(YLL050C)
rouxii	ZYRO0G07524(YLL050C)	ZYRO0G09174(YDR063W)
thermotolerans	KLTH0H07898(YDR063W)	KLTH0H16104(YLL050C)
GL3C0330
cerevisiae	SACE0D03014(YDL109C)	SACE0D14872(YDR444W)	SACE0G02662(YGL144C)
glabrata	CAGL0E04950(YGL144C)	CAGL0H10340(YDL109C)	CAGL0M10043(YDR444W)
gossypii	ERGO0D02750(YGL144C)	ERGO0E15642(YDR444W)
hansenii	DEHA2F17864(YDR444W)	DEHA2G20922(YGL144C)
kluyveri	SAKL0E06578(YGL144C)	SAKL0G05654(YDR444W)
lactis	KLLA0B01375(YDR444W)	KLLA0E14829(YGL144C)
lipolytica
rouxii	ZYRO0D13398(YDR444W)	ZYRO0F07832(YGL144C)
thermotolerans	KLTH0F09460(YGL144C)	KLTH0G04510(YDR444W)
GL3C0332
cerevisiae	SACE0P01276(YPL227C)	SACE0P10186(YPR183W)
glabrata	CAGL0E06028(YPL227C)	CAGL0G09955(YPR183W)
gossypii	ERGO0E01870(YPR183W)	ERGO0F02420(YPL227C)
hansenii	DEHA2E22704(YPL227C)	DEHA2G15136(YPR183W)
kluyveri	SAKL0A03542(YPL227C)	SAKL0F16104(YPR183W)
lactis	KLLA0B03377(YPR183W)	KLLA0C16071(YPL227C)
lipolytica	YALI0D06017(YPL227C)	YALI0D06281(YPR183W)
rouxii	ZYRO0D00968(YPR183W)	ZYRO0E07678(YPL227C)
thermotolerans	KLTH0A00748(YPR183W)	KLTH0H03256(YPL227C)
GL3C0334
cerevisiae	SACE0D14102(YDR404C)	SACE0K01826(YKL144C)
glabrata	CAGL0F02673(YDR404C)	CAGL0J00869(YKL144C)
gossypii	ERGO0C05896(YKL144C)	ERGO0F15114(YDR404C)
hansenii	DEHA2E07414(YKL144C)	DEHA2G07546(YDR404C)
kluyveri	SAKL0G04048(YDR404C)	SAKL0G11506(YKL144C)
lactis	KLLA0C06787(YDR404C)	KLLA0E13751(YKL144C)
lipolytica	YALI0D11396(YKL144C)	YALI0D11627(YDR404C)
rouxii	ZYRO0A10582(YKL144C)	ZYRO0D11726(YDR404C)
thermotolerans	KLTH0G02926(YDR404C)	KLTH0G07546(YKL144C)
GL3C0335
cerevisiae	SACE0P02530(YPL170W)
glabrata	CAGL0F03553(YPL170W)
gossypii	ERGO0A01936(YPL170W)	ERGO0E11638(YPL170W)
hansenii	DEHA2D09328(YPL170W)	DEHA2F07832(YPL170W)	DEHA2F14872(YPL170W)
kluyveri	SAKL0G17732(YPL170W)	SAKL0H05918(YPL170W)
lactis	KLLA0B04796(YPL170W)	KLLA0C09757(YPL170W)
lipolytica	YALI0A20394(YPL170W)	YALI0E04378(YPL170W)	YALI0E24079(YPL170W)
rouxii	ZYRO0B14542(YPL170W)	ZYRO0D11000(YPL170W)
thermotolerans	KLTH0D11836(YPL170W)	KLTH0D16566(YPL170W)
GL3C0336
cerevisiae	SACE0B05852(YBR151W)	SACE0M02024(YML050W)
glabrata	CAGL0F05247(YBR151W)	CAGL0L01529(YML050W)
gossypii	ERGO0E09284(YBR151W)	ERGO0F14674(YML050W)
hansenii	DEHA2E10956(YML050W)	DEHA2F18040(YBR151W)
kluyveri	SAKL0C09966(YBR151W)	SAKL0D12364(YML050W)
lactis	KLLA0A08140(YML050W)	KLLA0F02772(YBR151W)
lipolytica	YALI0C15246(YBR151W)	YALI0D02651(YML050W)
rouxii	ZYRO0B06116(YBR151W)	ZYRO0G04708(YML050W)
thermotolerans	KLTH0C02882(YML050W)	KLTH0C10054(YBR151W)
GL3C0337
cerevisiae	SACE0M04070(YMR035W)	SACE0M06644(YMR150C)
glabrata	CAGL0F05951(YMR035W)	CAGL0I00682(YMR150C)
gossypii	ERGO0B07128(YMR035W)	ERGO0D15488(YMR150C)
hansenii	DEHA2B06886(YMR150C)	DEHA2F14146(YMR035W)
kluyveri	SAKL0B11264(YMR035W)	SAKL0E05478(YMR150C)
lactis	KLLA0F07293(YMR150C)	KLLA0F27027(YMR035W)
lipolytica	YALI0B10978(YMR035W)	YALI0F27423(YMR150C)
rouxii	ZYRO0A08052(YMR150C)	ZYRO0F01078(YMR035W)
thermotolerans	KLTH0D08668(YMR035W)	KLTH0H15884(YMR150C)
GL3C0338
cerevisiae	SACE0E02420(YER020W)	SACE0H01320(YHR005C)
glabrata	CAGL0F06677(YHR005C)	CAGL0I08195(YER020W)
gossypii	ERGO0B08932(YER020W)	ERGO0D12936(YHR005C)
hansenii	DEHA2D13618(YHR005C)	DEHA2G02310(YER020W)
kluyveri	SAKL0F14608(YER020W)	SAKL0G19184(YHR005C)
lactis	KLLA0D10956(YER020W)	KLLA0F25916(YHR005C)
lipolytica	YALI0A09592(YER020W)	YALI0E11627(YHR005C)
rouxii	ZYRO0D02002(YER020W)	ZYRO0E00836(YHR005C)
thermotolerans	KLTH0C01122(YHR005C)	KLTH0E01408(YER020W)
GL3C0340
cerevisiae	SACE0G02706(YGL142C)	SACE0O07128(YOR149C)
glabrata	CAGL0F07843(YGL142C)	CAGL0K09548(YOR149C)
gossypii	ERGO0D02838(YGL142C)	ERGO0F14960(YOR149C)
hansenii	DEHA2G04114(YOR149C)	DEHA2G21010(YGL142C)
kluyveri	SAKL0E06468(YGL142C)	SAKL0G03850(YOR149C)
lactis	KLLA0C06567(YOR149C)	KLLA0E14719(YGL142C)
lipolytica	YALI0C01485(YOR149C)	YALI0D04202(YGL142C)
rouxii	ZYRO0A07128(YGL142C)	ZYRO0D11550(YOR149C)
thermotolerans	KLTH0F09570(YGL142C)	KLTH0G02684(YOR149C)
GL3C0342
cerevisiae	SACE0G09724(YGR171C)	SACE0G11836(YGR264C)
glabrata	CAGL0F08459(YGR264C)	CAGL0I08723(YGR171C)
gossypii	ERGO0A01320(YGR171C)	ERGO0G15752(YGR264C)
hansenii	DEHA2G20130(YGR171C)	DEHA2G20262(YGR264C)
kluyveri	SAKL0G13574(YGR171C)	SAKL0H01452(YGR264C)
lactis	KLLA0A09647(YGR264C)	KLLA0F14971(YGR171C)
lipolytica	YALI0D03619(YGR171C)	YALI0F29843(YGR264C)
rouxii	ZYRO0D07568(YGR264C)	ZYRO0F01716(YGR171C)
thermotolerans	KLTH0B02486(YGR171C)	KLTH0B08976(YGR264C)
GL3C0343
cerevisiae	SACE0B00484(YBL095W)	SACE0E06424(YER182W)
glabrata	CAGL0F09163(YER182W)	CAGL0M09537(YBL095W)
gossypii	ERGO0D00484(YER182W)	ERGO0G02134(YBL095W)
hansenii	DEHA2C06050(YBL095W)	DEHA2D05786(YER182W)
kluyveri	SAKL0B12452(YER182W)	SAKL0F13288(YBL095W)
lactis	KLLA0A10263(YER182W)	KLLA0E06777(YBL095W)
lipolytica	YALI0E28578(YBL095W)	YALI0F26015(YER182W)
rouxii	ZYRO0E02222(YBL095W)	ZYRO0G00440(YER182W)
thermotolerans	KLTH0C05830(YBL095W)	KLTH0D17138(YER182W)
GL3C0344
cerevisiae	SACE0K04840(YKL009W)	SACE0L15179(YLR340W)
glabrata	CAGL0G00990(YLR340W)	CAGL0M10197(YKL009W)
gossypii	ERGO0B05148(YKL009W)	ERGO0C00748(YLR340W)
hansenii	DEHA2E19580(YKL009W)	DEHA2F22242(YLR340W)
kluyveri	SAKL0B04092(YLR340W)	SAKL0E02288(YKL009W)
lactis	KLLA0B05918(YLR340W)	KLLA0B13563(YKL009W)
lipolytica	YALI0B14146(YLR340W)	YALI0F31317(YKL009W)
rouxii	ZYRO0A12452(YLR340W)	ZYRO0B01210(YKL009W)
thermotolerans	KLTH0D06050(YKL009W)	KLTH0G17820(YLR340W)
GL3C0347
cerevisiae	SACE0I01628(YIL103W)	SACE0K00814(YKL191W)
glabrata	CAGL0G02761(YIL103W)	CAGL0J04576(YKL191W)
gossypii	ERGO0D03982(YIL103W)	ERGO0E10604(YKL191W)
hansenii	DEHA2E10758(YIL103W)	DEHA2F05830(YKL191W)
kluyveri	SAKL0E08030(YIL103W)	SAKL0G16500(YKL191W)
lactis	KLLA0D02948(YKL191W)	KLLA0F03971(YIL103W)
lipolytica	YALI0A19954(YKL191W)	YALI0F22055(YIL103W)
rouxii	ZYRO0B13442(YKL191W)	ZYRO0D02662(YIL103W)
thermotolerans	KLTH0D15422(YKL191W)	KLTH0G10054(YIL103W)
GL3C0349
cerevisiae	SACE0G07898(YGR095C)	SACE0G10296(YGR195W)
glabrata	CAGL0G03113(YGR095C)	CAGL0G09317(YGR195W)
gossypii	ERGO0A05302(YGR095C)	ERGO0C05566(YGR195W)
hansenii	DEHA2C07766(YGR095C)	DEHA2G18194(YGR195W)
kluyveri	SAKL0F06204(YGR095C)	SAKL0G14300(YGR195W)
lactis	KLLA0D09625(YGR195W)	KLLA0D14993(YGR095C)
lipolytica	YALI0D06776(YGR195W)	YALI0F20240(YGR095C)
rouxii	ZYRO0C12496(YGR095C)	ZYRO0G11814(YGR195W)
thermotolerans	KLTH0B01738(YGR195W)	KLTH0F11924(YGR095C)
GL3C0351
cerevisiae	SACE0J04598(YJL016W)	SACE0L11923(YLR187W)	SACE0N01386(YNL278W)
glabrata	CAGL0G06886(YJL016W)	CAGL0J08349(YNL278W)
gossypii	ERGO0F21824(YNL278W)	ERGO0G15334(YJL016W)
hansenii	DEHA2E13794(YLR187W)	DEHA2G04246(YLR187W)
kluyveri	SAKL0C02222(YLR187W)	SAKL0G13838(YJL016W)
lactis	KLLA0C01969(YLR187W)	KLLA0F22561(YJL016W)
lipolytica	YALI0F22165(YLR187W)
rouxii	ZYRO0F17072(YLR187W)	ZYRO0G12276(YJL016W)
thermotolerans	KLTH0B02222(YJL016W)	KLTH0F02002(YLR187W)
GL3C0354
cerevisiae	SACE0D11550(YDR293C)	SACE0O03366(YOL021C)
glabrata	CAGL0H01287(YDR293C)	CAGL0H04411(YOL021C)
gossypii	ERGO0A02706(YDR293C)	ERGO0E07634(YOL021C)
hansenii	DEHA2G09482(YOL021C)	DEHA2G20328(YDR293C)
kluyveri	SAKL0D10186(YOL021C)	SAKL0G10142(YDR293C)
lactis	KLLA0A10835(YOL021C)	KLLA0C10571(YDR293C)
lipolytica	YALI0E03630(YOL021C)	YALI0F13717(YDR293C)
rouxii	ZYRO0G01166(YOL021C)	ZYRO0G16852(YDR293C)
thermotolerans	KLTH0G06248(YDR293C)	KLTH0H13420(YOL021C)
GL3C0355
cerevisiae	SACE0H03454(YHR088W)	SACE0N05588(YNL075W)
glabrata	CAGL0H02079(YHR088W)	CAGL0J10252(YNL075W)
gossypii	ERGO0E06116(YHR088W)	ERGO0E18128(YNL075W)
hansenii	DEHA2A10318(YNL075W)	DEHA2G17688(YHR088W)
kluyveri	SAKL0E09240(YNL075W)	SAKL0G07986(YHR088W)
lactis	KLLA0E07833(YNL075W)	KLLA0F21670(YHR088W)
lipolytica	YALI0D23859(YNL075W)	YALI0F21483(YHR088W)
rouxii	ZYRO0A06930(YHR088W)	ZYRO0C14982(YNL075W)
thermotolerans	KLTH0E03410(YHR088W)	KLTH0G08866(YNL075W)
GL3C0357
cerevisiae	SACE0H02574(YHR052W)	SACE0K06358(YKR060W)
glabrata	CAGL0H02673(YKR060W)	CAGL0J00473(YHR052W)
gossypii	ERGO0C10582(YKR060W)	ERGO0E13706(YHR052W)
hansenii	DEHA2E21120(YHR052W)	DEHA2F08030(YKR060W)
kluyveri	SAKL0C06314(YKR060W)	SAKL0G10890(YHR052W)
lactis	KLLA0A05753(YKR060W)	KLLA0F21846(YHR052W)
lipolytica	YALI0E10109(YKR060W)	YALI0F20438(YKR060W)
rouxii	ZYRO0D03036(YKR060W)	ZYRO0G16148(YHR052W)
thermotolerans	KLTH0F05588(YKR060W)	KLTH0G06886(YHR052W)
GL3C0358
cerevisiae	SACE0D02750(YDL122W)	SACE0P04664(YPL072W)
glabrata	CAGL0H05335(YPL072W)	CAGL0H10582(YDL122W)
gossypii	ERGO0E02662(YPL072W)	ERGO0G17028(YDL122W)
hansenii	DEHA2A10032(YDL122W)	DEHA2D05698(YPL072W)
kluyveri	SAKL0E07106(YDL122W)	SAKL0H10076(YPL072W)
lactis	KLLA0E08801(YDL122W)	KLLA0E23387(YPL072W)
lipolytica	YALI0C02717(YDL122W)	YALI0C11649(YPL072W)
rouxii	ZYRO0A02420(YDL122W)	ZYRO0D03982(YPL072W)
thermotolerans	KLTH0E12540(YPL072W)	KLTH0G10934(YDL122W)
GL3C0359
cerevisiae	SACE0A01210(YAL020C)	SACE0G03674(YGL097W)
glabrata	CAGL0H06171(YAL020C)	CAGL0J05346(YGL097W)
gossypii	ERGO0C11352(YAL020C)	ERGO0F04422(YGL097W)
hansenii	DEHA2A04620(YGL097W)	DEHA2C15730(YAL020C)
kluyveri	SAKL0A05764(YGL097W)	SAKL0B10010(YAL020C)
lactis	KLLA0F06600(YGL097W)	KLLA0F15906(YAL020C)
lipolytica	YALI0A13299(YGL097W)	YALI0E32615(YAL020C)
rouxii	ZYRO0D05324(YAL020C)	ZYRO0G21956(YGL097W)
thermotolerans	KLTH0D02332(YAL020C)	KLTH0H05390(YGL097W)
GL3C0361
cerevisiae	SACE0I00352(YIL159W)	SACE0N01540(YNL271C)
glabrata	CAGL0H06765(YIL159W)	CAGL0J08206(YNL271C)
gossypii	ERGO0F12694(YIL159W)	ERGO0F21494(YNL271C)	ERGO0G00242(YIL159W)
hansenii	DEHA2E14366(YNL271C)	DEHA2E18436(YNL271C)
kluyveri	SAKL0C02618(YNL271C)	SAKL0E15224(YIL159W)
lactis	KLLA0C02321(YNL271C)	KLLA0F10912(YIL159W)
lipolytica	YALI0D10879(YNL271C)
rouxii	ZYRO0B16654(YIL159W)	ZYRO0F16676(YNL271C)
thermotolerans	KLTH0E00704(YIL159W)	KLTH0F02376(YNL271C)
GL3C0362
cerevisiae	SACE0N02882(YNL207W)	SACE0O06512(YOR119C)
glabrata	CAGL0H08019(YNL207W)	CAGL0L11594(YOR119C)
gossypii	ERGO0B01100(YNL207W)	ERGO0E14168(YOR119C)
hansenii	DEHA2A11066(YNL207W)	DEHA2G15048(YOR119C)
kluyveri	SAKL0E13552(YNL207W)	SAKL0G02486(YOR119C)
lactis	KLLA0D19008(YNL207W)	KLLA0E21121(YOR119C)
lipolytica	YALI0C22385(YOR119C)	YALI0F31383(YNL207W)
rouxii	ZYRO0C10340(YNL207W)	ZYRO0F09988(YOR119C)
thermotolerans	KLTH0B07722(YNL207W)	KLTH0F16104(YOR119C)
GL3C0363
cerevisiae	SACE0D02200(YDL145C)	SACE0G02816(YGL137W)
glabrata	CAGL0H08932(YGL137W)	CAGL0I03718(YDL145C)
gossypii	ERGO0D11132(YDL145C)	ERGO0F02750(YGL137W)
hansenii	DEHA2C04004(YGL137W)	DEHA2D15554(YDL145C)
kluyveri	SAKL0A03872(YGL137W)	SAKL0F10648(YDL145C)
lactis	KLLA0B01958(YGL137W)	KLLA0F04884(YDL145C)
lipolytica	YALI0C21802(YGL137W)	YALI0E19767(YDL145C)
rouxii	ZYRO0E07392(YGL137W)	ZYRO0F11110(YDL145C)
thermotolerans	KLTH0H01892(YDL145C)	KLTH0H03608(YGL137W)
GL3C0364
cerevisiae	SACE0D00946(YDL208W)	SACE0E01276(YEL026W)
glabrata	CAGL0I03234(YEL026W)	CAGL0J09614(YDL208W)
gossypii	ERGO0B02244(YDL208W)	ERGO0E06666(YEL026W)
hansenii	DEHA2F11616(YEL026W)	DEHA2F19228(YDL208W)
kluyveri	SAKL0D11330(YEL026W)	SAKL0H12056(YDL208W)
lactis	KLLA0C15345(YDL208W)	KLLA0E22529(YEL026W)
lipolytica	YALI0F20768(YDL208W)	YALI0F24497(YEL026W)
rouxii	ZYRO0E03058(YEL026W)	ZYRO0F01408(YDL208W)
thermotolerans	KLTH0E10802(YDL208W)	KLTH0H14410(YEL026W)
GL3C0365
cerevisiae	SACE0E04224(YER090W)	SACE0N08074(YNR033W)
glabrata	CAGL0I05016(YER090W)	CAGL0M10934(YNR033W)
gossypii	ERGO0B10098(YER090W)	ERGO0E14410(YNR033W)
hansenii	DEHA2A07480(YER090W)	DEHA2C08800(YNR033W)
kluyveri	SAKL0A01188(YNR033W)	SAKL0F12034(YER090W)
lactis	KLLA0C08448(YNR033W)	KLLA0E19999(YER090W)
lipolytica	YALI0A05379(YNR033W)	YALI0E14751(YER090W)
rouxii	ZYRO0B02970(YER090W)	ZYRO0D08118(YNR033W)
thermotolerans	KLTH0A06842(YNR033W)	KLTH0C07084(YER090W)
GL3C0366
cerevisiae	SACE0H01166(YHL002W)	SACE0N07480(YNR006W)
glabrata	CAGL0I05830(YNR006W)	CAGL0K02761(YHL002W)
gossypii	ERGO0B05060(YHL002W)	ERGO0F01430(YNR006W)
hansenii	DEHA2D09636(YNR006W)	DEHA2E19976(YHL002W)
kluyveri	SAKL0A02464(YNR006W)	SAKL0E02200(YHL002W)
lactis	KLLA0B13475(YHL002W)	KLLA0F06446(YNR006W)
lipolytica	YALI0B04070(YNR006W)	YALI0F06446(YHL002W)
rouxii	ZYRO0B01298(YHL002W)	ZYRO0C05544(YNR006W)
thermotolerans	KLTH0A05676(YNR006W)	KLTH0D06138(YHL002W)
GL3C0367
cerevisiae	SACE0E05742(YER154W)	SACE0G07216(YGR062C)
glabrata	CAGL0I06534(YER154W)	CAGL0K04521(YGR062C)
gossypii	ERGO0F19250(YGR062C)	ERGO0G11572(YER154W)
hansenii	DEHA2A05368(YER154W)	DEHA2G20064(YGR062C)
kluyveri	SAKL0H04180(YGR062C)	SAKL0H18568(YER154W)
lactis	KLLA0B08019(YGR062C)	KLLA0E00925(YER154W)
lipolytica	YALI0F13387(YGR062C)	YALI0F32021(YER154W)
rouxii	ZYRO0B07678(YGR062C)	ZYRO0B11132(YER154W)
thermotolerans	KLTH0D13376(YGR062C)	KLTH0H07304(YER154W)
GL3C0368
cerevisiae	SACE0A00594(YAL046C)	SACE0G01100(YGL220W)
glabrata	CAGL0I06985(YGL220W)	CAGL0M12232(YAL046C)
gossypii	ERGO0D18414(YAL046C)	ERGO0G13530(YGL220W)
hansenii	DEHA2C17050(YGL220W)	DEHA2F09790(YAL046C)
kluyveri	SAKL0D14410(YAL046C)	SAKL0F01694(YGL220W)
lactis	KLLA0A01551(YGL220W)	KLLA0A03553(YAL046C)
lipolytica	YALI0D20504(YGL220W)	YALI0F16071(YAL046C)
rouxii	ZYRO0C00858(YAL046C)	ZYRO0E08712(YGL220W)
thermotolerans	KLTH0D00968(YAL046C)	KLTH0G01540(YGL220W)
GL3C0369
cerevisiae	SACE0J02882(YJL092W)	SACE0O01672(YOL095C)
glabrata	CAGL0I07623(YOL095C)	CAGL0L03454(YJL092W)
gossypii	ERGO0D11946(YOL095C)	ERGO0F07678(YJL092W)
hansenii	DEHA2A13530(YOL095C)	DEHA2B14410(YJL092W)
kluyveri	SAKL0C09768(YOL095C)	SAKL0D05588(YJL092W)
lactis	KLLA0C03674(YOL095C)	KLLA0F14234(YJL092W)	KLLA0F14256(YJL092W)
lipolytica	YALI0E27269(YJL092W)
rouxii	ZYRO0B06292(YOL095C)	ZYRO0G15224(YJL092W)
thermotolerans	KLTH0C09856(YOL095C)	KLTH0D03498(YJL092W)
GL3C0370
cerevisiae	SACE0J04334(YJL031C)	SACE0K04598(YKL019W)
glabrata	CAGL0J01067(YJL031C)	CAGL0L09801(YKL019W)
gossypii	ERGO0C05720(YJL031C)	ERGO0C06930(YKL019W)
hansenii	DEHA2D16390(YJL031C)	DEHA2F11022(YKL019W)
kluyveri	SAKL0G11704(YJL031C)	SAKL0G19624(YKL019W)
lactis	KLLA0D09460(YJL031C)	KLLA0E17975(YKL019W)
lipolytica	YALI0B16126(YKL019W)	YALI0E13662(YJL031C)
rouxii	ZYRO0A10758(YJL031C)	ZYRO0D00660(YKL019W)
thermotolerans	KLTH0C00660(YKL019W)
GL3C0371
cerevisiae	SACE0G11154(YGR233C)	SACE0P03872(YPL110C)
glabrata	CAGL0J07040(YPL110C)	CAGL0L06622(YGR233C)
gossypii	ERGO0D05984(YGR233C)	ERGO0G13332(YPL110C)
hansenii	DEHA2B02530(YGR233C)	DEHA2G24684(YPL110C)
kluyveri	SAKL0G15554(YGR233C)	SAKL0H08580(YPL110C)
lactis	KLLA0E15687(YGR233C)	KLLA0F00660(YPL110C)
lipolytica	YALI0A00759(YGR233C)	YALI0E32791(YPL110C)
rouxii	ZYRO0A10296(YPL110C)	ZYRO0B15092(YGR233C)
thermotolerans	KLTH0C01628(YGR233C)	KLTH0E13882(YPL110C)
GL3C0372
cerevisiae	SACE0E01584(YEL013W)	SACE0N03212(YNL189W)
glabrata	CAGL0J11440(YNL189W)	CAGL0M03355(YEL013W)
gossypii	ERGO0B01452(YNL189W)	ERGO0E07172(YEL013W)
hansenii	DEHA2C14762(YEL013W)	DEHA2G00792(YNL189W)
kluyveri	SAKL0D10736(YEL013W)	SAKL0E13134(YNL189W)
lactis	KLLA0A11286(YEL013W)	KLLA0D08580(YNL189W)
lipolytica	YALI0E13992(YEL013W)	YALI0F28501(YNL189W)
rouxii	ZYRO0C09944(YNL189W)	ZYRO0E03652(YEL013W)
thermotolerans	KLTH0B07282(YNL189W)	KLTH0H13926(YEL013W)
GL3C0373
cerevisiae	SACE0B04466(YBR084W)	SACE0G10494(YGR204W)
glabrata	CAGL0K00913(YGR204W)	CAGL0M01694(YBR084W)
gossypii	ERGO0C02046(YGR204W)	ERGO0E12408(YBR084W)
hansenii	DEHA2E18414(YBR084W)	DEHA2G23650(YBR084W)
kluyveri	SAKL0B06600(YBR084W)	SAKL0G14542(YGR204W)
lactis	KLLA0E12475(YBR084W)	KLLA0E16545(YGR204W)
lipolytica	YALI0E01056(YBR084W)	YALI0F30745(YBR084W)
rouxii	ZYRO0G11550(YGR204W)	ZYRO0G12936(YBR084W)
thermotolerans	KLTH0B01496(YGR204W)	KLTH0E14366(YBR084W)
GL3C0375
cerevisiae	SACE0I02970(YIL041W)	SACE0P09350(YPR148C)
glabrata	CAGL0L00891(YIL041W)	CAGL0L08492(YPR148C)
gossypii	ERGO0D06622(YIL041W)	ERGO0F12892(YPR148C)
hansenii	DEHA2B15378(YIL041W)	DEHA2C07304(YIL041W)	DEHA2G03806
kluyveri	SAKL0F02794(YPR148C)	SAKL0F08162(YIL041W)
lactis	KLLA0E04511(YIL041W)	KLLA0E04621(YPR148C)
lipolytica	YALI0B21120(YIL041W)
rouxii	ZYRO0D10010(YPR148C)	ZYRO0D16522(YIL041W)
thermotolerans	KLTH0A03894(YIL041W)	KLTH0F14806(YPR148C)
GL3C0377
cerevisiae	SACE0K00132(YKL222C)	SACE0L13573(YLR266C)	SACE0O07436(YOR162C)	SACE0O07612(YOR172W)
glabrata	CAGL0L04400(YOR172W)	CAGL0L04576(YOR172W)
gossypii	ERGO0G03124(YKL222C)
hansenii	DEHA2F09592(YOR162C)
kluyveri	SAKL0A00704(YKL222C)	SAKL0A08250(YOR172W)
lactis	KLLA0D10153(YKL222C)	KLLA0F09559(YOR172W)
lipolytica
rouxii	ZYRO0A13596(YKL222C)	ZYRO0D14058(YLR266C)	ZYRO0D14080(YOR162C)
thermotolerans	KLTH0A03498(YOR172W)	KLTH0A07260(YKL222C)	KLTH0C10098(YOR172W)
GL3C0379
cerevisiae	SACE0E06138(YER171W)	SACE0P06028(YPL008W)
glabrata	CAGL0L08844(YPL008W)	CAGL0L11924(YER171W)
gossypii	ERGO0G08140(YPL008W)	ERGO0G10934(YER171W)
hansenii	DEHA2A02112(YPL008W)	DEHA2G12056(YER171W)
kluyveri	SAKL0B02662(YPL008W)	SAKL0H17776(YER171W)
lactis	KLLA0C17776(YER171W)	KLLA0F27181(YPL008W)
lipolytica	YALI0C23639(YPL008W)	YALI0F20746(YER171W)
rouxii	ZYRO0B11836(YER171W)	ZYRO0F04136(YPL008W)
thermotolerans	KLTH0A02376(YPL008W)	KLTH0G14300(YER171W)
GL3C0380
cerevisiae	SACE0O09834(YOR275C)	SACE0P04444(YPL084W)
glabrata	CAGL0L10956(YOR275C)	CAGL0M06413(YPL084W)
gossypii	ERGO0E16104(YOR275C)	ERGO0G12914(YPL084W)
hansenii	DEHA2D15510(YPL084W)	DEHA2F10912(YOR275C)
kluyveri	SAKL0H05346(YOR275C)	SAKL0H09614(YPL084W)
lactis	KLLA0C07348(YOR275C)	KLLA0E23871(YPL084W)
lipolytica	YALI0A18766(YPL084W)	YALI0D20130(YOR275C)
rouxii	ZYRO0A13354(YPL084W)	ZYRO0F09482(YOR275C)
thermotolerans	KLTH0D12408(YOR275C)	KLTH0E13002(YPL084W)
GL3C0381
cerevisiae	SACE0A00682(YAL042W)	SACE0M01562(YML067C)
glabrata	CAGL0L11308(YML067C)	CAGL0M11946(YAL042W)
gossypii	ERGO0D18238(YAL042W)	ERGO0E11462(YML067C)
hansenii	DEHA2B08778(YML067C)	DEHA2E11792(YAL042W)
kluyveri	SAKL0D14234(YAL042W)	SAKL0G17512(YML067C)
lactis	KLLA0B04950(YML067C)	KLLA0C12947(YAL042W)
lipolytica	YALI0A17600(YML067C)	YALI0C13112(YAL042W)
rouxii	ZYRO0B14344(YML067C)	ZYRO0D04972(YAL042W)
thermotolerans	KLTH0D01144(YAL042W)	KLTH0D16324(YML067C)
GL3C0384
cerevisiae	SACE0K00704(YKL196C)	SACE0L13617(YLR268W)
glabrata	CAGL0C03179(YLR268W)	CAGL0D03498(YKL196C)
gossypii	ERGO0E10868(YKL196C)	ERGO0G14300(YLR268W)
hansenii	DEHA2D08052(YKL196C)	DEHA2F14674(YLR268W)
kluyveri	SAKL0A08492(YLR268W)	SAKL0G16786(YKL196C)
lactis	KLLA0D02684(YKL196C)	KLLA0F20251(YLR268W)
lipolytica	YALI0D21956(YLR268W)	YALI0E21329(YKL196C)
rouxii	ZYRO0B13684(YKL196C)	ZYRO0D14124
thermotolerans	KLTH0D15708(YKL196C)	KLTH0G15510(YLR268W)
GL3C0385
cerevisiae	SACE0B04664(YBR091C)	SACE0H01342(YHR005C-A)
glabrata	CAGL0F06693(YHR005C-A)	CAGL0H08525(YBR091C)
gossypii	ERGO0D02178(YBR091C)	ERGO0D12980(YHR005C-A)
hansenii	DEHA2D17776(YBR091C)	DEHA2G18106(YHR005C-A)
kluyveri	SAKL0B07194(YBR091C)	SAKL0G19228(YHR005C-A)
lactis	KLLA0B12034(YBR091C)	KLLA0F25872(YHR005C-A)
lipolytica	YALI0C21780(YHR005C-A)	YALI0E06237(YHR005C-A)
rouxii	ZYRO0C15774(YBR091C)	ZYRO0E00792(YHR005C-A)
thermotolerans	KLTH0C01078(YHR005C-A)	KLTH0E14872(YBR091C)
GL3C0386
cerevisiae	SACE0E04620(YER107C)	SACE0O04510(YOR026W)
glabrata	CAGL0G03399(YER107C)	CAGL0H08217(YOR026W)
gossypii	ERGO0E03014(YOR026W)	ERGO0G01628(YER107C)
hansenii	DEHA2A06006(YER107C)	DEHA2E13068(YOR026W)
kluyveri	SAKL0F12782(YER107C)	SAKL0G07040(YOR026W)
lactis	KLLA0A07106(YOR026W)	KLLA0E20703(YER107C)
lipolytica	YALI0E23265(YER107C)	YALI0F19558(YER107C)
rouxii	ZYRO0A05632(YOR026W)	ZYRO0B03652(YER107C)
thermotolerans	KLTH0C06358(YER107C)	KLTH0E02134(YOR026W)
GL3C0387
cerevisiae	SACE0G08800(YGR132C)	SACE0G11110(YGR231C)
glabrata	CAGL0I10472(YGR132C)	CAGL0L06490(YGR231C)
gossypii	ERGO0D06028(YGR231C)	ERGO0F12980(YGR132C)
hansenii	DEHA2B13728(YGR132C)	DEHA2B14454(YGR231C)
kluyveri	SAKL0F02728(YGR132C)	SAKL0G15510(YGR231C)
lactis	KLLA0D16302(YGR132C)	KLLA0E15731(YGR231C)
lipolytica	YALI0B20482(YGR231C)	YALI0E04719(YGR132C)
rouxii	ZYRO0B15136(YGR231C)	ZYRO0D09900(YGR132C)
thermotolerans	KLTH0C01672(YGR231C)	KLTH0F14872(YGR132C)
GL3C0388
cerevisiae	SACE0N06754(YNL025C)	SACE0P06754(YPR025C)
glabrata	CAGL0K05115(YPR025C)	CAGL0M06875(YNL025C)
gossypii	ERGO0D04532(YNL025C)	ERGO0G02244(YPR025C)
hansenii	DEHA2A09878(YNL025C)	DEHA2B03388(YPR025C)
kluyveri	SAKL0E07480(YNL025C)	SAKL0F13398(YPR025C)
lactis	KLLA0E06689(YPR025C)	KLLA0E08163(YNL025C)
lipolytica	YALI0A06996(YPR025C)	YALI0D04004(YNL025C)
rouxii	ZYRO0A02068(YNL025C)	ZYRO0F13046(YPR025C)
thermotolerans	KLTH0C05720(YPR025C)	KLTH0G10560(YNL025C)
GL3C0389
cerevisiae	SACE0G02332(YGL160W)	SACE0L02530(YLR047C)
glabrata	CAGL0K05863(YGL160W)	CAGL0M07942(YLR047C)
gossypii	ERGO0C01650(YLR047C)	ERGO0F08272(YGL160W)
hansenii	DEHA2B11880(YLR047C)	DEHA2F09240(YGL160W)
kluyveri	SAKL0D07810(YGL160W)	SAKL0G15026(YLR047C)
lactis	KLLA0E16193(YLR047C)	KLLA0F23034(YGL160W)
lipolytica	YALI0B17292(YLR047C)	YALI0F18348(YLR047C)
rouxii	ZYRO0E05456(YGL160W)	ZYRO0F01518(YLR047C)
thermotolerans	KLTH0C02134(YLR047C)	KLTH0H11550(YGL160W)
GL3C0390
cerevisiae	SACE0A00858(YAL035W)	SACE0O03300(YOL023W)
glabrata	CAGL0A01980(YOL023W)	CAGL0M12144(YAL035W)
gossypii	ERGO0D17886(YAL035W)	ERGO0E07546(YOL023W)
hansenii	DEHA2C03234(YOL023W)	DEHA2C10956(YAL035W)
kluyveri	SAKL0B10758(YAL035W)	SAKL0D10274(YOL023W)
lactis	KLLA0A10923(YOL023W)	KLLA0F23265(YAL035W)
lipolytica	YALI0A00803(YAL035W)	YALI0B21978(YOL023W)
rouxii	ZYRO0D04554(YAL035W)	ZYRO0G01078(YOL023W)
thermotolerans	KLTH0D01606(YAL035W)	KLTH0H13530(YOL023W)
GL3C0391
cerevisiae	SACE0F02178(YFR022W)	SACE0G07326(YGR068C)	SACE0O04334(YOR018W)
glabrata	CAGL0A02046(YOR018W)	CAGL0K04653(YGR068C)	CAGL0K10714(YOR018W)
gossypii	ERGO0D13354(YOR018W)	ERGO0F19404(YGR068C)
hansenii	DEHA2G08976(YOR018W)	DEHA2G12408(YGR068C)
kluyveri	SAKL0D09526(YOR018W)	SAKL0H04048(YGR068C)
lactis	KLLA0B07887(YGR068C)	KLLA0D04708(YOR018W)
lipolytica	YALI0D12969(YOR018W)
rouxii	ZYRO0G00924(YOR018W)
thermotolerans	KLTH0D13486(YGR068C)	KLTH0H12892(YOR018W)
GL3C0392
cerevisiae	SACE0B00726(YBL084C)	SACE0H05192(YHR166C)
glabrata	CAGL0C01903(YBL084C)	CAGL0I02288(YHR166C)
gossypii	ERGO0B10032(YHR166C)	ERGO0G01782(YBL084C)
hansenii	DEHA2E02156(YHR166C)	DEHA2F20614(YBL084C)
kluyveri	SAKL0F12936(YBL084C)	SAKL0H02244(YHR166C)
lactis	KLLA0A05258(YHR166C)	KLLA0E20857(YBL084C)
lipolytica	YALI0A19712(YBL084C)	YALI0C10692(YHR166C)
rouxii	ZYRO0B03828(YBL084C)	ZYRO0C11594(YHR166C)
thermotolerans	KLTH0C06204(YBL084C)	KLTH0H00704(YHR166C)
GL3C0393
cerevisiae	SACE0G00528(YGL245W)	SACE0O07568(YOR168W)
glabrata	CAGL0C01947(YGL245W)	CAGL0L04532(YOR168W)
gossypii	ERGO0F11880(YGL245W)	ERGO0G14124(YOR168W)
hansenii	DEHA2F22836(YOR168W)	DEHA2F23012(YGL245W)
kluyveri	SAKL0E02134(YOR168W)	SAKL0F00748(YGL245W)
lactis	KLLA0A00682(YGL245W)	KLLA0F20449(YOR168W)
lipolytica	YALI0C03674(YOR168W)	YALI0E28468(YGL245W)
rouxii	ZYRO0C07018(YOR168W)	ZYRO0E09570(YGL245W)
thermotolerans	KLTH0C10340(YOR168W)	KLTH0G00682(YGL245W)
GL3C0394
cerevisiae	SACE0M05016(YMR078C)	SACE0O08624(YOR217W)
glabrata	CAGL0D04268(YMR078C)	CAGL0L02673(YOR217W)
gossypii	ERGO0B05324(YMR078C)	ERGO0C07106(YOR217W)
hansenii	DEHA2C15994(YOR217W)	DEHA2E12496(YMR078C)
kluyveri	SAKL0E02486(YMR078C)	SAKL0H07502(YOR217W)
lactis	KLLA0B13739(YMR078C)	KLLA0D06897(YOR217W)
lipolytica	YALI0B16918(YOR217W)	YALI0D24123(YMR078C)
rouxii	ZYRO0F06446(YOR217W)	ZYRO0G03806(YMR078C)
thermotolerans	KLTH0D05852(YMR078C)	KLTH0D10296(YOR217W)
GL3C0395
cerevisiae	SACE0G06468(YGR029W)	SACE0P07062(YPR037C)
glabrata	CAGL0G00946(YGR029W)	CAGL0K05401(YPR037C)
gossypii	ERGO0B05808(YGR029W)	ERGO0C08778(YPR037C)
hansenii	DEHA2A12826(YGR029W)	DEHA2G24046(YPR037C)
kluyveri	SAKL0B03916(YGR029W)	SAKL0F13970(YPR037C)
lactis	KLLA0B06061(YGR029W)	KLLA0E06161(YPR037C)
lipolytica	YALI0C23078(YPR037C)	YALI0D25894(YGR029W)
rouxii	ZYRO0A12364(YGR029W)	ZYRO0G17314(YPR037C)
thermotolerans	KLTH0F07656(YPR037C)	KLTH0G17908(YGR029W)
GL3C0396
cerevisiae	SACE0I03102(YIL035C)	SACE0O05280(YOR061W)
glabrata	CAGL0G02035(YOR061W)	CAGL0I05192(YIL035C)
gossypii	ERGO0D06908(YIL035C)	ERGO0D14036(YOR061W)
hansenii	DEHA2A13662(YOR061W)	DEHA2C06666(YOR061W)
kluyveri	SAKL0F07854(YIL035C)	SAKL0G00990(YOR061W)
lactis	KLLA0E04247(YIL035C)	KLLA0F16467(YOR061W)
lipolytica	YALI0B18700(YOR061W)	YALI0D16863(YOR061W)
rouxii	ZYRO0B16038(YOR061W)	ZYRO0D16170(YIL035C)
thermotolerans	KLTH0A03542(YIL035C)	KLTH0F17490(YOR061W)
GL3C0397
cerevisiae	SACE0J03498(YJL062W)	SACE0L00814(YLL031C)
glabrata	CAGL0G04015(YLL031C)	CAGL0J05236(YJL062W)
gossypii	ERGO0E04400(YJL062W)	ERGO0G11198(YLL031C)
hansenii	DEHA2A04378(YJL062W)	DEHA2D06908(YLL031C)
kluyveri	SAKL0D06974(YJL062W)	SAKL0H25542(YLL031C)
lactis	KLLA0C17534(YLL031C)	KLLA0F01705(YJL062W)
lipolytica	YALI0D26235(YJL062W)	YALI0E12089(YLL031C)
rouxii	ZYRO0B01034(YLL031C)	ZYRO0G20724(YJL062W)
thermotolerans	KLTH0E06094(YLL031C)	KLTH0H10736(YJL062W)
GL3C0398
cerevisiae	SACE0D06116(YDR037W)	SACE0N05632(YNL073W)
glabrata	CAGL0J10230(YNL073W)	CAGL0K12012(YDR037W)
gossypii	ERGO0E16588(YNL073W)	ERGO0G09174(YDR037W)
hansenii	DEHA2A05412(YNL073W)	DEHA2F06820(YDR037W)
kluyveri	SAKL0D02992(YDR037W)	SAKL0E09152(YNL073W)
lactis	KLLA0F04796(YNL073W)	KLLA0F18392(YDR037W)
lipolytica	YALI0D23639(YDR037W)	YALI0F16291(YDR037W)
rouxii	ZYRO0A01034(YNL073W)	ZYRO0E06908(YDR037W)
thermotolerans	KLTH0C05192(YDR037W)	KLTH0G08954(YNL073W)
GL3C0399
cerevisiae	SACE0D10318(YDR235W)	SACE0M02112(YML046W)
glabrata	CAGL0K11000(YDR235W)	CAGL0L01441(YML046W)
gossypii	ERGO0B02398(YDR235W)	ERGO0C02772(YML046W)
hansenii	DEHA2B04224(YML046W)	DEHA2F19800(YDR235W)
kluyveri	SAKL0D12210(YML046W)	SAKL0H12276(YDR235W)
lactis	KLLA0A08019(YML046W)	KLLA0C15169(YDR235W)
lipolytica	YALI0D16225(YML046W)	YALI0F26631(YML046W)
rouxii	ZYRO0A10120(YDR235W)	ZYRO0G04840(YML046W)
thermotolerans	KLTH0C03014(YML046W)	KLTH0E10626(YDR235W)
GL3C0400
cerevisiae	SACE0B08998(YBR291C)	SACE0F02816(YFR045W)
glabrata	CAGL0C02013(YFR045W)	CAGL0L02079(YBR291C)
gossypii	ERGO0F11638(YFR045W)	ERGO0G06952(YBR291C)
hansenii	DEHA2F11352(YBR291C)	DEHA2F26334(YFR045W)
kluyveri	SAKL0A09284(YBR291C)	SAKL0F01078(YFR045W)
lactis	KLLA0A00979(YFR045W)	KLLA0E18723(YBR291C)
lipolytica	YALI0F20966(YFR045W)	YALI0F26323(YBR291C)
rouxii	ZYRO0B01804(YBR291C)	ZYRO0E09284(YFR045W)
thermotolerans	KLTH0D06622(YBR291C)	KLTH0G00968(YFR045W)
GL3C0401
cerevisiae	SACE0G02068(YGL172W)	SACE0G08426(YGR119C)
glabrata	CAGL0L04862(YGR119C)	CAGL0L05852(YGL172W)
gossypii	ERGO0A06974(YGR119C)	ERGO0D08206(YGL172W)
hansenii	DEHA2C14234(YGL172W)	DEHA2E09328(YGR119C)
kluyveri	SAKL0F03498(YGR119C)	SAKL0H24354(YGL172W)
lactis	KLLA0B11143(YGR119C)	KLLA0F22363(YGL172W)
lipolytica	YALI0A20702(YGR119C)	YALI0C23166(YGL172W)
rouxii	ZYRO0B04510(YGR119C)	ZYRO0E02508(YGL172W)
thermotolerans	KLTH0E07084(YGL172W)	KLTH0F14278(YGR119C)
GL3C0402
cerevisiae	SACE0J06204(YJR058C)	SACE0L11593(YLR170C)
glabrata	CAGL0B04983(YLR170C)	CAGL0H01859(YJR058C)
gossypii	ERGO0F08448(YLR170C)	ERGO0F14366(YJR058C)
hansenii	DEHA2F10230(YJR058C)	DEHA2F16742(YLR170C)	DEHA2G14102(YJL024C)
kluyveri	SAKL0D08074(YLR170C)	SAKL0D12584(YJR058C)
lactis	KLLA0B06545(YJR058C)	KLLA0F22814(YLR170C)
lipolytica	YALI0B04246(YJR058C)
rouxii	ZYRO0E05236(YLR170C)	ZYRO0G04532(YJR058C)
thermotolerans	KLTH0C02706(YJR058C)	KLTH0H11770(YLR170C)
GL3C0403
cerevisiae	SACE0C01056(YCL024W)	SACE0D16236(YDR507C)	SACE0K02706(YKL101W)
glabrata	CAGL0K05709(YDR507C)	CAGL0K08514(YKL101W)
gossypii	ERGO0B04136(YKL101W)	ERGO0F22088(YDR507C)
hansenii	DEHA2E14080(YDR507C)	DEHA2G13948(YKL101W)
kluyveri	SAKL0C01716(YDR507C)	SAKL0E02860(YKL101W)
lactis	KLLA0C01650(YDR507C)	KLLA0F13552(YKL101W)
lipolytica	YALI0E06519(YKL101W)
rouxii	ZYRO0F17402(YDR507C)	ZYRO0G03366(YKL101W)
thermotolerans	KLTH0D05566(YKL101W)	KLTH0F01672(YDR507C)
GL3C0404
cerevisiae	SACE0D03828(YDL072C)	SACE0K03586(YKL065C)	SACE0M04180(YMR040W)
glabrata	CAGL0D00704(YDL072C)	CAGL0M13255(YKL065C)
gossypii	ERGO0B07326(YKL065C)	ERGO0E09944(YDL072C)
hansenii	DEHA2D11308(YDL072C)	DEHA2E11000(YMR040W)
kluyveri	SAKL0B11484(YKL065C)	SAKL0G15708(YDL072C)
lactis	KLLA0B03091(YDL072C)	KLLA0F26829(YKL065C)
lipolytica	YALI0E26026(YDL072C)
rouxii	ZYRO0B12694(YDL072C)	ZYRO0F00880(YKL065C)
thermotolerans	KLTH0D08866(YKL065C)	KLTH0D14674(YDL072C)
GL3C0405
cerevisiae	SACE0I02178(YIL078W)	SACE0K00748(YKL194C)
glabrata	CAGL0D03542(YKL194C)	CAGL0M12991(YIL078W)
gossypii	ERGO0C03938(YIL078W)	ERGO0E10780(YKL194C)
hansenii	DEHA2B10252(YIL078W)	DEHA2D08206(YKL194C)
kluyveri	SAKL0F09614(YIL078W)	SAKL0G16698(YKL194C)
lactis	KLLA0D02772(YKL194C)	KLLA0F05918(YIL078W)
lipolytica	YALI0A09427(YKL194C)	YALI0F11231(YIL078W)
rouxii	ZYRO0B13596(YKL194C)	ZYRO0C09086(YIL078W)
thermotolerans	KLTH0A05192(YIL078W)	KLTH0D15620(YKL194C)
GL3C0406
cerevisiae	SACE0G00484(YGL247W)	SACE0H02178(YHR036W)
glabrata	CAGL0D03960(YHR036W)	CAGL0H07689(YGL247W)
gossypii	ERGO0A02750(YHR036W)	ERGO0F11814(YGL247W)
hansenii	DEHA2F14586(YHR036W)	DEHA2F17248(YGL247W)
kluyveri	SAKL0F00682(YGL247W)	SAKL0G10076(YHR036W)
lactis	KLLA0C10527(YHR036W)	KLLA0E12871(YGL247W)
lipolytica	YALI0B20592(YHR036W)	YALI0E28512(YGL247W)
rouxii	ZYRO0E09636(YGL247W)	ZYRO0G16896(YHR036W)
thermotolerans	KLTH0G00616(YGL247W)	KLTH0G06204(YHR036W)
GL3C0407
cerevisiae	SACE0L04576(YLR144C)	SACE0N08888(YNR067C)
glabrata	CAGL0M04565(YLR144C)
gossypii	ERGO0G03674(YNR067C)	ERGO0G04708(YLR144C)
hansenii	DEHA2B06732(YNR067C)	DEHA2G00726(YLR144C)
kluyveri	SAKL0D02640(YLR144C)	SAKL0H14872(YLR144C)
lactis	KLLA0D17050(YLR144C)	KLLA0F11704(YNR067C)
lipolytica	YALI0A07142(YLR144C)	YALI0B00418	YALI0B17996(YNR067C)	YALI0C12056(YNR067C)
rouxii	ZYRO0F14080(YLR144C)
thermotolerans	KLTH0C04906(YNR067C)	KLTH0G11528(YLR144C)
GL3C0408
cerevisiae	SACE0J02816(YJL095W)	SACE0L15685(YLR362W)
glabrata	CAGL0B02739(YLR362W)	CAGL0L03520(YJL095W)
gossypii	ERGO0B04664(YLR362W)	ERGO0F07656(YJL095W)
hansenii	DEHA2B05016(YLR362W)	DEHA2C17314(YJL095W)
kluyveri	SAKL0B05082(YLR362W)	SAKL0D05522(YJL095W)
lactis	KLLA0B13112(YLR362W)	KLLA0F14190(YJL095W)
lipolytica	YALI0F08855(YJL095W)	YALI0F13629(YLR362W)
rouxii	ZYRO0B07854(YLR362W)	ZYRO0G15290(YJL095W)
thermotolerans	KLTH0D03454(YJL095W)	KLTH0E04334(YLR362W)
GL3C0409
cerevisiae	SACE0M08404(YMR223W)	SACE0N03278(YNL186W)
glabrata	CAGL0J11352(YNL186W)	CAGL0M11198(YMR223W)
gossypii	ERGO0B01562(YNL186W)	ERGO0F18678(YMR223W)
hansenii	DEHA2C12804(YMR223W)	DEHA2F03520(YNL186W)
kluyveri	SAKL0E13002(YNL186W)	SAKL0H04994(YMR223W)
lactis	KLLA0C06974(YMR223W)	KLLA0D08459(YNL186W)
lipolytica	YALI0C09438(YMR223W)	YALI0D24211(YNL186W)
rouxii	ZYRO0A05962(YMR223W)	ZYRO0C09812(YNL186W)
thermotolerans	KLTH0B07150(YNL186W)	KLTH0D12760(YMR223W)
GL3C0410
cerevisiae
glabrata	CAGL0B02882	CAGL0B02904	CAGL0B02926	CAGL0B02948	CAGL0B02970	CAGL0D00286	CAGL0K12980
gossypii
hansenii	DEHA2A00792	DEHA2A06336	DEHA2C02706	DEHA2D04290	DEHA2D04312	DEHA2D07458	DEHA2G24838
kluyveri	SAKL0E05324	SAKL0E05346	SAKL0H24090
lactis
lipolytica
rouxii
thermotolerans
GL3C0413
cerevisiae	SACE0G00946(YGL226W)	SACE0I01452(YIL111W)	SACE0N06094(YNL052W)
glabrata	CAGL0C01325(YNL052W)	CAGL0I04136(YGL226W)
gossypii	ERGO0D03674(YNL052W)	ERGO0F11352(YGL226W)
hansenii	DEHA2D03036(YNL052W)
kluyveri	SAKL0E08360(YNL052W)	SAKL0F01430(YGL226W)
lactis	KLLA0F03641(YNL052W)
lipolytica	YALI0F03567(YNL052W)
rouxii	ZYRO0D02354(YNL052W)	ZYRO0E08976(YGL226W)
thermotolerans	KLTH0G01254(YGL226W)	KLTH0G09746(YNL052W)
GL3C0416
cerevisiae	SACE0D01848(YDL164C)	SACE0O04004(YOR005C)
glabrata	CAGL0E02695(YOR005C)	CAGL0I03410(YDL164C)
gossypii	ERGO0C01276(YDL164C)	ERGO0C04972(YOR005C)
hansenii	DEHA2A08602(YDL164C)	DEHA2G04224(YOR005C)
kluyveri	SAKL0F10912(YDL164C)
lactis	KLLA0D01089(YOR005C)	KLLA0D12496(YDL164C)
lipolytica	YALI0D21384(YOR005C)	YALI0F01034(YDL164C)
rouxii	ZYRO0C07854(YOR005C)	ZYRO0F11572(YDL164C)
thermotolerans	KLTH0C11286(YOR005C)	KLTH0H01408(YDL164C)
GL3C0418
cerevisiae	SACE0E03432(YER059W)	SACE0G02882(YGL134W)	SACE0P01452(YPL219W)
glabrata	CAGL0E05918(YPL219W)	CAGL0H08998(YGL134W)	CAGL0M12342(YER059W)
gossypii	ERGO0F02816(YPL219W)
hansenii	DEHA2D14344(YIL050W)
kluyveri	SAKL0A03938(YPL219W)	SAKL0F08602(YER059W)
lactis	KLLA0B02024(YGL134W)	KLLA0C08305(YER059W)
lipolytica	YALI0C05126(YIL050W)
rouxii	ZYRO0C08118(YER059W)	ZYRO0E07326(YGL134W)
thermotolerans	KLTH0A04268(YIL050W)	KLTH0H03674(YPL219W)
GL3C0420
cerevisiae	SACE0D13992(YDR398W)	SACE0H05874(YHR196W)
glabrata	CAGL0F02541(YDR398W)	CAGL0M07227(YHR196W)
gossypii	ERGO0B03300(YHR196W)	ERGO0F15026(YDR398W)
hansenii	DEHA2F05478(YDR398W)	DEHA2G04092(YDR398W)
kluyveri	SAKL0G03916(YDR398W)	SAKL0G18370(YHR196W)
lactis	KLLA0B04180(YHR196W)	KLLA0C06633(YDR398W)
lipolytica	YALI0E16280(YDR398W)
rouxii	ZYRO0B08514(YHR196W)	ZYRO0D11616(YDR398W)
thermotolerans	KLTH0D17732(YHR196W)	KLTH0G02772(YDR398W)
GL3C0422
cerevisiae	SACE0D09306(YDR183W)	SACE0O09988(YOR281C)
glabrata	CAGL0F05731(YDR183W)	CAGL0L11066(YOR281C)
gossypii	ERGO0F18700(YOR281C)	ERGO0G05544(YDR183W)
hansenii	DEHA2C12826(YOR281C)
kluyveri	SAKL0H04972(YOR281C)	SAKL0H13948(YDR183W)
lactis	KLLA0C06952(YOR281C)	KLLA0D18282(YDR183W)
lipolytica	YALI0A00781(YDR183W)	YALI0D13090(YOR281C)
rouxii	ZYRO0A05940(YOR281C)	ZYRO0C04004(YDR183W)
thermotolerans	KLTH0D12782(YOR281C)	KLTH0F08756(YDR183W)
GL3C0423
cerevisiae	SACE0L17731(YLR455W)	SACE0M04290(YMR044W)
glabrata	CAGL0F06215(YMR044W)	CAGL0H00308(YLR455W)
gossypii	ERGO0B07370(YMR044W)	ERGO0E02134(YLR455W)
hansenii	DEHA2F12562(YLR455W)	DEHA2F22484(YLR455W)
kluyveri	SAKL0B11726(YMR044W)	SAKL0F15840(YLR455W)
lactis	KLLA0B10802(YLR455W)	KLLA0F26763(YMR044W)
lipolytica	YALI0C02651(YMR044W)
rouxii	ZYRO0D01254(YLR455W)	ZYRO0F00704(YMR044W)
thermotolerans	KLTH0A01012(YLR455W)	KLTH0B04048(YMR044W)
GL3C0425
cerevisiae	SACE0D11594(YDR295C)	SACE0P10098(YPR179C)
glabrata	CAGL0G09867(YPR179C)	CAGL0H01331(YDR295C)
gossypii	ERGO0A02772(YDR295C)	ERGO0E01980(YPR179C)
hansenii	DEHA2D16214(YDR295C)	DEHA2E02376(YPR179C)
kluyveri	SAKL0F15994(YPR179C)	SAKL0G10032(YDR295C)
lactis	KLLA0C10483(YDR295C)	KLLA0E04841(YPR179C)
lipolytica	YALI0E28204(YPR179C)
rouxii	ZYRO0D01100(YPR179C)	ZYRO0G16940(YDR295C)
thermotolerans	KLTH0A00858(YPR179C)	KLTH0G06160(YDR295C)
GL3C0427
cerevisiae	SACE0D16478(YDR519W)	SACE0N04290(YNL135C)
glabrata	CAGL0H01705(YDR519W)	CAGL0K09724(YNL135C)
gossypii	ERGO0F06996(YNL135C)
hansenii	DEHA2B06050(YNL135C)	DEHA2E15708(YDR519W)
kluyveri	SAKL0C01034(YDR519W)	SAKL0E11462(YNL135C)
lactis	KLLA0A11704(YNL135C)	KLLA0C01045(YDR519W)
lipolytica	YALI0A19602(YDR519W)	YALI0B10450(YNL135C)
rouxii	ZYRO0F17974(YDR519W)	ZYRO0G05962(YNL135C)
thermotolerans	KLTH0B05654(YNL135C)	KLTH0F01034(YDR519W)
GL3C0428
cerevisiae	SACE0D03366(YDL091C)	SACE0M02772(YML013W)
glabrata	CAGL0H04785(YML013W)	CAGL0L07128(YDL091C)
gossypii	ERGO0D13552(YML013W)	ERGO0D15642(YDL091C)
hansenii	DEHA2E08646(YML013W)	DEHA2G16852(YDL091C)
kluyveri	SAKL0E05654(YDL091C)	SAKL0G05280(YML013W)
lactis	KLLA0B01001(YML013W)	KLLA0F07139(YDL091C)
lipolytica	YALI0D14784(YDL091C)
rouxii	ZYRO0A07876(YDL091C)	ZYRO0D12914(YML013W)
thermotolerans	KLTH0F10318(YDL091C)	KLTH0G04136(YML013W)
GL3C0430
cerevisiae	SACE0D12166(YDR319C)	SACE0G03036(YGL126W)
glabrata	CAGL0H07117(YDR319C)	CAGL0I00330(YGL126W)
gossypii	ERGO0A08492(YGL126W)	ERGO0G16148(YDR319C)
hansenii	DEHA2C02860(YDR319C)	DEHA2C09240(YGL126W)
kluyveri	SAKL0A07062(YGL126W)	SAKL0G08866(YDR319C)
lactis	KLLA0B10153(YDR319C)	KLLA0F09526(YGL126W)
lipolytica	YALI0C24145(YDR319C)
rouxii	ZYRO0A09240(YGL126W)	ZYRO0D10142(YDR319C)
thermotolerans	KLTH0H06556(YGL126W)	KLTH0H14828(YDR319C)
GL3C0431
cerevisiae	SACE0N00968(YNL294C)	SACE0O04576(YOR030W)
glabrata	CAGL0H08129(YOR030W)	CAGL0M03663(YNL294C)
gossypii	ERGO0E03168(YOR030W)	ERGO0E03542(YNL294C)
hansenii	DEHA2E11396(YNL294C)	DEHA2E20812
kluyveri	SAKL0C12320(YNL294C)	SAKL0G07194(YOR030W)
lactis	KLLA0A07469(YNL294C)	KLLA0E16831(YOR030W)
lipolytica	YALI0F12397(YNL294C)
rouxii	ZYRO0C02222(YNL294C)	ZYRO0G15906(YOR030W)
thermotolerans	KLTH0A01386(YNL294C)	KLTH0E02310(YOR030W)
GL3C0433
cerevisiae	SACE0I03322(YIL023C)	SACE0O05698(YOR079C)
glabrata	CAGL0I05280(YIL023C)	CAGL0K05577(YOR079C)
gossypii	ERGO0D07040(YIL023C)	ERGO0D14586(YOR079C)
hansenii	DEHA2E05368(YOR079C)
kluyveri	SAKL0E14520(YOR079C)	SAKL0F07722(YIL023C)
lactis	KLLA0A07601(YOR079C)	KLLA0F17886(YIL023C)
lipolytica	YALI0D19008(YOR079C)	YALI0F04312(YIL023C)
rouxii	ZYRO0D16038(YIL023C)	ZYRO0G14476(YOR079C)
thermotolerans	KLTH0E04378(YIL023C)	KLTH0F18128(YOR079C)
GL3C0436
cerevisiae	SACE0C02838(YCR059C)	SACE0D01584(YDL177C)
glabrata	CAGL0J06292(YDL177C)	CAGL0K09262(YCR059C)
gossypii	ERGO0A05786(YCR059C)	ERGO0C04312(YDL177C)
hansenii	DEHA2B05830(YCR059C)	DEHA2B10164(YDL177C)
kluyveri	SAKL0A01694(YCR059C)	SAKL0F09724(YDL177C)
lactis	KLLA0C08932(YCR059C)	KLLA0F05797(YDL177C)
lipolytica	YALI0C01331(YCR059C)
rouxii	ZYRO0C09174(YDL177C)	ZYRO0D08514(YCR059C)
thermotolerans	KLTH0A05258(YDL177C)	KLTH0A06424(YCR059C)
GL3C0440
cerevisiae	SACE0D13508(YDR378C)	SACE0P10164(YPR182W)
glabrata	CAGL0A03051(YDR378C)	CAGL0G09933(YPR182W)
gossypii	ERGO0C09438(YDR378C)	ERGO0E01892(YPR182W)
hansenii	DEHA2D18282(YPR182W)	DEHA2E09878(YPR182W)
kluyveri	SAKL0F16082(YPR182W)	SAKL0G02904(YDR378C)
lactis	KLLA0E02575(YDR378C)	KLLA0E04929(YPR182W)
lipolytica	YALI0A05423(YPR182W)
rouxii	ZYRO0D00990(YPR182W)	ZYRO0G01804(YDR378C)
thermotolerans	KLTH0A00770(YPR182W)	KLTH0F15620(YDR378C)
GL3C0441
cerevisiae	SACE0D06314(YDR045C)	SACE0J06314(YJR063W)
glabrata	CAGL0F00561(YJR063W)	CAGL0H08415(YDR045C)
gossypii	ERGO0F15466(YJR063W)	ERGO0G08976(YDR045C)
hansenii	DEHA2F06556(YDR045C)	DEHA2F23540(YJR063W)
kluyveri	SAKL0D03190(YDR045C)	SAKL0D12760(YJR063W)
lactis	KLLA0B13860(YJR063W)	KLLA0F18568(YDR045C)
lipolytica	YALI0A08151(YJR063W)
rouxii	ZYRO0C13574(YDR045C)	ZYRO0G01892(YJR063W)
thermotolerans	KLTH0C02552(YJR063W)	KLTH0C07216(YDR045C)
GL3C0442
cerevisiae	SACE0D02926(YDL113C)	SACE0D14542(YDR425W)
glabrata	CAGL0F03113(YDR425W)	CAGL0H10428(YDL113C)
gossypii	ERGO0D02574(YDL113C)	ERGO0D13772(YDR425W)
hansenii	DEHA2A02046(YDR425W)	DEHA2G17094(YDL113C)
kluyveri	SAKL0E06710(YDL113C)	SAKL0G05060(YDR425W)
lactis	KLLA0B00803(YDR425W)	KLLA0E09175(YDL113C)
lipolytica	YALI0D07678(YDL113C)
rouxii	ZYRO0D12694(YDR425W)	ZYRO0F07964(YDL113C)
thermotolerans	KLTH0F09328(YDL113C)	KLTH0G03894(YDR425W)
GL3C0443
cerevisiae
glabrata	CAGL0F07579(YKL096W)	CAGL0F07601(YKL096W)
gossypii	ERGO0B05456(YKL096W)	ERGO0B05478(YKL096W)	ERGO0C11022(YKL096W)	ERGO0C11044(YKL096W)	ERGO0D00154(YKL096W)
hansenii
kluyveri
lactis
lipolytica	YALI0D27214	YALI0E11517	YALI0E26125	YALI0E31108	YALI0F18282
rouxii	ZYRO0E10252(YKL096W)	ZYRO0G19690(YKL096W)	ZYRO0G19712(YKL096W)	ZYRO0G19734(YKL096W)	ZYRO0G19756(YKL096W)
thermotolerans
GL3C0444
cerevisiae	SACE0J02134(YJL126W)	SACE0L15443(YLR351C)
glabrata	CAGL0G01210(YLR351C)	CAGL0L05588(YJL126W)
gossypii	ERGO0C00462(YLR351C)
hansenii	DEHA2C03740(YLR351C)	DEHA2C13310(YJL126W)
kluyveri	SAKL0B04444(YLR351C)	SAKL0C06776(YJL126W)
lactis	KLLA0A02453(YLR351C)	KLLA0E15247(YJL126W)
lipolytica	YALI0B07359(YLR351C)	YALI0F29139(YJL126W)
rouxii	ZYRO0A12782(YLR351C)	ZYRO0D03388(YJL126W)
thermotolerans	KLTH0F05984(YJL126W)	KLTH0G17534(YLR351C)
GL3C0445
cerevisiae	SACE0L04774(YLR152C)	SACE0N05170(YNL095C)	SACE0O05962(YOR092W)
glabrata	CAGL0G06468(YOR092W)	CAGL0L03696(YOR092W)
gossypii	ERGO0C02992(YOR092W)	ERGO0G04972(YLR152C)
hansenii	DEHA2D11330(YOR092W)
kluyveri	SAKL0E10010(YOR092W)	SAKL0H14564(YOR092W)
lactis	KLLA0C13607(YOR092W)	KLLA0D17314(YLR152C)
lipolytica	YALI0D02585(YLR152C)
rouxii	ZYRO0E02156(YOR092W)	ZYRO0F14388(YLR152C)
thermotolerans	KLTH0G08118(YOR092W)	KLTH0G11220(YLR152C)
GL3C0446
cerevisiae	SACE0K05632(YKR026C)	SACE0L14101(YLR291C)
glabrata	CAGL0G09669(YLR291C)	CAGL0L03003(YKR026C)
gossypii	ERGO0F07480(YKR026C)	ERGO0G14872(YLR291C)
hansenii	DEHA2D10978(YLR291C)	DEHA2F21934(YKR026C)
kluyveri	SAKL0A07788(YLR291C)
lactis	KLLA0A04433(YLR291C)	KLLA0C05082(YLR291C)	KLLA0F13970(YKR026C)
lipolytica	YALI0F24321(YLR291C)
rouxii	ZYRO0D14740(YLR291C)	ZYRO0F01870(YKR026C)
thermotolerans	KLTH0D03234(YKR026C)	KLTH0G14894(YLR291C)
GL3C0447
cerevisiae	SACE0M00440(YML117W)	SACE0P02200(YPL184C)
glabrata	CAGL0B02365(YML117W)	CAGL0C01419(YPL184C)
gossypii	ERGO0B02068(YML117W)	ERGO0F04048(YPL184C)
hansenii	DEHA2C04796(YPL184C)	DEHA2F01958(YPL184C)
kluyveri	SAKL0A05280(YPL184C)	SAKL0D01364(YML117W)
lactis	KLLA0D01485(YML117W)	KLLA0E19031(YPL184C)
lipolytica	YALI0C15400(YPL184C)
rouxii	ZYRO0G08140(YPL184C)	ZYRO0G14256(YML117W)
thermotolerans	KLTH0C03784(YML117W)	KLTH0H04906(YPL184C)
GL3C0448
cerevisiae	SACE0D13772(YDR388W)
glabrata	CAGL0M01650(YDR388W)
gossypii	ERGO0E11550(YDR388W)	ERGO0F08888(YDR388W)
hansenii	DEHA2B08514(YDR388W)	DEHA2F19602	DEHA2G12144(YDR388W)
kluyveri	SAKL0G03454(YDR388W)	SAKL0G17600(YDR388W)
lactis	KLLA0B04862(YDR388W)	KLLA0E03059(YDR388W)
lipolytica	YALI0D13706(YDR388W)	YALI0F19778(YHR016C)
rouxii	ZYRO0B14454	ZYRO0D11110(YDR388W)
thermotolerans	KLTH0D16434	KLTH0F15114(YDR388W)
GL3C0449
cerevisiae	SACE0L02200(YLR032W)	SACE0O08074(YOR191W)
glabrata	CAGL0A03432(YLR032W)	CAGL0G09493(YOR191W)
gossypii	ERGO0A08074(YOR191W)	ERGO0F10890(YLR032W)
hansenii	DEHA2F05676(YOR191W)	DEHA2G08800(YLR032W)
kluyveri	SAKL0A07546(YOR191W)	SAKL0E04488(YLR032W)
lactis	KLLA0C05368(YOR191W)	KLLA0F17479(YLR032W)
lipolytica	YALI0F30261(YOR191W)
rouxii	ZYRO0A08932(YLR032W)	ZYRO0D15026(YOR191W)
thermotolerans	KLTH0E09174(YLR032W)	KLTH0H06952(YOR191W)
GL3C0450
cerevisiae	SACE0D04048(YDL059C)	SACE0M02354(YML032C)
glabrata	CAGL0D00902(YDL059C)	CAGL0G07381(YML032C)
gossypii	ERGO0E09416(YDL059C)	ERGO0E15290(YML032C)
hansenii	DEHA2C08756(YML032C)	DEHA2G05148(YML032C)
kluyveri	SAKL0G06072(YML032C)	SAKL0H03278(YDL059C)
lactis	KLLA0B01782(YML032C)	KLLA0E05259(YDL059C)
lipolytica	YALI0F02431(YML032C)
rouxii	ZYRO0B12166(YDL059C)	ZYRO0D13772(YML032C)
thermotolerans	KLTH0D14124(YDL059C)	KLTH0G04862(YML032C)
GL3C0451
cerevisiae	SACE0D09922(YDR214W)	SACE0N01320(YNL281W)
glabrata	CAGL0E04906(YDR214W)	CAGL0I02992(YNL281W)
gossypii	ERGO0F13794(YNL281W)	ERGO0G06380(YDR214W)
hansenii	DEHA2F12144(YNL281W)	DEHA2G05830(YDR214W)
kluyveri	SAKL0C09460(YNL281W)	SAKL0H13002(YDR214W)
lactis	KLLA0A04147(YDR214W)	KLLA0C12221(YNL281W)
lipolytica	YALI0B15840(YDR214W)
rouxii	ZYRO0A09372(YDR214W)	ZYRO0B06776(YNL281W)
thermotolerans	KLTH0C09284(YNL281W)	KLTH0F07832(YDR214W)
GL3C0452
cerevisiae	SACE0B08580(YBR271W)	SACE0N06842(YNL024C)
glabrata	CAGL0I09438(YBR271W)	CAGL0M06897(YNL024C)
gossypii	ERGO0D04378(YNL024C)	ERGO0E13794(YBR271W)
hansenii	DEHA2A04840(YBR271W)
kluyveri	SAKL0D06798(YBR271W)	SAKL0E07612(YNL024C)
lactis	KLLA0E08295(YNL024C)	KLLA0E21539(YBR271W)
lipolytica	YALI0C03718(YBR271W)	YALI0C07865(YBR271W)	YALI0D10234(YNL024C)
rouxii	ZYRO0G20548(YBR271W)
thermotolerans	KLTH0G10428(YNL024C)	KLTH0H10560(YBR271W)
GL3C0453
cerevisiae
glabrata
gossypii	ERGO0C02728
hansenii	DEHA2D02596(YDR452W)
kluyveri	SAKL0D15114(YDR452W)	SAKL0F00308
lactis
lipolytica	YALI0A13563(YDR452W)	YALI0A16610(YDR452W)	YALI0B12298(YDR452W)	YALI0C00979(YDR452W)	YALI0C08393(YDR452W)	YALI0E20845(YDR452W)	YALI0E28446(YDR452W)	YALI0E31581(YDR452W)	YALI0E34463(YDR452W)	YALI0E34485(YDR452W)	YALI0F12595(YDR452W)
rouxii	ZYRO0G07436(YDR452W)
thermotolerans	KLTH0E00638(YDR452W)
GL3C0454
cerevisiae	SACE0A01188(YAL021C)	SACE0O02860(YOL042W)
glabrata	CAGL0F01001(YOL042W)	CAGL0H06149(YAL021C)
gossypii	ERGO0C11132(YOL042W)	ERGO0C11374(YAL021C)
hansenii	DEHA2F04136(YAL021C)	DEHA2F04158(YAL021C)
kluyveri	SAKL0B09768(YOL042W)	SAKL0B10032(YAL021C)
lactis	KLLA0F07733(YOL042W)	KLLA0F15884(YAL021C)
lipolytica	YALI0B15147(YAL021C)
rouxii	ZYRO0D05302(YAL021C)	ZYRO0D05588(YOL042W)
thermotolerans	KLTH0D02310(YAL021C)	KLTH0D02574(YOL042W)
GL3C0456
cerevisiae	SACE0G01364(YGL205W)
glabrata	CAGL0A03740(YGL205W)
gossypii	ERGO0E16500(YGL205W)
hansenii	DEHA2C01078(YGL205W)	DEHA2D17204(YGL205W)	DEHA2D17248(YGL205W)
kluyveri	SAKL0F02068(YGL205W)
lactis	KLLA0F09933(YGL205W)
lipolytica	YALI0C23859(YGL205W)	YALI0D24750(YGL205W)	YALI0E06567(YGL205W)	YALI0E27654(YGL205W)	YALI0E32835(YGL205W)	YALI0F10857(YGL205W)
rouxii	ZYRO0E08338(YGL205W)
thermotolerans	KLTH0G01914(YGL205W)
GL3C0458
cerevisiae	SACE0D00990(YDL206W)	SACE0J07238(YJR106W)
glabrata	CAGL0C04961(YJR106W)	CAGL0J09658(YDL206W)
gossypii	ERGO0B08976(YJR106W)
hansenii	DEHA2D05324(YDL206W)	DEHA2F19822(YDL206W)
kluyveri	SAKL0F15136(YJR106W)	SAKL0H12254(YDL206W)
lactis	KLLA0C15191(YDL206W)	KLLA0D10912(YJR106W)
lipolytica	YALI0F18040(YDL206W)
rouxii	ZYRO0A10142(YDL206W)	ZYRO0D01958(YJR106W)
thermotolerans	KLTH0E01364(YJR106W)	KLTH0E10648(YDL206W)
GL3C0459
cerevisiae	SACE0L17687(YLR454W)	SACE0P08646(YPR117W)
glabrata	CAGL0D04510(YPR117W)	CAGL0H00330(YLR454W)
gossypii	ERGO0B09416(YLR454W)
hansenii	DEHA2C07458(YPR117W)	DEHA2F12452(YLR454W)
kluyveri	SAKL0F06424(YPR117W)	SAKL0F15576(YLR454W)
lactis	KLLA0B10582(YLR454W)	KLLA0D15180(YPR117W)
lipolytica	YALI0E30855(YPR117W)
rouxii	ZYRO0C12716(YPR117W)	ZYRO0D01518(YLR454W)
thermotolerans	KLTH0E05434(YPR117W)	KLTH0F18546(YLR454W)
GL3C0460
cerevisiae	SACE0M08096(YMR209C)	SACE0N05236(YNL092W)
glabrata	CAGL0F03839(YMR209C)	CAGL0K09856(YNL092W)
gossypii	ERGO0C02882(YNL092W)	ERGO0E16016(YMR209C)
hansenii	DEHA2A10934(YNL092W)	DEHA2F11044(YMR209C)
kluyveri	SAKL0E09900(YNL092W)	SAKL0H05434(YMR209C)
lactis	KLLA0C07403(YMR209C)	KLLA0C13750(YNL092W)
lipolytica	YALI0D07238(YNL092W)
rouxii	ZYRO0C15532(YNL092W)	ZYRO0F09394(YMR209C)
thermotolerans	KLTH0D12298(YMR209C)
GL3C0464
cerevisiae	SACE0D11572(YDR294C)	SACE0M09086(YMR250W)
glabrata	CAGL0H01309(YDR294C)	CAGL0H02585(YMR250W)
gossypii
hansenii	DEHA2D16192(YDR294C)	DEHA2F10450(YMR250W)
kluyveri	SAKL0B06314(YMR250W)	SAKL0G10054(YDR294C)
lactis	KLLA0C10505(YDR294C)	KLLA0C14432(YMR250W)
lipolytica	YALI0E28237(YDR294C)	YALI0F08415(YMR250W)
rouxii	ZYRO0F12826(YMR250W)	ZYRO0G16918(YDR294C)
thermotolerans	KLTH0E14080(YMR250W)	KLTH0G06182(YDR294C)
GL3C0465
cerevisiae	SACE0I00418(YIL156W-B)	SACE0K04620(YKL018C-A)
glabrata	CAGL0H06732(YIL156W-B)	CAGL0L09779(YKL018C-A)
gossypii	ERGO0C02530(YIL156W-B)	ERGO0F12628(YIL156W-B)
hansenii	DEHA2F25410(YIL156W-B)	DEHA2G02244(YIL156W-B)
kluyveri	SAKL0G19558(YKL018C-A)
lactis	KLLA0E18041(YKL018C-A)	KLLA0F10967(YIL156W-B)
lipolytica	YALI0F21241(YIL156W-B)
rouxii	ZYRO0B16588(YIL156W-B)	ZYRO0D00726(YKL018C-A)
thermotolerans	KLTH0C00726(YKL018C-A)	KLTH0E00770(YIL156W-B)
GL3C0468
cerevisiae	SACE0B02860(YBR014C)	SACE0D05016(YDL010W)	SACE0P02838(YPL156C)
glabrata	CAGL0I04554(YBR014C)	CAGL0M02167(YPL156C)
gossypii	ERGO0C08118(YPL156C)	ERGO0E08756(YDL010W)
hansenii	DEHA2E13508(YDL010W)
kluyveri	SAKL0C10494(YBR014C)	SAKL0H06468(YPL156C)
lactis	KLLA0D05973(YPL156C)	KLLA0E17733(YDL010W)
lipolytica	YALI0F28127(YDL010W)
rouxii	ZYRO0A04928(YDL010W)
thermotolerans	KLTH0D11308(YPL156C)	KLTH0G16060(YBR014C)
GL3C0470
cerevisiae	SACE0M10626(YMR316W)	SACE0N03630(YNL165W)	SACE0O12166(YOR385W)
glabrata	CAGL0J06138(YNL165W)	CAGL0K08338(YOR385W)
gossypii	ERGO0F06182(YNL165W)
hansenii
kluyveri	SAKL0E12496(YNL165W)	SAKL0G08096(YNL165W)
lactis	KLLA0D07964(YNL165W)
lipolytica
rouxii	ZYRO0F02112(YOR385W)	ZYRO0F02134(YOR385W)	ZYRO0F02156(YOR385W)	ZYRO0G05082(YNL165W)
thermotolerans	KLTH0B06578(YNL165W)	KLTH0C01166(YOR385W)	KLTH0E15928(YMR316W)
GL3C0472
cerevisiae	SACE0M01892(YML054C)
glabrata	CAGL0K10736(YML054C)
gossypii
hansenii	DEHA2C01584(YML054C)	DEHA2D05522(YML054C)	DEHA2E00836(YML054C)
kluyveri	SAKL0F16610(YML054C)	SAKL0G16852(YML054C)
lactis	KLLA0B14795(YML054C)	KLLA0D02640(YML054C)
lipolytica	YALI0D12661(YML054C)	YALI0E21307(YML054C)
rouxii	ZYRO0B13728(YML054C)	ZYRO0C18524(YML054C)
thermotolerans	KLTH0C11770(YML054C)	KLTH0C11858(YML054C)	KLTH0H16148(YML054C)
GL3C0473
cerevisiae	SACE0O05236(YOR059C)
glabrata	CAGL0L10318(YOR059C)
gossypii	ERGO0D13992(YOR059C)	ERGO0F14740(YOR059C)
hansenii	DEHA2C14960(YOR059C)	DEHA2G18040(YOR059C)
kluyveri	SAKL0D12100(YOR059C)	SAKL0G01034(YOR059C)
lactis	KLLA0F16423(YOR059C)	KLLA0F16709(YOR059C)
lipolytica	YALI0B14124(YOR059C)	YALI0E33935(YOR059C)
rouxii	ZYRO0B15994(YOR059C)	ZYRO0F05566(YOR059C)
thermotolerans	KLTH0C03102(YOR059C)	KLTH0F17446(YOR059C)
GL3C0475
cerevisiae	SACE0N06732(YNL026W)
glabrata	CAGL0M06853(YNL026W)
gossypii	ERGO0E17468(YNL026W)	ERGO0G17094(YNL026W)
hansenii	DEHA2A09944(YNL026W)	DEHA2E19316
kluyveri	SAKL0E07194(YNL026W)	SAKL0G02574(YNL026W)
lactis	KLLA0E02223(YNL026W)	KLLA0E08735(YNL026W)
lipolytica	YALI0C06974(YNL026W)	YALI0D04554(YNL026W)
rouxii	ZYRO0A02310(YNL026W)	ZYRO0F10076(YNL026W)
thermotolerans	KLTH0F16016(YNL026W)	KLTH0G10824(YNL026W)
GL3C0478
cerevisiae	SACE0D09460(YDR191W)	SACE0O04488(YOR025W)
glabrata	CAGL0F05621(YDR191W)	CAGL0H08239(YOR025W)
gossypii	ERGO0E02948(YOR025W)	ERGO0G05786(YDR191W)
hansenii	DEHA2E15202(YOR025W)
kluyveri	SAKL0G06974(YOR025W)	SAKL0H13706(YDR191W)
lactis	KLLA0A07172(YOR025W)	KLLA0D18535(YDR191W)
lipolytica	YALI0D02145(YOR025W)
rouxii	ZYRO0A05566(YOR025W)	ZYRO0C04246(YDR191W)
thermotolerans	KLTH0F08514(YDR191W)	KLTH0G05720(YOR025W)
GL3C0479
cerevisiae	SACE0D00638(YDL222C)	SACE0M01980(YML052W)	SACE0N03102(YNL194C)
glabrata	CAGL0G05566(YDL222C)	CAGL0L01551(YML052W)
gossypii	ERGO0B01320(YDL222C)	ERGO0F14322(YML052W)
hansenii	DEHA2F12386(YML052W)
kluyveri	SAKL0D12430(YML052W)	SAKL0E13288(YNL194C)
lactis	KLLA0A08184(YML052W)	KLLA0F20900(YDL222C)
lipolytica	YALI0F12331(YNL194C)
rouxii	ZYRO0G04642(YML052W)
thermotolerans	KLTH0B07480(YDL222C)	KLTH0C02816(YML052W)
GL3C0480
cerevisiae	SACE0O08536(YOR213C)	SACE0P03432(YPL129W)
glabrata	CAGL0L02739(YOR213C)	CAGL0M02739(YPL129W)
gossypii	ERGO0C07018(YOR213C)	ERGO0C07040(YPL129W)
hansenii	DEHA2C16390(YPL129W)
kluyveri	SAKL0H07590(YPL129W)	SAKL0H07612(YPL129W)
lactis	KLLA0D06809(YOR213C)	KLLA0D06831(YPL129W)
lipolytica	YALI0B18062(YPL129W)
rouxii	ZYRO0F06336(YOR213C)	ZYRO0F06358(YPL129W)
thermotolerans	KLTH0D10208(YOR213C)	KLTH0D10230(YPL129W)
GL3C0481
cerevisiae	SACE0P05874(YPL015C)
glabrata	CAGL0L08668(YPL015C)
gossypii	ERGO0B04818(YOR025W)	ERGO0G07964(YPL015C)
hansenii	DEHA2C01386(YDL042C)	DEHA2F07656(YPL015C)
kluyveri	SAKL0B02442(YPL015C)	SAKL0B04928(YOL068C)
lactis	KLLA0F11033(YPL015C)
lipolytica	YALI0D16687(YDR191W)	YALI0D20724(YOL068C)	YALI0F11583(YDL042C)
rouxii	ZYRO0B08008(YDL042C)	ZYRO0F03960(YPL015C)
thermotolerans	KLTH0A02596(YPL015C)	KLTH0A03300
GL3C0482
cerevisiae	SACE0B06094(YBR162C)	SACE0J01100(YJL171C)
glabrata	CAGL0M05599(YBR162C)	CAGL0M08206(YJL171C)
gossypii	ERGO0D10648(YBR162C)	ERGO0E05236(YJL171C)
hansenii	DEHA2D15224(YBR162C)
kluyveri	SAKL0C04994(YJL171C)	SAKL0C05016(YJL171C)	SAKL0H10692(YBR162C)
lactis	KLLA0A06556(YJL171C)	KLLA0B09746(YBR162C)
lipolytica	YALI0A17919(YBR162C)
rouxii	ZYRO0F08844(YBR162C)
thermotolerans	KLTH0E11968(YBR162C)	KLTH0F04466(YJL171C)
GL3C0483
cerevisiae	SACE0K05434(YKR017C)	SACE0M01540(YML068W)
glabrata	CAGL0G07733(YKR017C)	CAGL0L11330(YML068W)
gossypii	ERGO0F07920(YKR017C)
hansenii	DEHA2B01320(YKR017C)	DEHA2B08756(YML068W)
kluyveri	SAKL0A10472(YML068W)	SAKL0D05852(YKR017C)
lactis	KLLA0D02266(YKR017C)
lipolytica	YALI0C20889(YML068W)	YALI0F27511(YKR017C)
rouxii	ZYRO0B14388(YML068W)	ZYRO0G21450(YKR017C)
thermotolerans	KLTH0D16368(YML068W)	KLTH0H09680(YKR017C)
GL3C0484
cerevisiae	SACE0C02882(YCR061W)	SACE0N02266(YNL237W)
glabrata	CAGL0K09218(YCR061W)
gossypii	ERGO0A05720(YCR061W)
hansenii	DEHA2C10384(YNL237W)	DEHA2F12870(YCR061W)
kluyveri	SAKL0A01628(YCR061W)	SAKL0G00462(YNL237W)
lactis	KLLA0C08866(YCR061W)	KLLA0D19789(YNL237W)
lipolytica	YALI0E19558(YCR061W)	YALI0F17798(YNL237W)
rouxii	ZYRO0D08492(YCR061W)	ZYRO0F15576(YNL237W)
thermotolerans	KLTH0A06446(YCR061W)	KLTH0H00440(YNL237W)
GL3C0485
cerevisiae	SACE0E02618(YER028C)	SACE0G01276(YGL209W)	SACE0G05104(YGL035C)
glabrata	CAGL0A01628(YGL035C)	CAGL0C02519(YER028C)	CAGL0K09372(YGL209W)
gossypii	ERGO0F16852(YGL035C)
hansenii	DEHA2B03586(YGL035C)	DEHA2F03454(YGL035C)
kluyveri	SAKL0F01980(YER028C)	SAKL0H20988(YGL035C)
lactis	KLLA0E11023(YGL035C)
lipolytica	YALI0E07942(YGL035C)
rouxii	ZYRO0G09438(YGL035C)
thermotolerans	KLTH0G01826(YGL209W)	KLTH0H09196(YGL035C)
GL3C0486
cerevisiae	SACE0P08888(YPR128C)
glabrata	CAGL0D04774(YPR128C)
gossypii	ERGO0D10208(YPR128C)	ERGO0F09064(YEL006W)
hansenii	DEHA2E08316(YPR128C)	DEHA2G13596(YIL006W)
kluyveri	SAKL0F03674(YPR128C)	SAKL0G03124(YEL006W)
lactis	KLLA0B11319(YPR128C)	KLLA0E02817(YEL006W)
lipolytica	YALI0C06127(YPR128C)	YALI0E03058(YPR128C)
rouxii	ZYRO0B02354(YPR128C)	ZYRO0C06490(YPR128C)
thermotolerans	KLTH0F14102(YPR128C)	KLTH0F15422(YEL006W)
GL3C0487
cerevisiae	SACE0I01034(YIL130W)	SACE0J00440(YJL206C)
glabrata	CAGL0F02519(YJL206C)	CAGL0G08844(YIL130W)
gossypii	ERGO0E16764(YIL130W)
hansenii	DEHA2A12892(YIL130W)	DEHA2C00946(YIL130W)	DEHA2C15906(YJL206C)
kluyveri	SAKL0C03938(YIL130W)	SAKL0E08998(YIL130W)
lactis	KLLA0C03201(YJL206C)	KLLA0F04609(YIL130W)
lipolytica	YALI0C22990(YIL130W)	YALI0F03630(YJL206C)
rouxii	ZYRO0C18150(YJL206C)
thermotolerans	KLTH0G09108(YIL130W)
GL3C0488
cerevisiae	SACE0E03080(YER047C)	SACE0P04642(YPL074W)
glabrata	CAGL0H05357(YPL074W)	CAGL0J02728(YER047C)
gossypii	ERGO0D06776(YER047C)	ERGO0E02618(YPL074W)
hansenii	DEHA2E02904(YER047C)
kluyveri	SAKL0F08008(YER047C)	SAKL0H10032(YPL074W)
lactis	KLLA0E04379(YER047C)	KLLA0E23409(YPL074W)
lipolytica	YALI0B20834(YER047C)
rouxii	ZYRO0D03938(YPL074W)	ZYRO0D16346(YER047C)
thermotolerans	KLTH0A03696(YER047C)	KLTH0E12562(YPL074W)
GL3C0489
cerevisiae
glabrata
gossypii
hansenii	DEHA2E23122	DEHA2E23144	DEHA2E23166	DEHA2E23188	DEHA2E23232	DEHA2E23254	DEHA2E23364	DEHA2E23386	DEHA2E23408	DEHA2E23430	DEHA2E23452	DEHA2E23474	DEHA2E23518	DEHA2E23540	DEHA2E23584	DEHA2E23606
kluyveri
lactis
lipolytica
rouxii
thermotolerans
GL3C0490
cerevisiae	SACE0B01100(YBL064C)
glabrata	CAGL0A04433(YBL064C)
gossypii	ERGO0C00308(YBL064C)	ERGO0G16544(YBL064C)
hansenii	DEHA2C16654(YBL064C)	DEHA2F09680(YBL064C)
kluyveri	SAKL0B04686(YBL064C)	SAKL0F12320(YBL064C)
lactis	KLLA0A02651(YBL064C)	KLLA0E20285(YBL064C)
lipolytica	YALI0A19426(YBL064C)	YALI0F08195(YBL064C)
rouxii	ZYRO0A12958(YBL064C)	ZYRO0B03256(YBL064C)
thermotolerans	KLTH0C06798(YBL064C)	KLTH0G17314(YBL064C)
GL3C0491
cerevisiae	SACE0A02068(YAR035W)	SACE0E02508(YER024W)
glabrata	CAGL0C05027(YAR035W)	CAGL0I08305(YER024W)	CAGL0K01771(YAR035W)
gossypii	ERGO0B09240(YER024W)	ERGO0E13442(YAR035W)
hansenii	DEHA2D09152(YAR035W)	DEHA2E10296(YER024W)
kluyveri	SAKL0C07700(YAR035W)	SAKL0F15400(YER024W)
lactis	KLLA0C04169(YAR035W)	KLLA0D10637(YER024W)
lipolytica	YALI0F21197(YAR035W)
rouxii	ZYRO0A05236(YAR035W)	ZYRO0D01694(YER024W)
thermotolerans
GL3C0492
cerevisiae	SACE0G08272(YGR110W)
glabrata	CAGL0L04686(YGR110W)
gossypii	ERGO0B04488(YGR110W)
hansenii	DEHA2B13596(YGR110W)	DEHA2F22770(YGR110W)	DEHA2G05104(YGR110W)	DEHA2G08448(YDR125C)
kluyveri	SAKL0B06116(YGR110W)	SAKL0G19074(YGR110W)
lactis	KLLA0B12914(YGR110W)
lipolytica	YALI0C07326(YGR110W)	YALI0D17842(YGR110W)	YALI0E34881(YGR110W)
rouxii	ZYRO0C06270(YGR110W)
thermotolerans	KLTH0C01254(YGR110W)	KLTH0E13948(YGR110W)
GL3C0493
cerevisiae	SACE0G06974(YGR052W)	SACE0H03300(YHR082C)
glabrata	CAGL0F03311(YHR082C)	CAGL0K04301(YGR052W)
gossypii	ERGO0D16214(YHR082C)	ERGO0E01672(YGR052W)
hansenii	DEHA2F09548(YHR082C)	DEHA2F25938(YHR082C)
kluyveri	SAKL0B04752(YGR052W)	SAKL0G08250(YHR082C)
lactis	KLLA0A02717(YGR052W)	KLLA0E17073(YHR082C)
lipolytica	YALI0F11385(YHR082C)
rouxii	ZYRO0D10252(YHR082C)
thermotolerans	KLTH0E03652(YHR082C)	KLTH0G18194(YGR052W)
GL3C0494
cerevisiae	SACE0L14827(YLR326W)
glabrata	CAGL0A01001(YLR326W)
gossypii	ERGO0E05940(YLR326W)
hansenii	DEHA2A07018(YLR326W)	DEHA2E15774(YLR326W)	DEHA2G15774(YLR326W)
kluyveri	SAKL0G07788(YLR326W)	SAKL0H22990(YLR326W)
lactis	KLLA0A06996(YLR326W)	KLLA0C18161(YLR326W)
lipolytica	YALI0C06193(YLR326W)	YALI0E22264(YLR326W)
rouxii	ZYRO0G11066(YLR326W)
thermotolerans	KLTH0E02882(YLR326W)	KLTH0E08690(YLR326W)
GL3C0497
cerevisiae	SACE0J07062(YJR099W)
glabrata	CAGL0C04609(YJR099W)
gossypii	ERGO0G01298	ERGO0G01342(YJR099W)
hansenii	DEHA2G15312(YJR099W)	DEHA2G19690
kluyveri	SAKL0F14344(YJR099W)	SAKL0F14388(YJR099W)
lactis	KLLA0E09967(YJR099W)	KLLA0E10011
lipolytica	YALI0B16698(YJR099W)	YALI0F15697(YJR099W)
rouxii	ZYRO0G17622(YJR099W)
thermotolerans	KLTH0E02024	KLTH0E02068(YJR099W)
GL3C0498
cerevisiae	SACE0J06666(YJR080C)
glabrata	CAGL0D03872	CAGL0M09317(YJR080C)
gossypii	ERGO0A03014
hansenii	DEHA2F18106(YJR080C)	DEHA2G17622
kluyveri	SAKL0F13728(YJR080C)	SAKL0G09790
lactis	KLLA0C10230	KLLA0E06359(YJR080C)
lipolytica	YALI0E03784(YJR080C)
rouxii	ZYRO0C13860	ZYRO0F13420(YJR080C)
thermotolerans	KLTH0C05368(YJR080C)	KLTH0G05940
GL3C0500
cerevisiae	SACE0B01804(YBL031W)	SACE0O11880(YOR372C)
glabrata	CAGL0F04235(YBL031W)	CAGL0G03729(YOR372C)
gossypii	ERGO0D18788(YOR372C)
hansenii	DEHA2E12914
kluyveri	SAKL0B06776(YBL031W)	SAKL0D14762(YOR372C)
lactis	KLLA0E12343(YBL031W)	KLLA0F00396(YOR372C)
lipolytica	YALI0A10681
rouxii	ZYRO0C00528(YOR372C)	ZYRO0G13090(YBL031W)
thermotolerans	KLTH0D00726(YOR372C)	KLTH0E14498(YBL031W)
GL3C0501
cerevisiae	SACE0L13903(YLR284C)	SACE0O07810(YOR180C)
glabrata	CAGL0F05071(YLR284C)
gossypii	ERGO0G14652(YOR180C)
hansenii	DEHA2A00462(YLR284C)	DEHA2E02024(YLR284C)	DEHA2F04488(YDR036C)
kluyveri	SAKL0A08008(YLR284C)
lactis	KLLA0C04686(YLR284C)
lipolytica	YALI0A07733(YDR036C)	YALI0B10406(YDR036C)	YALI0F22121(YDR036C)
rouxii	ZYRO0D14454(YOR180C)	ZYRO0D14520(YLR284C)
thermotolerans	KLTH0G15114(YLR284C)
GL3C0502
cerevisiae	SACE0G11616(YGR254W)	SACE0H05346(YHR174W)	SACE0M10758(YMR323W)	SACE0O12320(YPL281C)	SACE0P00154(YPL281C)
glabrata	CAGL0F08261(YGR254W)	CAGL0I02486(YGR254W)
gossypii	ERGO0E15048(YHR174W)
hansenii	DEHA2D02112(YGR254W)	DEHA2G14058(YGR254W)
kluyveri	SAKL0H02024(YHR174W)
lactis	KLLA0A09185(YGR254W)
lipolytica	YALI0F16819(YGR254W)
rouxii	ZYRO0C11814(YGR254W)
thermotolerans	KLTH0B08514(YGR254W)
GL3C0504
cerevisiae	SACE0L14233(YLR299W)
glabrata	CAGL0I00506(YLR299W)
gossypii	ERGO0A07964(YLR299W)
hansenii	DEHA2C15928(YLR299W)	DEHA2D09130(YLR299W)	DEHA2G17512(YLR299W)
kluyveri	SAKL0A07634(YLR299W)	SAKL0D07854(YLR299W)
lactis	KLLA0C05236(YLR299W)	KLLA0F23012(YLR299W)
lipolytica	YALI0C11363(YLR299W)	YALI0C20669(YLR299W)
rouxii	ZYRO0D14938(YLR299W)	ZYRO0E05434(YLR299W)
thermotolerans	KLTH0H07062(YLR299W)
GL3C0506
cerevisiae	SACE0N04818(YNL111C)
glabrata	CAGL0L03828(YNL111C)
gossypii	ERGO0D07304(YNL111C)	ERGO0F00374(YNL111C)
hansenii	DEHA2A05742(YNL111C)	DEHA2B09196(YNL111C)
kluyveri	SAKL0E10626(YNL111C)	SAKL0F08316(YML054C)
lactis	KLLA0F23672(YNL111C)	KLLA0F27577(YNL111C)
lipolytica	YALI0D12122(YNL111C)
rouxii	ZYRO0B09812(YNL111C)	ZYRO0D16654(YNL111C)
thermotolerans	KLTH0A04026(YNL111C)	KLTH0D09284(YNL111C)
GL3C0507
cerevisiae	SACE0B02662(YBR005W)	SACE0D05324(YDR003W)
glabrata	CAGL0M10417(YDR003W)
gossypii	ERGO0E08470(YDR003W)
hansenii	DEHA2A04444	DEHA2B13134(YDR003W)
kluyveri	SAKL0C10846(YDR003W)	SAKL0C10890(YDR003W)	SAKL0C10934(YDR003W)
lactis	KLLA0E17447(YDR003W)	KLLA0E17469(YDR003W)
lipolytica	YALI0E17127(YDR003W)
rouxii	ZYRO0A04664(YDR003W)
thermotolerans	KLTH0G16104(YDR003W)	KLTH0G16324(YDR003W)
GL3C0508
cerevisiae	SACE0G02596(YGL147C)	SACE0N05786(YNL067W)
glabrata	CAGL0E04994(YGL147C)	CAGL0G08734(YGL147C)
gossypii	ERGO0D02640(YNL067W)
hansenii	DEHA2F17776(YNL067W)
kluyveri	SAKL0E06776(YNL067W)	SAKL0E08888(YNL067W)
lactis	KLLA0E09109(YNL067W)	KLLA0F04499(YNL067W)
lipolytica	YALI0E29073(YNL067W)
rouxii	ZYRO0A01364(YNL067W)	ZYRO0F08030(YNL067W)
thermotolerans	KLTH0F09284(YNL067W)	KLTH0G09218(YNL067W)
GL3C0509
cerevisiae	SACE0J00682(YJL193W)	SACE0O10604(YOR307C)
glabrata	CAGL0I09746(YOR307C)	CAGL0K00627(YJL193W)
gossypii	ERGO0F18480(YOR307C)
hansenii	DEHA2G05302(YOR307C)	DEHA2G15554(YJL193W)
kluyveri	SAKL0B05786(YOR307C)	SAKL0C04400(YJL193W)
lactis	KLLA0B07689(YJL193W)	KLLA0F08569(YOR307C)
lipolytica	YALI0B10714(YOR307C)
rouxii	ZYRO0C12210(YJL193W)	ZYRO0F12474(YOR307C)
thermotolerans	KLTH0H15268(YOR307C)
GL3C0510
cerevisiae	SACE0M06358(YMR136W)
glabrata	CAGL0D03608(YMR136W)	CAGL0I00902(YMR136W)	CAGL0L06776(YMR136W)
gossypii	ERGO0A08690(YMR136W)	ERGO0D15048(YMR136W)
hansenii	DEHA2F25916(YMR136W)	DEHA2G03432(YMR136W)
kluyveri	SAKL0A06842(YMR136W)	SAKL0E04862(YMR136W)
lactis	KLLA0F17116(YMR136W)
lipolytica
rouxii	ZYRO0A08536(YMR136W)	ZYRO0E01738(YMR136W)
thermotolerans	KLTH0E09548(YMR136W)	KLTH0H06314(YMR136W)
GL3C0511
cerevisiae	SACE0E03256(YER053C)	SACE0J06600(YJR077C)
glabrata	CAGL0F00231(YJR077C)
gossypii	ERGO0E18612(YJR077C)
hansenii	DEHA2B09240(YER053C)	DEHA2B12188(YJR077C)
kluyveri	SAKL0A10450(YJR077C)	SAKL0F08360(YER053C)
lactis	KLLA0B14454(YJR077C)
lipolytica	YALI0C05753(YER053C)	YALI0F14223(YER053C)
rouxii	ZYRO0B00418(YJR077C)	ZYRO0D16698(YER053C)
thermotolerans	KLTH0A04070(YER053C)	KLTH0B00858(YJR077C)
GL3C0512
cerevisiae	SACE0J03542(YJL060W)
glabrata	CAGL0J05126(YJL060W)
gossypii	ERGO0E04312(YJL060W)
hansenii	DEHA2A04818(YJL060W)	DEHA2E04378(YJL060W)	DEHA2E18326(YJL060W)
kluyveri	SAKL0D06886(YJL060W)	SAKL0D11528(YJL060W)
lactis	KLLA0F01617(YJL060W)
lipolytica	YALI0D00825(YJL060W)	YALI0E07051(YJL060W)	YALI0E28787(YJL060W)
rouxii	ZYRO0G20636(YJL060W)
thermotolerans	KLTH0G19646(YJL060W)	KLTH0H10648(YJL060W)
GL3C0513
cerevisiae	SACE0K02332(YKL120W)	SACE0L15399(YLR348C)
glabrata	CAGL0G01166(YLR348C)	CAGL0K11616(YKL120W)
gossypii	ERGO0B04400(YKL120W)
hansenii	DEHA2D01914(YKL120W)	DEHA2E19778(YLR348C)
kluyveri	SAKL0C03718(YLR348C)	SAKL0E03498(YKL120W)
lactis	KLLA0B12826(YKL120W)
lipolytica	YALI0B03344(YLR348C)	YALI0E04048(YKL120W)
rouxii	ZYRO0C18304(YLR348C)	ZYRO0G02640(YKL120W)
thermotolerans	KLTH0D04928(YKL120W)
GL3C0514
cerevisiae	SACE0D01650(YDL174C)
glabrata	CAGL0I05148(YDL174C)
gossypii	ERGO0E15620(YDL174C)
hansenii	DEHA2D08734(YDL174C)	DEHA2F06930(YDL174C)
kluyveri	SAKL0A04598(YDL174C)	SAKL0F11704(YDL174C)	SAKL0G05676(YDL174C)
lactis	KLLA0B01397(YDL174C)	KLLA0D03344(YDL174C)	KLLA0E19691(YDL174C)
lipolytica
rouxii	ZYRO0B02662(YDL174C)	ZYRO0D13420(YDL174C)
thermotolerans	KLTH0B04774(YDL174C)	KLTH0G04532(YDL174C)
GL3C0515
cerevisiae	SACE0B04158(YBR072W)
glabrata
gossypii	ERGO0A01430(YBR072W)	ERGO0D00220(YBR072W)	ERGO0E17028(YBR072W)	ERGO0E18810(YBR072W)	ERGO0F15972(YBR072W)	ERGO0F20658(YBR072W)
hansenii
kluyveri	SAKL0D02794(YBR072W)
lactis	KLLA0F18909(YBR072W)
lipolytica	YALI0C03465(YDR171W)
rouxii	ZYRO0A13486(YBR072W)	ZYRO0D15136(YBR072W)	ZYRO0E07744(YBR072W)	ZYRO0G15840(YBR072W)	ZYRO0G22374(YBR072W)
thermotolerans
GL3C0516
cerevisiae	SACE0E01738(YEL007W)	SACE0H05434(YHR177W)	SACE0M01958(YML053C)
glabrata	CAGL0C03740(YHR177W)	CAGL0L02453(YEL007W)
gossypii	ERGO0D09108(YEL007W)
hansenii	DEHA2B12452(YEL007W)
kluyveri	SAKL0F05060(YEL007W)
lactis	KLLA0D14058(YHR177W)
lipolytica	YALI0B18282(YEL007W)	YALI0C08327(YEL007W)	YALI0D15664(YHR177W)	YALI0F12793(YMR273C)
rouxii	ZYRO0D09196(YEL007W)
thermotolerans	KLTH0F12782(YHR177W)
GL3C0517
cerevisiae	SACE0B05104(YBR112C)
glabrata	CAGL0D01364(YBR112C)	CAGL0M01914
gossypii	ERGO0D01408(YBR112C)
hansenii	DEHA2F02464(YBR112C)	DEHA2F07040(YBR112C)
kluyveri	SAKL0B07986(YBR112C)	SAKL0D02684(YBR112C)
lactis	KLLA0B09262(YBR112C)	KLLA0F11726
lipolytica	YALI0B07579(YBR112C)
rouxii	ZYRO0C16522(YBR112C)	ZYRO0G12562
thermotolerans	KLTH0C04950(YBR112C)	KLTH0F10428(YBR112C)
GL3C0518
cerevisiae	SACE0G03476(YGL105W)
glabrata	CAGL0J10406(YGL105W)
gossypii	ERGO0F04730(YGL105W)	ERGO0F09482(YGL105W)
hansenii	DEHA2A12694(YGL105W)
kluyveri	SAKL0A06094(YGL105W)	SAKL0H20724(YGL105W)
lactis	KLLA0C12023(YGL105W)	KLLA0F10395(YGL105W)
lipolytica	YALI0B01760(YGL105W)	YALI0E03432(YGL105W)
rouxii	ZYRO0G07040(YGL105W)	ZYRO0G21604(YGL105W)
thermotolerans	KLTH0H05742(YGL105W)	KLTH0H09020(YGL105W)
GL3C0519
cerevisiae	SACE0G06864(YGR044C)
glabrata	CAGL0K04257(YGR044C)
gossypii
hansenii	DEHA2F19778(YGR044C)
kluyveri	SAKL0B04664(YGR044C)	SAKL0G16434(YGR044C)
lactis	KLLA0A02629(YGR044C)
lipolytica	YALI0A12925(YGR044C)	YALI0C20713	YALI0E14971(YGR044C)	YALI0E17215(YGR044C)	YALI0E19965(YGR044C)	YALI0F11011(YGR044C)	YALI0F15543(YGR044C)
rouxii	ZYRO0A12936(YGR044C)
thermotolerans	KLTH0G17336(YGR044C)
GL3C0520
cerevisiae	SACE0K07260(YKR099W)
glabrata	CAGL0L02585(YKR099W)
gossypii	ERGO0E04180(YMR213W)	ERGO0F12606(YKR099W)
hansenii	DEHA2C15378(YMR213W)	DEHA2E03344(YKR099W)
kluyveri	SAKL0D06732(YMR213W)	SAKL0E15158(YKR099W)
lactis	KLLA0D04158(YMR213W)	KLLA0F10978(YKR099W)
lipolytica	YALI0B13992(YKR099W)	YALI0D21230(YKR099W)
rouxii	ZYRO0B16566(YKR099W)
thermotolerans	KLTH0E00792(YKR099W)	KLTH0H10494(YMR213W)
GL3C0521
cerevisiae	SACE0J02112(YJL127C)
glabrata	CAGL0L05610(YJL127C)
gossypii	ERGO0F00550(YJL127C)
hansenii	DEHA2A10406(YJL127C)	DEHA2A10428(YJL127C)
kluyveri	SAKL0C06754(YJL127C)	SAKL0H06864(YJL127C)
lactis	KLLA0E15269(YJL127C)	KLLA0F11440(YJL127C)
lipolytica	YALI0E09977(YJL127C)	YALI0E09999(YJL127C)
rouxii	ZYRO0D03366(YJL127C)	ZYRO0F07062(YJL127C)
thermotolerans	KLTH0D10934(YJL127C)	KLTH0F05962(YJL127C)
GL3C0522
cerevisiae	SACE0P04356(YPL088W)
glabrata	CAGL0E05192(YPL088W)	CAGL0E05214(YPL088W)	CAGL0E05236(YPL088W)
gossypii
hansenii	DEHA2A14542(YPL088W)	DEHA2D13244(YPL088W)
kluyveri	SAKL0E00286(YPL088W)	SAKL0H09438(YPL088W)
lactis	KLLA0F19360(YPL088W)
lipolytica	YALI0C12595(YPL088W)
rouxii	ZYRO0A00286(YPL088W)	ZYRO0D02816(YPL088W)	ZYRO0F04840(YPL088W)	ZYRO0G20504(YPL088W)
thermotolerans	KLTH0A08052(YPL088W)
GL3C0525
cerevisiae	SACE0O02046(YOL077W-A)	SACE0O04400(YOR020W-A)
glabrata	CAGL0E04548	CAGL0I07969(YOL077W-A)
gossypii	ERGO0A07062	ERGO0E08844(YOL077W-A)
hansenii	DEHA2G05588	DEHA2G09680(YOL077W-A)
kluyveri	SAKL0G06820(YOR020W-A)
lactis	KLLA0E09329(YOR020W-A)
lipolytica	YALI0B11913
rouxii	ZYRO0B05698(YOL077W-A)
thermotolerans	KLTH0G05566(YOR020W-A)	KLTH0G15972(YOL077W-A)
GL3C0529
cerevisiae	SACE0D05962(YDR034C)
glabrata	CAGL0K11902(YDR034C)
gossypii	ERGO0B02618(YDR034C)	ERGO0F09702(YDR034C)
hansenii	DEHA2A03586(YDR034C)	DEHA2D16016(YDR034C)	DEHA2E00154(YDR034C)
kluyveri	SAKL0D03586(YDR034C)	SAKL0H25146(YDR034C)
lactis	KLLA0D05038(YDR034C)	KLLA0F04213(YDR034C)
lipolytica
rouxii	ZYRO0A03058(YDR034C)	ZYRO0G19338(YDR034C)
thermotolerans	KLTH0C07480(YDR034C)
GL3C0530
cerevisiae	SACE0N07964(YNR029C)
glabrata	CAGL0M10747(YNR029C)
gossypii	ERGO0A05522(YNR029C)
hansenii	DEHA2C01144(YNR029C)	DEHA2C17248(YNR029C)
kluyveri	SAKL0A01342(YNR029C)	SAKL0H26246(YNR029C)
lactis	KLLA0C08613(YNR029C)	KLLA0E09901(YNR029C)
lipolytica	YALI0C17963(YNR029C)	YALI0E12485(YNR029C)
rouxii	ZYRO0D08272(YNR029C)
thermotolerans	KLTH0A06688(YNR029C)	KLTH0C10450(YNR029C)
GL3C0531
cerevisiae
glabrata
gossypii	ERGO0D16698	ERGO0E14564
hansenii	DEHA2C15136	DEHA2F06644
kluyveri	SAKL0C07216	SAKL0D02200
lactis	KLLA0E11309	KLLA0E14917
lipolytica	YALI0B06732	YALI0D09317	YALI0E09064	YALI0F13651
rouxii
thermotolerans	KLTH0C04532	KLTH0F06380
GL3C0532
cerevisiae	SACE0D14762(YDR438W)	SACE0M02662(YML018C)
glabrata	CAGL0F03641(YML018C)	CAGL0G07018(YML018C)
gossypii	ERGO0E15840(YML018C)
hansenii	DEHA2B15422	DEHA2D01606(YML018C)	DEHA2G17380(YML018C)
kluyveri	SAKL0G05456(YML018C)
lactis	KLLA0B01177(YML018C)
lipolytica	YALI0E22803(YML018C)	YALI0F16093
rouxii	ZYRO0D13090(YML018C)
thermotolerans	KLTH0G04312(YML018C)
GL3C0533
cerevisiae	SACE0M00572(YML111W)	SACE0M09680(YMR275C)
glabrata	CAGL0F03465(YML111W)	CAGL0J06732(YML111W)
gossypii	ERGO0B01870(YMR275C)
hansenii	DEHA2C03608(YMR275C)	DEHA2D09020(YMR275C)	DEHA2D09086(YMR275C)	DEHA2D09108(YML111W)	DEHA2G02596(YMR275C)
kluyveri	SAKL0D01606(YML111W)
lactis	KLLA0D01793(YMR275C)
lipolytica
rouxii	ZYRO0G14058(YML111W)
thermotolerans	KLTH0C04004(YML111W)
GL3C0534
cerevisiae	SACE0B06952(YBR200W)
glabrata	CAGL0H08712	CAGL0M05357(YBR200W)
gossypii	ERGO0E02684(YBR200W)	ERGO0G01364
hansenii	DEHA2E21670(YBR200W)
kluyveri	SAKL0F14322	SAKL0H10098(YBR200W)
lactis	KLLA0E09923(YBR200W)	KLLA0E23365(YBR200W)
lipolytica	YALI0F27643(YBR200W)
rouxii	ZYRO0D04004(YBR200W)
thermotolerans	KLTH0E12518(YBR200W)	KLTH0G05742(YBR200W)
GL3C0535
cerevisiae	SACE0P06688(YPR022C)
glabrata	CAGL0K02343(YPR022C)
gossypii
hansenii	DEHA2A12298(YPR022C)	DEHA2B16038(YPR022C)	DEHA2B16148(YPR022C)	DEHA2C14344(YPR022C)	DEHA2E00704(YPR022C)	DEHA2G19536(YPR022C)
kluyveri	SAKL0H24464(YPR022C)
lactis	KLLA0E13465(YPR022C)
lipolytica	YALI0C05995(YPR022C)	YALI0D05041(YGR067C)	YALI0E30789(YGR067C)
rouxii
thermotolerans	KLTH0E03124(YPR022C)
GL3C0536
cerevisiae	SACE0I01276(YIL119C)
glabrata	CAGL0G08602(YIL119C)
gossypii	ERGO0C09658(YIL119C)
hansenii
kluyveri	SAKL0B01342(YIL119C)	SAKL0B01386(YIL119C)	SAKL0B01408(YIL119C)	SAKL0B01452(YIL119C)	SAKL0B04070(YIL119C)	SAKL0E08712(YIL119C)
lactis
lipolytica
rouxii
thermotolerans	KLTH0E07150(YIL119C)	KLTH0E10362(YIL119C)	KLTH0G18392	KLTH0G18414(YIL119C)	KLTH0H04356(YIL119C)
GL3C0537
cerevisiae	SACE0D04576(YDL035C)
glabrata	CAGL0K01507(YDL035C)
gossypii	ERGO0E06204(YDL035C)
hansenii	DEHA2A14234(YDL035C)	DEHA2A14256(YDL035C)	DEHA2B14872(YDL035C)	DEHA2E15048(YDL035C)	DEHA2G00572(YDL035C)
kluyveri	SAKL0C08712(YDL035C)
lactis	KLLA0F24750(YDL035C)
lipolytica	YALI0D13552(YDL035C)	YALI0F19426(YDL035C)
rouxii	ZYRO0B05038(YDL035C)
thermotolerans	KLTH0C08800(YDL035C)
GL3C0538
cerevisiae	SACE0B02970(YBR019C)	SACE0H06204(YHR210C)	SACE0N08976(YNR071C)
glabrata
gossypii
hansenii	DEHA2C02398(YBR019C)	DEHA2C02464(YBR019C)	DEHA2D00902(YBR019C)
kluyveri	SAKL0C11550(YBR019C)
lactis	KLLA0F08415(YBR019C)
lipolytica	YALI0C09570(YBR019C)	YALI0D05335(YBR019C)	YALI0D25080(YBR019C)	YALI0E26829(YBR019C)
rouxii	ZYRO0A04158(YBR019C)
thermotolerans	KLTH0A01958(YBR019C)
GL3C0545
cerevisiae	SACE0O09526(YOR261C)
glabrata	CAGL0K08866(YOR261C)
gossypii	ERGO0A01716(YOR261C)
hansenii	DEHA2A01056	DEHA2E18040	DEHA2F18656(YOR261C)
kluyveri	SAKL0H05698(YOR261C)
lactis	KLLA0C09526(YOR261C)
lipolytica	YALI0D19910(YOR261C)	YALI0D26884	YALI0E26851(YOR261C)
rouxii	ZYRO0F12012(YOR261C)
thermotolerans	KLTH0D12056(YOR261C)
GL3C0546
cerevisiae	SACE0K00264(YKL216W)
glabrata	CAGL0M12881(YKL216W)
gossypii	ERGO0C04026(YKL216W)
hansenii	DEHA2B10560
kluyveri	SAKL0D15268(YKL216W)	SAKL0F09526(YKL216W)
lactis	KLLA0C09240(YKL216W)	KLLA0C19360(YKL216W)
lipolytica	YALI0D18920(YKL216W)
rouxii	ZYRO0C08998(YKL216W)	ZYRO0D00396(YKL216W)
thermotolerans	KLTH0A05104(YKL216W)	KLTH0F00308(YKL216W)
GL3C0549
cerevisiae	SACE0J07766(YJR130C)	SACE0L00286(YLL058W)	SACE0M01188(YML082W)
glabrata	CAGL0H04169(YML082W)	CAGL0M00550(YJR130C)
gossypii	ERGO0E12078(YJR130C)
hansenii	DEHA2D09350(YML082W)
kluyveri	SAKL0G18172(YJR130C)
lactis	KLLA0B04378(YJR130C)
lipolytica	YALI0D17402(YLL058W)
rouxii	ZYRO0B08338(YJR130C)
thermotolerans	KLTH0D17930(YJR130C)	KLTH0G00418(YLL058W)
GL3C0550
cerevisiae	SACE0D08206(YDR131C)	SACE0J01540(YJL149W)
glabrata	CAGL0I06028(YJL149W)	CAGL0L06468(YDR131C)
gossypii	ERGO0C10252(YJL149W)
hansenii
kluyveri	SAKL0C05896(YJL149W)	SAKL0H16148(YDR131C)
lactis	KLLA0A06061(YJL149W)	KLLA0F19943(YDR131C)
lipolytica
rouxii	ZYRO0D02068(YJL149W)	ZYRO0D06314(YDR131C)
thermotolerans	KLTH0F05236(YJL149W)	KLTH0G12826(YDR131C)
GL3C0551
cerevisiae	SACE0K04048(YKL043W)	SACE0M03608(YMR016C)
glabrata	CAGL0L01771(YKL043W)	CAGL0M07634(YMR016C)
gossypii	ERGO0B06446(YMR016C)
hansenii	DEHA2E10978(YKL043W)	DEHA2F01914(YKL043W)
kluyveri	SAKL0D13442(YMR016C)
lactis	KLLA0F04840(YKL043W)
lipolytica	YALI0B19602(YMR016C)	YALI0D01573(YMR016C)
rouxii	ZYRO0E06248(YMR016C)
thermotolerans	KLTH0D07876(YMR016C)
GL3C0552
cerevisiae
glabrata
gossypii
hansenii
kluyveri
lactis
lipolytica	YALI0A01650	YALI0A03201	YALI0A04785	YALI0A05005	YALI0A06347	YALI0B00748	YALI0B19228	YALI0C01925	YALI0D18832	YALI0D21406	YALI0E07293	YALI0E14707	YALI0F23199
rouxii
thermotolerans
GL3C0553
cerevisiae	SACE0B05126(YBR114W)
glabrata	CAGL0K07766(YBR114W)
gossypii	ERGO0D01386(YBR114W)
hansenii	DEHA2D07942(YBR114W)	DEHA2G18722(YBR114W)
kluyveri	SAKL0B08008(YBR114W)	SAKL0E09658(YBR114W)
lactis	KLLA0B09240(YBR114W)
lipolytica	YALI0E04136(YOR191W)	YALI0F01232(YBR114W)	YALI0F05698(YLR032W)
rouxii	ZYRO0C16544(YBR114W)
thermotolerans	KLTH0F10406(YBR114W)
GL3C0554
cerevisiae	SACE0F01980(YFR014C)	SACE0O03520(YOL016C)
glabrata	CAGL0F04741(YOL016C)	CAGL0K10604(YOL016C)
gossypii	ERGO0A04686(YOL016C)
hansenii	DEHA2F09284(YOL016C)	DEHA2G13838(YFR014C)
kluyveri	SAKL0D07656(YOL016C)
lactis	KLLA0F23155(YOL016C)
lipolytica	YALI0E27632(YOL016C)	YALI0E31361(YOL016C)
rouxii	ZYRO0E05588(YOL016C)
thermotolerans	KLTH0H11396(YOL016C)
GL3C0555
cerevisiae	SACE0G01826(YGL185C)	SACE0P03784(YPL113C)
glabrata	CAGL0J07084(YPL113C)	CAGL0L06116(YGL185C)
gossypii	ERGO0G13420(YPL113C)
hansenii
kluyveri	SAKL0H08470(YPL113C)	SAKL0H24904(YGL185C)
lactis	KLLA0F00792(YPL113C)	KLLA0F09163(YGL185C)
lipolytica
rouxii	ZYRO0F10670(YPL113C)	ZYRO0G19184(YGL185C)
thermotolerans	KLTH0D09438(YPL113C)	KLTH0E06622(YGL185C)
GL3C0556
cerevisiae	SACE0B05170(YBR117C)	SACE0P07744(YPR074C)
glabrata	CAGL0D01298(YPR074C)
gossypii	ERGO0D00946(YPR074C)
hansenii	DEHA2B00616(YPR074C)	DEHA2F00968(YPR074C)	DEHA2F03960(YPR074C)
kluyveri	SAKL0B08096(YPR074C)
lactis	KLLA0B09152(YPR074C)
lipolytica	YALI0D02277(YPR074C)	YALI0E06479(YPR074C)
rouxii	ZYRO0C16632(YPR074C)
thermotolerans	KLTH0F11836(YPR074C)
GL3C0557
cerevisiae	SACE0H06160(YHR208W)	SACE0J08162(YJR148W)
glabrata	CAGL0F09207(YHR208W)	CAGL0M00176(YJR148W)
gossypii	ERGO0D00528(YHR208W)
hansenii	DEHA2D06952(YJR148W)
kluyveri	SAKL0B12496(YHR208W)	SAKL0G09064(YHR208W)
lactis	KLLA0A10307(YHR208W)
lipolytica	YALI0D01265(YHR208W)	YALI0F19910(YJR148W)
rouxii	ZYRO0G00396(YHR208W)
thermotolerans	KLTH0D17094(YHR208W)
GL3C0558
cerevisiae	SACE0L00220(YLL062C)	SACE0M10714(YPL273W)	SACE0P00286(YPL273W)
glabrata
gossypii	ERGO0B02002(YPL273W)	ERGO0F15312(YPL273W)
hansenii	DEHA2A00616(YLL062C)
kluyveri	SAKL0D01452(YPL273W)	SAKL0D09306(YPL273W)
lactis	KLLA0D01551(YPL273W)
lipolytica	YALI0F25641(YLL062C)
rouxii	ZYRO0G14212(YLL062C)
thermotolerans	KLTH0C03850(YPL273W)	KLTH0H12716(YPL273W)
GL3C0559
cerevisiae	SACE0G06314(YGR023W)	SACE0L14959(YLR332W)
glabrata	CAGL0G00858(YLR332W)	CAGL0J00253(YGR023W)
gossypii	ERGO0E01166(YLR332W)
hansenii	DEHA2F03762	DEHA2F13376
kluyveri	SAKL0B03608(YLR332W)
lactis	KLLA0A03179(YLR332W)
lipolytica	YALI0C03894	YALI0E23969
rouxii	ZYRO0A12100(YLR332W)
thermotolerans	KLTH0G17226(YLR332W)
GL3C0565
cerevisiae	SACE0B00550(YBL091C-A)	SACE0E04884(YER120W)
glabrata	CAGL0G03663(YER120W)	CAGL0H04543(YER120W)
gossypii	ERGO0G02046(YER120W)
hansenii	DEHA2C03872(YER120W)
kluyveri	SAKL0F13200(YER120W)
lactis	KLLA0E06865(YER120W)
lipolytica	YALI0D05181(YER120W)	YALI0D05291(YBL091C-A)
rouxii	ZYRO0B04092(YER120W)
thermotolerans	KLTH0C05940(YER120W)
GL3C0568
cerevisiae	SACE0B03718(YBR054W)	SACE0C02068(YCR021C)	SACE0D05940(YDR033W)
glabrata	CAGL0H10076(YBR054W)	CAGL0K07337(YCR021C)	CAGL0K11880(YBR054W)
gossypii
hansenii	DEHA2D05654(YCR021C)
kluyveri	SAKL0B06050(YCR021C)	SAKL0D03652(YBR054W)
lactis
lipolytica
rouxii	ZYRO0A03168(YDR033W)	ZYRO0F12650(YCR021C)
thermotolerans	KLTH0H15510(YCR021C)
GL3C0569
cerevisiae	SACE0D01628(YDL175C)	SACE0I02156(YIL079C)
glabrata	CAGL0J03388(YDL175C)	CAGL0J09460(YIL079C)
gossypii	ERGO0C03916(YDL175C)
hansenii	DEHA2B11902(YDL175C)
kluyveri	SAKL0F09636(YIL079C)
lactis	KLLA0F05896(YIL079C)
lipolytica	YALI0A17292(YDL175C)
rouxii	ZYRO0C09108(YDL175C)
thermotolerans	KLTH0A05214(YIL079C)	KLTH0G17424(YDL175C)
GL3C0571
cerevisiae	SACE0D02420(YDL135C)
glabrata	CAGL0J09152(YDL135C)
gossypii	ERGO0D11594(YDL135C)
hansenii	DEHA2B06490(YDL135C)	DEHA2B14388(YDL135C)	DEHA2F24772(YDL135C)
kluyveri	SAKL0F10208(YDL135C)
lactis	KLLA0F05313(YDL135C)
lipolytica	YALI0A07403(YDL135C)	YALI0D12408(YDL135C)
rouxii	ZYRO0F05654(YDL135C)
thermotolerans	KLTH0H02310(YDL135C)
GL3C0576
cerevisiae
glabrata
gossypii	ERGO0D14784
hansenii	DEHA2F27346
kluyveri	SAKL0H26180
lactis	KLLA0B14839
lipolytica	YALI0A12573	YALI0B09163	YALI0E00110	YALI0E31603	YALI0E35222	YALI0F23067	YALI0F25773
rouxii	ZYRO0G07480
thermotolerans
GL3C0577
cerevisiae	SACE0M08250(YMR216C)
glabrata	CAGL0F03905(YMR216C)
gossypii	ERGO0E16258(YMR216C)
hansenii	DEHA2B11330(YMR216C)	DEHA2D15862(YMR216C)
kluyveri	SAKL0H05214(YMR216C)	SAKL0H10340(YMR216C)
lactis	KLLA0C07216(YMR216C)
lipolytica	YALI0A18590(YMR216C)
rouxii	ZYRO0A06182(YMR216C)	ZYRO0F09174(YMR216C)
thermotolerans	KLTH0D12518(YMR216C)
GL3C0578
cerevisiae	SACE0I01584(YIL105C)	SACE0N06204(YNL047C)
glabrata	CAGL0G01386(YIL105C)	CAGL0G02827(YIL105C)
gossypii	ERGO0D03872(YIL105C)
hansenii	DEHA2C04906(YIL105C)
kluyveri	SAKL0E08162(YIL105C)
lactis	KLLA0F03839(YIL105C)
lipolytica	YALI0B08272(YNL047C)	YALI0D08536(YIL105C)
rouxii	ZYRO0D02552(YIL105C)
thermotolerans	KLTH0G09944(YIL105C)
GL3C0579
cerevisiae	SACE0B08910(YBR287W)
glabrata	CAGL0G07601(YBR287W)
gossypii	ERGO0F08514(YBR287W)
hansenii	DEHA2A10142(YBR287W)
kluyveri	SAKL0D06204(YBR287W)	SAKL0D08162(YBR287W)
lactis	KLLA0C09416(YBR287W)	KLLA0D06380(YBR287W)
lipolytica	YALI0D22638(YBR287W)	YALI0F25685(YBR287W)
rouxii	ZYRO0G21252(YBR287W)
thermotolerans	KLTH0H10010(YBR287W)
GL3C0580
cerevisiae	SACE0N02420(YNL229C)
glabrata	CAGL0J07392(YNL229C)
gossypii	ERGO0B00440(YNL229C)
hansenii	DEHA2D18788(YNL229C)	DEHA2F07744(YNL229C)
kluyveri	SAKL0E14256(YNL229C)
lactis	KLLA0D19624(YNL229C)
lipolytica	YALI0A06743(YNL229C)	YALI0C03069(YNL229C)	YALI0C21021(YNL229C)
rouxii	ZYRO0F15422(YNL229C)
thermotolerans	KLTH0B08360(YNL229C)
GL3C0581
cerevisiae	SACE0D10670(YDR251W)	SACE0P05522(YPL032C)
glabrata	CAGL0B02629(YPL032C)	CAGL0L12452(YPL032C)
gossypii	ERGO0G02882(YPL032C)
hansenii	DEHA2E01672(YPL032C)	DEHA2F10274(YPL032C)
kluyveri	SAKL0H11594(YPL032C)
lactis	KLLA0D11946(YPL032C)
lipolytica	YALI0D20438(YPL032C)
rouxii	ZYRO0F08118(YPL032C)
thermotolerans	KLTH0E11264(YPL032C)
GL3C0582
cerevisiae	SACE0I03938(YIR001C)
glabrata	CAGL0J02200(YIR001C)
gossypii	ERGO0D09328(YIR001C)
hansenii	DEHA2B09372(YIR001C)	DEHA2D01540(YIR001C)
kluyveri	SAKL0F04774(YIR001C)	SAKL0G12474(YIR001C)
lactis	KLLA0D13772(YIR001C)
lipolytica	YALI0E16500(YIR001C)
rouxii	ZYRO0D09482(YIR001C)
thermotolerans	KLTH0B02992(YIR001C)	KLTH0F13090(YIR001C)
GL3C0583
cerevisiae	SACE0L13969(YLR286C)
glabrata	CAGL0M09779(YLR286C)
gossypii
hansenii	DEHA2D00924(YLR286C)	DEHA2G05984(YLR286C)
kluyveri	SAKL0A07964(YLR286C)	SAKL0C11660(YLR286C)	SAKL0E00616(YLR286C)
lactis	KLLA0C04730(YLR286C)
lipolytica	YALI0A01870(YLR286C)	YALI0D22396(YLR286C)
rouxii	ZYRO0D14564(YLR286C)
thermotolerans	KLTH0G15070(YLR286C)
GL3C0584
cerevisiae	SACE0B01320(YBL054W)	SACE0E04180(YER088C)
glabrata	CAGL0A04257(YBL054W)	CAGL0I05060(YER088C)
gossypii	ERGO0C10186(YBL054W)
hansenii	DEHA2A07502(YBL054W)	DEHA2E02882(YER088C)
kluyveri	SAKL0F11968(YER088C)
lactis	KLLA0E19933(YBL054W)
lipolytica	YALI0C02629(YBL054W)
rouxii	ZYRO0B02904(YER088C)
thermotolerans	KLTH0B05016(YBL054W)
GL3C0585
cerevisiae	SACE0N04862(YNL108C)	SACE0O06314(YOR110W)
glabrata	CAGL0B04587(YNL108C)	CAGL0I02904(YOR110W)
gossypii	ERGO0F00308(YOR110W)
hansenii	DEHA2A05676(YNL108C)
kluyveri	SAKL0E10560(YOR110W)
lactis	KLLA0F23606(YOR110W)
lipolytica	YALI0A08019(YOR110W)	YALI0F22421(YOR110W)
rouxii	ZYRO0B09746(YOR110W)
thermotolerans	KLTH0D09218(YOR110W)
GL3C0586
cerevisiae	SACE0C01452(YCL001W)
glabrata	CAGL0B04697(YCL001W)	CAGL0C01837(YCL001W)	CAGL0C01859(YCL001W)	CAGL0C04763(YCL001W)
gossypii	ERGO0A04400(YCL001W)
hansenii	DEHA2G11198(YCL001W)
kluyveri	SAKL0D08910(YCL001W)
lactis	KLLA0A08624(YCL001W)
lipolytica	YALI0B07425(YCL001W)
rouxii	ZYRO0E04444(YCL001W)
thermotolerans	KLTH0H12452(YCL001W)
GL3C0587
cerevisiae	SACE0I04334(YIR018W)	SACE0O03146(YOL029C)	SACE0O03168(YOL028C)
glabrata	CAGL0F01265	CAGL0K08756(YIR018W)
gossypii
hansenii	DEHA2B15620
kluyveri	SAKL0F05434(YOL029C)
lactis	KLLA0D14399(YOL028C)
lipolytica	YALI0B13200	YALI0E11693
rouxii	ZYRO0G04246(YIR018W)
thermotolerans	KLTH0F12496(YIR018W)
GL3C0588
cerevisiae	SACE0G10120(YGR188C)	SACE0J04642(YJL013C)
glabrata	CAGL0G06930(YJL013C)	CAGL0I08899(YGR188C)
gossypii	ERGO0G15378(YGR188C)
hansenii	DEHA2G21384(YGR188C)
kluyveri	SAKL0G13882(YGR188C)
lactis	KLLA0F22605(YGR188C)
lipolytica	YALI0B23144(YGR188C)	YALI0B23166(YJL013C)
rouxii	ZYRO0G12232(YGR188C)
thermotolerans	KLTH0B02178(YGR188C)
GL3C0589
cerevisiae	SACE0G02222(YGL166W)	SACE0P06402(YPR008W)
glabrata	CAGL0I04180(YGL166W)	CAGL0L09339(YPR008W)
gossypii	ERGO0E01342(YPR008W)
hansenii	DEHA2D05500(YPR008W)
kluyveri	SAKL0B03344(YPR008W)
lactis	KLLA0A03047(YPR008W)
lipolytica	YALI0B08206(YPR008W)	YALI0E31669(YMR021C)
rouxii	ZYRO0F04862(YPR008W)
thermotolerans	KLTH0G16984(YPR008W)
GL3C0590
cerevisiae	SACE0F00396(YFL054C)	SACE0L00572(YLL043W)
glabrata	CAGL0C03267(YLL043W)	CAGL0E03894(YLL043W)
gossypii	ERGO0C03256(YLL043W)
hansenii
kluyveri	SAKL0H25916(YLL043W)
lactis	KLLA0E00617(YLL043W)
lipolytica	YALI0E05665(YFL054C)	YALI0F00462(YFL054C)
rouxii	ZYRO0G07722(YLL043W)
thermotolerans	KLTH0B00440(YFL054C)	KLTH0E05676(YLL043W)
GL3C0591
cerevisiae	SACE0J01738(YJL141C)
glabrata	CAGL0I05896(YJL141C)
gossypii	ERGO0C10516(YJL141C)
hansenii	DEHA2B08690(YJL141C)	DEHA2F08096(YJL141C)
kluyveri	SAKL0C06248(YJL141C)
lactis	KLLA0A05819(YJL141C)
lipolytica	YALI0C16665(YJL141C)	YALI0D04114(YJL141C)	YALI0E11077(YJL141C)
rouxii	ZYRO0D02970(YJL141C)
thermotolerans	KLTH0F05522(YJL141C)
GL3C0598
cerevisiae	SACE0C00726(YCL038C)
glabrata	CAGL0B00770(YCL038C)
gossypii	ERGO0A06336(YCL038C)	ERGO0F22484(YCL038C)
hansenii
kluyveri	SAKL0C01210(YCL038C)	SAKL0E02046
lactis	KLLA0C01188(YCL038C)	KLLA0F09427(YCL038C)
lipolytica	YALI0C03608(YCL038C)
rouxii	ZYRO0F17820(YCL038C)
thermotolerans	KLTH0F01188(YCL038C)
GL3C0600
cerevisiae	SACE0M00418(YML118W)	SACE0M09922(YMR285C)
glabrata	CAGL0B02387(YMR285C)	CAGL0I02684(YMR285C)
gossypii	ERGO0B02156(YMR285C)
hansenii	DEHA2A06578(YMR285C)
kluyveri	SAKL0D01166(YMR285C)
lactis	KLLA0C06248(YMR285C)
lipolytica	YALI0C08657(YML118W)
rouxii	ZYRO0C14872(YMR285C)
thermotolerans	KLTH0C03608(YMR285C)
GL3C0608
cerevisiae	SACE0F02684(YFR039C)	SACE0G00880(YGL228W)
glabrata	CAGL0C02167(YGL228W)	CAGL0I04092(YGL228W)
gossypii	ERGO0F11440(YGL228W)
hansenii	DEHA2G24244(YGL228W)
kluyveri	SAKL0F01342(YGL228W)
lactis	KLLA0A01177(YGL228W)
lipolytica	YALI0F11847
rouxii	ZYRO0E09064(YGL228W)
thermotolerans	KLTH0G01166(YGL228W)
GL3C0612
cerevisiae	SACE0L13639(YLR270W)	SACE0O07634(YOR173W)
glabrata	CAGL0C03113(YLR270W)	CAGL0L04598(YOR173W)
gossypii	ERGO0G14322(YLR270W)
hansenii	DEHA2F22000(YLR270W)
kluyveri	SAKL0A08470(YLR270W)
lactis	KLLA0F20229(YLR270W)
lipolytica	YALI0F31141(YLR270W)
rouxii	ZYRO0D14146(YLR270W)
thermotolerans	KLTH0G15488(YLR270W)
GL3C0617
cerevisiae	SACE0J06050(YJR054W)	SACE0M02090(YML047C)
glabrata	CAGL0D06050(YJR054W)	CAGL0L01463(YJR054W)
gossypii	ERGO0F14542(YJR054W)
hansenii	DEHA2F16126(YJR054W)
kluyveri	SAKL0D12276(YJR054W)
lactis	KLLA0A08063(YJR054W)
lipolytica	YALI0E34199(YJR054W)
rouxii	ZYRO0G04796(YJR054W)
thermotolerans	KLTH0C02970(YJR054W)
GL3C0619
cerevisiae	SACE0O03630(YOL013C)
glabrata	CAGL0E02299(YOL013C)
gossypii	ERGO0C04378(YOL013C)
hansenii	DEHA2E05852(YOL013C)	DEHA2F21362(YOL013C)
kluyveri	SAKL0E01958(YOL013C)
lactis	KLLA0C05874(YOL013C)
lipolytica	YALI0E06743(YOL013C)	YALI0F02981(YOL013C)
rouxii	ZYRO0C07194(YOL013C)
thermotolerans	KLTH0C10604(YOL013C)
GL3C0628
cerevisiae	SACE0D14212(YDR409W)	SACE0O07282(YOR156C)
glabrata	CAGL0F02783(YDR409W)	CAGL0L04290(YOR156C)
gossypii	ERGO0A07370(YOR156C)
hansenii	DEHA2G07568(YDR409W)
kluyveri	SAKL0G04334(YOR156C)
lactis	KLLA0A02189(YDR409W)
lipolytica	YALI0E23342(YDR409W)
rouxii	ZYRO0D12078(YDR409W)
thermotolerans	KLTH0G03212(YOR156C)
GL3C0630
cerevisiae	SACE0G08888(YGR136W)	SACE0P09460(YPR154W)
glabrata	CAGL0F04829(YPR154W)
gossypii	ERGO0F13134(YGR136W)
hansenii	DEHA2B14476(YPR154W)
kluyveri	SAKL0F02486(YPR154W)
lactis	KLLA0E03873(YPR154W)
lipolytica	YALI0C04114(YGR136W)
rouxii	ZYRO0D09702(YPR154W)	ZYRO0G20372(YPR154W)
thermotolerans	KLTH0G02332(YPR154W)
GL3C0632
cerevisiae	SACE0K03344(YKL072W)	SACE0M04466(YMR053C)
glabrata	CAGL0F06325(YMR053C)	CAGL0L05016(YMR053C)
gossypii	ERGO0D12298(YMR053C)
hansenii	DEHA2G08382(YMR053C)
kluyveri	SAKL0B11946(YMR053C)
lactis	KLLA0F26499(YMR053C)
lipolytica	YALI0E09955(YMR053C)
rouxii	ZYRO0E01518(YMR053C)
thermotolerans	KLTH0B04246(YMR053C)
GL3C0634
cerevisiae	SACE0B07392(YBR218C)	SACE0G04444(YGL062W)
glabrata	CAGL0F06941(YGL062W)	CAGL0K06787(YBR218C)
gossypii	ERGO0A08426(YBR218C)
hansenii	DEHA2C09306(YBR218C)
kluyveri	SAKL0A07128(YGL062W)
lactis	KLLA0C05764(YGL062W)
lipolytica	YALI0C24101(YGL062W)
rouxii	ZYRO0C04818(YGL062W)
thermotolerans	KLTH0H06600(YGL062W)
GL3C0642
cerevisiae	SACE0H04334(YHR131C)	SACE0N04114(YNL144C)
glabrata	CAGL0G06182(YHR131C)	CAGL0J05830(YHR131C)
gossypii	ERGO0F06666(YHR131C)
hansenii	DEHA2F18876(YHR131C)
kluyveri	SAKL0E11858(YHR131C)
lactis	KLLA0E22969(YHR131C)
lipolytica	YALI0C13420(YHR131C)
rouxii	ZYRO0G05632(YHR131C)
thermotolerans	KLTH0B05984(YHR131C)
GL3C0645
cerevisiae	SACE0D07480(YDR098C)	SACE0E06204(YER174C)
glabrata	CAGL0G08151(YDR098C)	CAGL0L11990(YDR098C)
gossypii	ERGO0G10868(YDR098C)
hansenii	DEHA2E15950(YER174C)
kluyveri	SAKL0H17710(YDR098C)
lactis	KLLA0C17842(YDR098C)
lipolytica	YALI0B13398(YDR098C)
rouxii	ZYRO0B11902(YDR098C)
thermotolerans	KLTH0G14234(YDR098C)
GL3C0647
cerevisiae	SACE0M09152(YMR252C)
glabrata	CAGL0H02541(YMR252C)
gossypii	ERGO0F08470(YMR252C)	ERGO0G03564(YMR252C)
hansenii
kluyveri	SAKL0D02464(YMR252C)
lactis	KLLA0B08778(YMR252C)	KLLA0F22792(YMR252C)
lipolytica
rouxii	ZYRO0E05214(YMR252C)	ZYRO0G13244(YMR252C)
thermotolerans	KLTH0C04774(YMR252C)	KLTH0H11792(YMR252C)
GL3C0655
cerevisiae	SACE0E01364(YEL022W)	SACE0J05522(YJR031C)
glabrata	CAGL0I03102(YEL022W)	CAGL0M08052(YEL022W)
gossypii	ERGO0E06864(YEL022W)
hansenii	DEHA2A11946(YEL022W)
kluyveri	SAKL0D11088(YEL022W)
lactis	KLLA0E22727(YEL022W)
lipolytica	YALI0E19536(YEL022W)
rouxii	ZYRO0E03322(YEL022W)
thermotolerans	KLTH0H14212(YEL022W)
GL3C0658
cerevisiae	SACE0D01496(YDL181W)	SACE0D02552(YDL130W-A)
glabrata	CAGL0J06380(YDL130W-A)	CAGL0J09262(YDL130W-A)
gossypii	ERGO0D11836(YDL181W)
hansenii	DEHA2D13178(YDL130W-A)
kluyveri	SAKL0F09988(YDL181W)
lactis	KLLA0F05511
lipolytica	YALI0C05621(YDL181W)
rouxii	ZYRO0C09394(YDL130W-A)
thermotolerans	KLTH0H02530(YDL181W)
GL3C0663
cerevisiae	SACE0D10516(YDR244W)	SACE0M03652(YMR018W)
glabrata	CAGL0J09570(YDR244W)	CAGL0K11209(YDR244W)
gossypii	ERGO0F16456(YDR244W)
hansenii	DEHA2F09108(YDR244W)
kluyveri	SAKL0H11946(YDR244W)
lactis	KLLA0C15455(YDR244W)
lipolytica	YALI0F28457(YDR244W)
rouxii	ZYRO0A02926(YDR244W)
thermotolerans	KLTH0E10934(YDR244W)
GL3C0665
cerevisiae	SACE0G10472(YGR203W)	SACE0P10516(YPR200C)
glabrata	CAGL0K00935(YGR203W)
gossypii	ERGO0C02090(YGR203W)
hansenii	DEHA2G21582(YGR203W)
kluyveri	SAKL0G14498(YGR203W)
lactis	KLLA0E00243(YPR200C)	KLLA0E16589(YGR203W)
lipolytica	YALI0D18293(YPR200C)
rouxii	ZYRO0G11594(YGR203W)
thermotolerans	KLTH0B01562(YGR203W)
GL3C0667
cerevisiae	SACE0C00770(YCL036W)	SACE0D16368(YDR514C)
glabrata	CAGL0K05819(YDR514C)
gossypii	ERGO0F22440(YCL036W)
hansenii	DEHA2F13772(YCL036W)	DEHA2F13816(YCL036W)
kluyveri	SAKL0C01276(YDR514C)
lactis	KLLA0C01232(YDR514C)	KLLA0C01254(YCL036W)
lipolytica
rouxii	ZYRO0F17776(YDR514C)
thermotolerans	KLTH0F01232(YDR514C)
GL3C0670
cerevisiae	SACE0B07612(YBR229C)
glabrata	CAGL0K06963(YBR229C)
gossypii	ERGO0A08668(YBR229C)
hansenii	DEHA2B08008(YBR229C)	DEHA2B16126(YBR229C)
kluyveri	SAKL0A06864(YBR229C)
lactis	KLLA0F09735(YBR229C)
lipolytica	YALI0B06600(YBR229C)
rouxii	ZYRO0E01760(YBR229C)	ZYRO0E01782(YBR229C)
thermotolerans	KLTH0H06336(YBR229C)
GL3C0677
cerevisiae	SACE0L17247(YLR433C)	SACE0M01804(YML057W)
glabrata	CAGL0L11110(YLR433C)
gossypii	ERGO0E11088(YLR433C)
hansenii	DEHA2D09592(YLR433C)
kluyveri	SAKL0G17094(YLR433C)
lactis	KLLA0B05489(YLR433C)
lipolytica	YALI0A03245(YLR433C)	YALI0E19008(YLR433C)
rouxii	ZYRO0B13948(YLR433C)
thermotolerans	KLTH0D15950(YLR433C)
GL3C0684
cerevisiae
glabrata
gossypii
hansenii	DEHA2D01144	DEHA2F00726
kluyveri	SAKL0C11748	SAKL0F00132
lactis	KLLA0D03520
lipolytica	YALI0A02607
rouxii	ZYRO0A04026	ZYRO0B00308
thermotolerans	KLTH0A01848	KLTH0E03212	KLTH0E03344
GL3C0686
cerevisiae	SACE0D13530(YDR379W)	SACE0O06666(YOR127W)
glabrata	CAGL0A03058(YDR379W)	CAGL0K10318(YOR127W)
gossypii	ERGO0C09460(YOR127W)
hansenii	DEHA2D18150(YOR127W)
kluyveri	SAKL0G02926(YOR127W)
lactis	KLLA0E02597(YOR127W)
lipolytica	YALI0B10241(YOR127W)
rouxii	ZYRO0G04444(YOR127W)
thermotolerans	KLTH0F15598(YDR379W)
GL3C0687
cerevisiae	SACE0B01056(YBL067C)	SACE0E04422(YER098W)
glabrata	CAGL0A04477(YBL067C)	CAGL0I05522(YER098W)
gossypii	ERGO0G16588(YER098W)
hansenii	DEHA2D18766(YBL067C)
kluyveri	SAKL0F12430(YER098W)
lactis	KLLA0E20351(YER098W)
lipolytica	YALI0F01903(YBL067C)
rouxii	ZYRO0B03300(YBL067C)
thermotolerans	KLTH0C06732(YER098W)
GL3C0688
cerevisiae	SACE0F02926(YFR050C)
glabrata	CAGL0A04719(YFR050C)
gossypii	ERGO0F11748(YFR050C)
hansenii	DEHA2F14322(YFR050C)
kluyveri	SAKL0F00616(YFR050C)
lactis	KLLA0A02233(YOR157C)	KLLA0D11506(YFR050C)
lipolytica	YALI0D14058(YOR157C)	YALI0E32505(YFR050C)
rouxii	ZYRO0E09724(YFR050C)
thermotolerans	KLTH0G00550(YFR050C)
GL3C0689
cerevisiae	SACE0C00748(YCL037C)	SACE0D16390(YDR515W)
glabrata	CAGL0B00792(YCL037C)	CAGL0F00627(YCL037C)
gossypii	ERGO0F22462(YCL037C)
hansenii	DEHA2E23078
kluyveri	SAKL0C01254(YCL037C)
lactis	KLLA0C01210(YCL037C)
lipolytica	YALI0C09526
rouxii	ZYRO0F17798(YCL037C)
thermotolerans	KLTH0F01210(YCL037C)
GL3C0690
cerevisiae	SACE0D08008(YDR122W)	SACE0L03564(YLR096W)
glabrata	CAGL0B01925(YDR122W)	CAGL0M11396(YDR122W)
gossypii	ERGO0G09658(YDR122W)
hansenii	DEHA2D18326(YDR122W)
kluyveri	SAKL0H16632(YDR122W)
lactis	KLLA0F19536(YDR122W)
lipolytica	YALI0D22770(YLR096W)
rouxii	ZYRO0D06776(YLR096W)
thermotolerans	KLTH0G13288(YDR122W)
GL3C0691
cerevisiae	SACE0G10890(YGR221C)	SACE0H04796(YHR149C)
glabrata	CAGL0B02145(YGR221C)	CAGL0I01848(YHR149C)
gossypii	ERGO0D06248(YHR149C)
hansenii	DEHA2B02750
kluyveri	SAKL0G15290(YHR149C)
lactis	KLLA0E15973(YHR149C)
lipolytica	YALI0F10131
rouxii	ZYRO0B15378(YHR149C)
thermotolerans	KLTH0C01936(YHR149C)
GL3C0692
cerevisiae	SACE0D04444(YDL042C)	SACE0O02244(YOL068C)
glabrata	CAGL0C05357(YOL068C)	CAGL0K01463(YDL042C)
gossypii	ERGO0E08074(YDL042C)
hansenii	DEHA2E13596(YDL042C)
kluyveri	SAKL0C08602(YDL042C)
lactis	KLLA0F14663(YOL068C)
lipolytica	YALI0C23034(YDR191W)
rouxii	ZYRO0B05148(YOL068C)
thermotolerans	KLTH0C08690(YDL042C)
GL3C0693
cerevisiae	SACE0G04752(YGL049C)	SACE0G09504(YGR162W)
glabrata	CAGL0D06314(YGR162W)	CAGL0E03289(YGR162W)
gossypii	ERGO0G07392(YGL049C)
hansenii	DEHA2C09614(YGL049C)
kluyveri	SAKL0H23694(YGL049C)
lactis	KLLA0A04730(YGL049C)
lipolytica	YALI0C04620(YGL049C)
rouxii	ZYRO0G22308(YGR162W)
thermotolerans	KLTH0D03784(YGL049C)
GL3C0694
cerevisiae	SACE0F01386(YFL010C)
glabrata	CAGL0F02013(YFL010C)
gossypii	ERGO0G07810(YFL010C)
hansenii	DEHA2F07502(YFL010C)	DEHA2F07524(YFL010C)
kluyveri	SAKL0B02178(YFL010C)	SAKL0E13596
lactis	KLLA0C05346(YFL010C)
lipolytica	YALI0E15246
rouxii	ZYRO0F03762(YFL010C)
thermotolerans	KLTH0A02794(YFL010C)
GL3C0695
cerevisiae	SACE0M04246(YMR042W)	SACE0M04268(YMR043W)
glabrata	CAGL0F06237(YMR043W)	CAGL0I10769(YMR043W)
gossypii	ERGO0B07392(YMR043W)
hansenii	DEHA2F22506(YMR043W)
kluyveri	SAKL0B11704(YMR043W)
lactis	KLLA0F26807(YMR043W)
lipolytica	YALI0C06842(YMR043W)
rouxii	ZYRO0F00726(YMR043W)
thermotolerans	KLTH0B04026(YMR043W)
GL3C0696
cerevisiae	SACE0G11264(YGR238C)	SACE0H05016(YHR158C)
glabrata	CAGL0F07997(YGR238C)	CAGL0I02090(YHR158C)
gossypii	ERGO0D05830(YHR158C)
hansenii	DEHA2A13090(YGR238C)
kluyveri	SAKL0H02618(YHR158C)
lactis	KLLA0E15511(YHR158C)
lipolytica	YALI0D21725(YGR238C)
rouxii	ZYRO0B08228(YHR158C)
thermotolerans	KLTH0C01474(YHR158C)
GL3C0697
cerevisiae	SACE0G11352(YGR241C)	SACE0H05082(YHR161C)
glabrata	CAGL0F08063(YGR241C)	CAGL0I02156(YHR161C)
gossypii	ERGO0E03388(YHR161C)
hansenii	DEHA2G21626(YHR161C)
kluyveri	SAKL0H02530(YHR161C)
lactis	KLLA0A05522(YHR161C)
lipolytica	YALI0B09603(YHR161C)
rouxii	ZYRO0F13508(YHR161C)
thermotolerans	KLTH0B04554(YHR161C)
GL3C0698
cerevisiae	SACE0G11374(YGR243W)	SACE0H05104(YHR162W)
glabrata	CAGL0F08085(YGR243W)	CAGL0I02178(YHR162W)
gossypii	ERGO0E03366(YGR243W)
hansenii	DEHA2E02200(YGR243W)
kluyveri	SAKL0H02486(YGR243W)
lactis	KLLA0A05500(YGR243W)
lipolytica	YALI0C03223(YGR243W)
rouxii	ZYRO0F13530(YGR243W)
thermotolerans	KLTH0H00858(YGR243W)
GL3C0699
cerevisiae	SACE0K06776(YKR078W)	SACE0O05434(YOR069W)
glabrata	CAGL0G02145(YOR069W)	CAGL0L10472(YOR069W)
gossypii	ERGO0D14190(YOR069W)
hansenii	DEHA2E08822(YOR069W)
kluyveri	SAKL0G00814(YOR069W)
lactis	KLLA0F16643(YOR069W)
lipolytica	YALI0A16797(YOR069W)
rouxii	ZYRO0A11528(YOR069W)
thermotolerans	KLTH0F17688(YOR069W)
GL3C0700
cerevisiae	SACE0B06512(YBR182C)	SACE0P04334(YPL089C)
glabrata	CAGL0H05621(YBR182C)	CAGL0M06325(YBR182C)
gossypii	ERGO0G12782(YBR182C)
hansenii	DEHA2B02882(YBR182C)
kluyveri	SAKL0H09416(YBR182C)
lactis	KLLA0E24025(YBR182C)
lipolytica	YALI0F18788(YPL089C)
rouxii	ZYRO0A13464(YBR182C)
thermotolerans	KLTH0E13156(YBR182C)
GL3C0701
cerevisiae	SACE0J06864(YJR091C)	SACE0P07128(YPR042C)
glabrata	CAGL0H08778(YPR042C)	CAGL0M09108(YJR091C)
gossypii	ERGO0G01540(YJR091C)
hansenii	DEHA2G24464(YJR091C)
kluyveri	SAKL0F14102(YJR091C)
lactis	KLLA0E06029(YJR091C)
lipolytica	YALI0A19668(YJR091C)
rouxii	ZYRO0G17446(YJR091C)
thermotolerans	KLTH0F07524(YJR091C)
GL3C0702
cerevisiae	SACE0B02904	SACE0D04994(YDL012C)
glabrata	CAGL0I04510	CAGL0K01903
gossypii	ERGO0E13178
hansenii	DEHA2E10010(YDL012C)
kluyveri	SAKL0C08008(YDL012C)
lactis
lipolytica	YALI0D18722	YALI0E20383
rouxii	ZYRO0A04972
thermotolerans	KLTH0E15840(YDL012C)
GL3C0703
cerevisiae	SACE0J01672(YJL145W)
glabrata	CAGL0I05940(YJL145W)
gossypii	ERGO0C10472(YJL145W)
hansenii	DEHA2B11968(YJL145W)
kluyveri	SAKL0C06094(YJL145W)
lactis	KLLA0A05885(YJL145W)
lipolytica	YALI0D04488(YMR079W)	YALI0D08866(YJL145W)	YALI0F16577(YJL145W)
rouxii	ZYRO0D02266(YJL145W)
thermotolerans	KLTH0F05434(YJL145W)
GL3C0704
cerevisiae	SACE0O08866(YOR229W)	SACE0O08888(YOR230W)	SACE0P03234(YPL139C)
glabrata	CAGL0J03806(YOR230W)	CAGL0J03960(YOR229W)	CAGL0M02563(YPL139C)
gossypii	ERGO0C07436(YPL139C)
hansenii
kluyveri	SAKL0H07150(YOR229W)
lactis	KLLA0D07282(YOR229W)
lipolytica
rouxii	ZYRO0F06776(YOR229W)
thermotolerans	KLTH0D10648(YOR229W)
GL3C0705
cerevisiae	SACE0D02728(YDL123W)
glabrata	CAGL0J09416(YDL123W)
gossypii	ERGO0C04268(YDL123W)
hansenii	DEHA2B13618(YDL123W)	DEHA2D18700(YDR276C)
kluyveri	SAKL0H19976(YDL123W)
lactis	KLLA0F05841(YDL123W)
lipolytica	YALI0B20966	YALI0E31218
rouxii	ZYRO0C09130(YDL123W)
thermotolerans	KLTH0A05236(YDL123W)
GL3C0706
cerevisiae	SACE0D05852(YDR028C)
glabrata	CAGL0K11814(YDR028C)
gossypii	ERGO0B02706(YDR028C)
hansenii	DEHA2A01100(YDR028C)	DEHA2G08250
kluyveri	SAKL0D03762(YDR028C)
lactis	KLLA0F04345(YDR028C)
lipolytica	YALI0B16808(YDR028C)
rouxii	ZYRO0A03256(YDR028C)	ZYRO0G05060(YNL166C)
thermotolerans	KLTH0C07656(YDR028C)
GL3C0707
cerevisiae	SACE0F00550(YFL047W)
glabrata	CAGL0K12892(YFL047W)
gossypii	ERGO0B10802(YFL047W)
hansenii	DEHA2E01936(YFL047W)	DEHA2E04950
kluyveri	SAKL0B00550(YFL047W)
lactis	KLLA0D05819(YFL047W)
lipolytica	YALI0B15686(YFL047W)	YALI0E05489(YFL047W)
rouxii	ZYRO0F02310(YFL047W)
thermotolerans	KLTH0G19250(YFL047W)
GL3C0708
cerevisiae	SACE0J02772(YJL097W)
glabrata	CAGL0L03564(YJL097W)
gossypii	ERGO0F07612(YJL097W)
hansenii	DEHA2C17424(YJL097W)	DEHA2C17446(YJL097W)	DEHA2G19272(YJL097W)
kluyveri	SAKL0D05478(YJL097W)
lactis	KLLA0F14146(YJL097W)
lipolytica	YALI0F11935(YJL097W)
rouxii	ZYRO0G15334(YJL097W)
thermotolerans	KLTH0D03410(YJL097W)
GL3C0709
cerevisiae	SACE0E06006(YER165W)
glabrata	CAGL0L11792(YER165W)
gossypii	ERGO0D10186(YPR112C)	ERGO0G11110(YER165W)
hansenii	DEHA2F23276(YHR086W)
kluyveri	SAKL0H17952(YER165W)
lactis	KLLA0C17600(YER165W)
lipolytica	YALI0B00616(YER165W)	YALI0C00539(YER165W)
rouxii	ZYRO0B11660(YER165W)
thermotolerans	KLTH0G14344(YER165W)
GL3C0710
cerevisiae	SACE0B00462(YBL097W)
glabrata	CAGL0M09559(YBL097W)
gossypii	ERGO0G02200(YBL097W)
hansenii	DEHA2C07612(YBL097W)	DEHA2C11682(YBL097W)
kluyveri	SAKL0F13354(YBL097W)	SAKL0H21890(YBL097W)
lactis	KLLA0E06733(YBL097W)
lipolytica	YALI0B03476(YBL097W)
rouxii	ZYRO0F12980(YBL097W)
thermotolerans	KLTH0C05764(YBL097W)
GL3C0711
cerevisiae	SACE0O12034(YOR380W)	SACE0P00836(YPL248C)
glabrata
gossypii	ERGO0F01804(YPL248C)
hansenii	DEHA2A14278(YPL248C)	DEHA2C11418(YPL248C)	DEHA2E24266(YPL248C)
kluyveri	SAKL0A02860(YPL248C)
lactis	KLLA0D12672(YPL248C)
lipolytica
rouxii	ZYRO0E08272(YPL248C)
thermotolerans	KLTH0C10516(YOR380W)	KLTH0H02684(YPL248C)
GL3C0712
cerevisiae
glabrata
gossypii
hansenii	DEHA2D19294	DEHA2E07546
kluyveri
lactis
lipolytica	YALI0A07425	YALI0D17754	YALI0E02112	YALI0E08162	YALI0E11407	YALI0E11429	YALI0E20999	YALI0F26983	YALI0F27005
rouxii
thermotolerans
GL3C0713
cerevisiae	SACE0P08668(YPR118W)
glabrata	CAGL0D04576(YPR118W)
gossypii	ERGO0A06776(YPR118W)
hansenii	DEHA2A01276(YPR118W)
kluyveri	SAKL0D05302(YKR026C)	SAKL0F06622(YPR118W)
lactis	KLLA0D15455(YPR118W)
lipolytica	YALI0A16698(YPR118W)	YALI0C18161(YKR026C)
rouxii	ZYRO0C12936(YPR118W)
thermotolerans	KLTH0E05236(YPR118W)
GL3C0714
cerevisiae	SACE0J05918(YJR049C)	SACE0P02134(YPL188W)
glabrata	CAGL0G02893(YPL188W)
gossypii	ERGO0F03982(YPL188W)
hansenii	DEHA2F02442(YPL188W)
kluyveri	SAKL0A05214(YPL188W)
lactis	KLLA0E19097(YPL188W)
lipolytica	YALI0E17963(YPL188W)	YALI0E23991(YJR049C)
rouxii	ZYRO0G08206(YPL188W)
thermotolerans	KLTH0H04818(YPL188W)
GL3C0715
cerevisiae	SACE0C00638(YCL043C)	SACE0D16456(YDR518W)
glabrata	CAGL0B00704(YCL043C)	CAGL0H01727(YDR518W)
gossypii	ERGO0F22572(YCL043C)
hansenii	DEHA2E23628(YCL043C)
kluyveri	SAKL0C01100(YCL043C)
lactis	KLLA0C01111(YCL043C)
lipolytica	YALI0E03036(YCL043C)
rouxii	ZYRO0F17908(YCL043C)
thermotolerans	KLTH0F01100(YCL043C)
GL3C0716
cerevisiae	SACE0B06336(YBR172C)	SACE0P03982(YPL105C)
glabrata	CAGL0H05929(YPL105C)	CAGL0M06149(YBR172C)
gossypii	ERGO0G13024(YPL105C)
hansenii	DEHA2E08756(YBR172C)
kluyveri	SAKL0H08888(YPL105C)
lactis	KLLA0E24531(YPL105C)
lipolytica	YALI0E13189(YBR172C)
rouxii	ZYRO0F15004(YPL105C)
thermotolerans	KLTH0E13596(YPL105C)
GL3C0717
cerevisiae	SACE0D10604(YDR247W)	SACE0P05654(YPL026C)
glabrata	CAGL0I05390(YPL026C)	CAGL0K11275(YDR247W)
gossypii	ERGO0D13156(YPL026C)
hansenii	DEHA2C02508(YPL026C)
kluyveri	SAKL0H11748(YPL026C)
lactis	KLLA0D12100(YPL026C)
lipolytica	YALI0B08558(YDR247W)
rouxii	ZYRO0A02772(YPL026C)
thermotolerans	KLTH0E11110(YPL026C)
GL3C0718
cerevisiae	SACE0G08778(YGR131W)	SACE0P09372(YPR149W)
glabrata	CAGL0I10494(YPR149W)	CAGL0L08448(YPR149W)
gossypii	ERGO0F12958(YPR149W)
hansenii	DEHA2B14212(YPR149W)
kluyveri	SAKL0F02750(YPR149W)
lactis	KLLA0D16280(YPR149W)
lipolytica	YALI0C12034(YPR149W)
rouxii	ZYRO0D09966(YPR149W)
thermotolerans	KLTH0F14850(YPR149W)
GL3C0719
cerevisiae	SACE0O05874(YOR087W)
glabrata	CAGL0J08613(YOR087W)
gossypii
hansenii	DEHA2C08228(YOR087W)	DEHA2F08910
kluyveri	SAKL0E09878(YOR087W)
lactis	KLLA0C13772(YOR087W)
lipolytica	YALI0A07106(YOR087W)	YALI0D02343	YALI0E24211(YOR087W)
rouxii	ZYRO0C15510(YOR087W)
thermotolerans	KLTH0G08228(YOR087W)
GL3C0720
cerevisiae	SACE0J03036(YJL084C)	SACE0K05522(YKR021W)
glabrata	CAGL0L02959(YKR021W)	CAGL0M03135(YJL084C)
gossypii	ERGO0F07854(YJL084C)
hansenii	DEHA2A06094(YJL084C)
kluyveri	SAKL0D05764(YJL084C)
lactis	KLLA0F14443(YJL084C)
lipolytica	YALI0B00594(YJL084C)
rouxii	ZYRO0G15026(YJL084C)
thermotolerans	KLTH0H09592(YJL084C)
GL3C0721
cerevisiae	SACE0L17577(YLR449W)	SACE0M01386(YML074C)
glabrata	CAGL0L11484(YML074C)	CAGL0M00638(YML074C)
gossypii	ERGO0E11770(YLR449W)
hansenii	DEHA2D09394(YLR449W)
kluyveri	SAKL0G17864(YML074C)
lactis	KLLA0B04664(YLR449W)
lipolytica	YALI0E27808(YLR449W)
rouxii	ZYRO0B14674(YLR449W)
thermotolerans	KLTH0D16764(YML074C)
GL3C0722
cerevisiae	SACE0O10120(YOR288C)
glabrata	CAGL0M04741(YOR288C)
gossypii	ERGO0F18854(YOR288C)
hansenii	DEHA2F18018(YCL043C)	DEHA2G17952	DEHA2G19756(YOR288C)
kluyveri	SAKL0H04818(YOR288C)
lactis	KLLA0D02486(YOR288C)
lipolytica	YALI0C12386(YCL043C)
rouxii	ZYRO0A05786(YOR288C)
thermotolerans	KLTH0D12936(YOR288C)
GL3C0723
cerevisiae	SACE0L01188(YLL012W)	SACE0L01914(YLR020C)
glabrata	CAGL0D03256(YLR020C)	CAGL0D05566(YLL012W)
gossypii	ERGO0A00792(YLR020C)
hansenii	DEHA2C09812(YLL012W)
kluyveri	SAKL0G12914(YLR020C)
lactis	KLLA0F15576(YLR020C)
lipolytica	YALI0E00528(YLR020C)
rouxii	ZYRO0B10472(YLR020C)
thermotolerans	KLTH0B03432(YLR020C)
GL3C0724
cerevisiae	SACE0K07018(YKR089C)	SACE0O05742(YOR081C)
glabrata	CAGL0G02365(YKR089C)	CAGL0K05621(YOR081C)
gossypii	ERGO0D14630(YKR089C)
hansenii	DEHA2E05390(YKR089C)
kluyveri	SAKL0E14564(YKR089C)
lactis	KLLA0A07557(YKR089C)
lipolytica	YALI0F10010(YKR089C)
rouxii	ZYRO0G14520(YOR081C)
thermotolerans	KLTH0F18172(YKR089C)
GL3C0725
cerevisiae	SACE0D16544(YDR523C)
glabrata	CAGL0H01639(YDR523C)
gossypii	ERGO0F22704(YDR523C)
hansenii	DEHA2E04994(YDR523C)	DEHA2E15488(YDR523C)
kluyveri	SAKL0C00946(YDR523C)
lactis	KLLA0C00979(YDR523C)
lipolytica	YALI0D07502(YDR523C)	YALI0D19470(YDR523C)
rouxii	ZYRO0F18062(YDR523C)
thermotolerans	KLTH0F00946(YDR523C)
GL3C0726
cerevisiae	SACE0J06226(YJR059W)	SACE0K00638(YKL198C)
glabrata	CAGL0H01837(YJR059W)	CAGL0H09152(YJR059W)
gossypii	ERGO0F14410(YJR059W)
hansenii	DEHA2F12408(YKL198C)
kluyveri	SAKL0D12628(YJR059W)
lactis	KLLA0B06501(YJR059W)
lipolytica	YALI0E17743(YKL198C)
rouxii	ZYRO0G04488(YJR059W)
thermotolerans	KLTH0C02662(YJR059W)
GL3C0727
cerevisiae	SACE0D14652(YDR432W)
glabrata	CAGL0H04763(YDR432W)
gossypii	ERGO0D13574(YDR432W)
hansenii	DEHA2D04400(YDR432W)	DEHA2D13992	DEHA2E05610
kluyveri	SAKL0G05258(YDR432W)
lactis	KLLA0B00979(YDR432W)
lipolytica	YALI0D05547(YDR432W)
rouxii	ZYRO0D12892(YDR432W)
thermotolerans	KLTH0G04114(YDR432W)
GL3C0728
cerevisiae	SACE0C03080(YCR072C)
glabrata	CAGL0J03476(YCR072C)
gossypii	ERGO0E14322(YCR072C)
hansenii	DEHA2C08954(YCR072C)
kluyveri	SAKL0A01276(YCR072C)
lactis	KLLA0C08547(YCR072C)
lipolytica	YALI0A06479(YCR072C)	YALI0B12430(YFL009W)	YALI0B21406(YFL009W)
rouxii	ZYRO0D08206(YCR072C)
thermotolerans	KLTH0A06754(YCR072C)
GL3C0729
cerevisiae	SACE0K02134(YKL129C)	SACE0M05720(YMR109W)
glabrata	CAGL0K03487(YMR109W)	CAGL0K07590(YMR109W)
gossypii	ERGO0E01078(YMR109W)
hansenii	DEHA2C08976(YKL129C)
kluyveri	SAKL0E03762(YMR109W)
lactis	KLLA0B12562(YKL129C)
lipolytica	YALI0E02046(YMR109W)
rouxii	ZYRO0G19976(YMR109W)
thermotolerans	KLTH0D04554(YMR109W)
GL3C0730
cerevisiae	SACE0M06732(YMR155W)
glabrata	CAGL0M09647(YMR155W)
gossypii	ERGO0D15686(YMR155W)
hansenii	DEHA2D12386(YMR155W)	DEHA2F10516(YMR155W)	DEHA2G16808(YMR155W)
kluyveri	SAKL0E05698(YMR155W)
lactis	KLLA0E01321(YMR155W)
lipolytica	YALI0F14333(YMR155W)
rouxii	ZYRO0A07810(YMR155W)
thermotolerans	KLTH0F10274(YMR155W)
GL3C0731
cerevisiae	SACE0M10538(YMR313C)
glabrata	CAGL0M13981(YMR313C)
gossypii	ERGO0G00836(YMR313C)
hansenii	DEHA2B04136(YOR081C)	DEHA2G22132(YMR313C)
kluyveri	SAKL0H00902(YMR313C)
lactis	KLLA0A10175(YMR313C)
lipolytica	YALI0D16379(YKR089C)	YALI0D17534(YMR313C)
rouxii	ZYRO0C01166(YMR313C)
thermotolerans	KLTH0B09526(YMR313C)
GL3C0732
cerevisiae	SACE0D15070(YDR453C)	SACE0M02442(YML028W)
glabrata	CAGL0G07271(YML028W)	CAGL0K06259(YML028W)
gossypii	ERGO0E15422(YML028W)
hansenii	DEHA2G10274(YML028W)
kluyveri	SAKL0G05940(YML028W)
lactis	KLLA0B01628(YML028W)
lipolytica	YALI0B15125(YML028W)
rouxii	ZYRO0D13640(YML028W)
thermotolerans	KLTH0G04730(YML028W)
GL3C0733
cerevisiae	SACE0L12913(YLR237W)	SACE0O05500(YOR071C)	SACE0O08096(YOR192C)
glabrata	CAGL0G08448(YLR237W)	CAGL0L13354(YLR237W)	CAGL0M14113(YLR237W)
gossypii
hansenii
kluyveri	SAKL0B12584(YLR237W)	SAKL0F07194(YLR237W)	SAKL0H13354(YLR237W)
lactis
lipolytica
rouxii	ZYRO0C04598(YOR192C)
thermotolerans	KLTH0F08162(YLR237W)
GL3C0734
cerevisiae	SACE0J01826(YJL137C)	SACE0K06314(YKR058W)
glabrata	CAGL0H02695(YKR058W)
gossypii	ERGO0C10626(YJL137C)
hansenii	DEHA2D15070(YJL137C)	DEHA2F17138(YJL137C)
kluyveri	SAKL0C06358(YKR058W)
lactis	KLLA0A05709(YJL137C)
lipolytica	YALI0C21065(YJL137C)
rouxii	ZYRO0D03080(YJL137C)
thermotolerans	KLTH0F05632(YJL137C)
GL3C0735
cerevisiae	SACE0D01562(YDL178W)	SACE0E00242(YEL071W)
glabrata	CAGL0J06314(YDL178W)
gossypii	ERGO0C04334(YDL178W)
hansenii	DEHA2B10142(YDL178W)
kluyveri	SAKL0F09768(YDL178W)
lactis	KLLA0F05753(YDL178W)
lipolytica	YALI0C06446(YDL178W)	YALI0E03212(YDL174C)
rouxii	ZYRO0C09218(YDL178W)
thermotolerans	KLTH0A05280(YDL178W)
GL3C0736
cerevisiae	SACE0J01254(YJL163C)
glabrata	CAGL0M08426(YJL163C)
gossypii	ERGO0E05588(YJL163C)
hansenii	DEHA2B14608(YJL163C)
kluyveri	SAKL0C05412(YJL163C)
lactis	KLLA0B07227(YJL163C)	KLLA0E24883(YJL163C)
lipolytica	YALI0C04796(YJL163C)	YALI0D15026(YJL163C)
rouxii	ZYRO0G18480(YJL163C)
thermotolerans	KLTH0F04862(YJL163C)
GL3C0737
cerevisiae	SACE0D12804(YDR348C)	SACE0H03608(YHR097C)
glabrata	CAGL0A02409(YDR348C)
gossypii	ERGO0C08250(YDR348C)
hansenii	DEHA2D17116(YDR348C)
kluyveri	SAKL0G07568(YDR348C)
lactis	KLLA0F22154(YDR348C)
lipolytica	YALI0B20108(YDR348C)
rouxii	ZYRO0A06622(YDR348C)
thermotolerans	KLTH0E02640(YDR348C)	KLTH0E02662(YDR348C)
GL3C0738
cerevisiae	SACE0D13332(YDR371W)
glabrata	CAGL0A02904(YDR371W)
gossypii	ERGO0C01034(YDR371W)
hansenii	DEHA2B11396(YDR371W)	DEHA2F16632(YDR371W)	DEHA2G08866(YDR371W)
kluyveri	SAKL0G02684(YDR371W)
lactis	KLLA0E02333(YDR371W)
lipolytica	YALI0F04532(YDR371W)
rouxii	ZYRO0F10186(YDR371W)
thermotolerans	KLTH0F15906(YDR371W)
GL3C0739
cerevisiae	SACE0L11901(YLR186W)
glabrata	CAGL0B00220(YLR186W)	CAGL0B01232(YLR186W)	CAGL0E00363(YLR186W)
gossypii	ERGO0F21868(YLR186W)
hansenii	DEHA2E14036(YLR186W)
kluyveri	SAKL0C02002(YLR186W)
lactis	KLLA0C01914(YLR186W)
lipolytica	YALI0E01496(YLR186W)
rouxii	ZYRO0F17116(YLR186W)
thermotolerans	KLTH0F01958(YLR186W)
GL3C0740
cerevisiae	SACE0G03696(YGL096W)	SACE0P02376(YPL177C)
glabrata	CAGL0C01551(YPL177C)	CAGL0H02959(YPL177C)
gossypii	ERGO0F04334(YPL177C)
hansenii	DEHA2D03454(YPL177C)
kluyveri	SAKL0A05610(YPL177C)
lactis	KLLA0B10450(YPL177C)
lipolytica	YALI0E29271(YGL096W)
rouxii	ZYRO0G22044(YPL177C)
thermotolerans	KLTH0H05236(YPL177C)
GL3C0741
cerevisiae	SACE0L00704(YLL036C)
glabrata	CAGL0D02772(YLL036C)
gossypii	ERGO0C03432(YLL036C)
hansenii	DEHA2F03058(YLL036C)
kluyveri	SAKL0A04554(YPL201C)	SAKL0H25740(YLL036C)
lactis	KLLA0D03883(YLL036C)
lipolytica	YALI0C03982(YLL036C)
rouxii	ZYRO0G07898(YLL036C)
thermotolerans	KLTH0E05896(YLL036C)	KLTH0H04268(YPL201C)
GL3C0742
cerevisiae	SACE0L14431(YLR307W)	SACE0L14475(YLR308W)
glabrata	CAGL0D06490(YLR308W)	CAGL0E03432(YLR307W)
gossypii	ERGO0D08404(YLR308W)
hansenii	DEHA2C11836(YLR308W)
kluyveri	SAKL0H24156(YLR308W)
lactis	KLLA0C17226(YLR308W)
lipolytica	YALI0F30833(YLR307W)
rouxii	ZYRO0B00462(YLR308W)
thermotolerans	KLTH0H09482(YLR308W)
GL3C0743
cerevisiae	SACE0D09284(YDR182W-A)	SACE0M04048(YMR034C)
glabrata	CAGL0F05929(YMR034C)
gossypii	ERGO0B07106(YMR034C)
hansenii	DEHA2E11110(YMR034C)
kluyveri	SAKL0B11242(YMR034C)
lactis	KLLA0F27049(YMR034C)
lipolytica	YALI0B10956(YMR034C)	YALI0F18744(YMR034C)
rouxii	ZYRO0F01100(YMR034C)
thermotolerans	KLTH0D08646(YMR034C)
GL3C0744
cerevisiae	SACE0J02552(YJL105W)	SACE0K05720(YKR029C)
glabrata	CAGL0G04499(YJL105W)	CAGL0L03091(YKR029C)
gossypii	ERGO0F07304(YKR029C)
hansenii	DEHA2B01386(YKR029C)
kluyveri	SAKL0D05148(YKR029C)
lactis	KLLA0F02882(YKR029C)
lipolytica	YALI0F03069(YKR029C)
rouxii	ZYRO0G17072(YKR029C)
thermotolerans	KLTH0D03102(YKR029C)
GL3C0745
cerevisiae	SACE0M07634(YMR190C)
glabrata	CAGL0H00759(YMR190C)	CAGL0L00407(YMR190C)
gossypii	ERGO0F01826(YMR190C)
hansenii	DEHA2F03388(YMR190C)
kluyveri	SAKL0A02904(YMR190C)
lactis	KLLA0D12694(YMR190C)
lipolytica	YALI0F17116(YMR190C)	YALI0F31977(YMR190C)
rouxii	ZYRO0E08250(YMR190C)
thermotolerans	KLTH0H02706(YMR190C)
GL3C0746
cerevisiae	SACE0A00528(YAL049C)
glabrata	CAGL0H05995(YAL049C)	CAGL0J07128(YAL049C)
gossypii	ERGO0D18590(YAL049C)
hansenii	DEHA2G19712(YAL049C)
kluyveri	SAKL0D14564(YAL049C)
lactis	KLLA0A03377(YAL049C)
lipolytica	YALI0F02915	YALI0F30547(YAL049C)
rouxii	ZYRO0C00748(YAL049C)
thermotolerans	KLTH0A07744(YAL049C)
GL3C0747
cerevisiae	SACE0E02860(YER039C)	SACE0E02882(YER039C-A)	SACE0G00990(YGL225W)
glabrata	CAGL0H09196(YGL225W)
gossypii	ERGO0F11264(YGL225W)
hansenii	DEHA2F26532(YGL225W)
kluyveri	SAKL0F01518(YGL225W)
lactis	KLLA0A01364(YGL225W)
lipolytica	YALI0F21791(YGL225W)
rouxii	ZYRO0E08888(YGL225W)
thermotolerans	KLTH0G01342(YGL225W)
GL3C0748
cerevisiae	SACE0D04840(YDL020C)
glabrata	CAGL0K01727(YDL020C)
gossypii	ERGO0E13508(YDL020C)
hansenii	DEHA2D12848(YDL020C)	DEHA2E14938(YDL020C)	DEHA2E14960
kluyveri	SAKL0C07612(YDL020C)
lactis	KLLA0C04103(YDL020C)
lipolytica	YALI0F25861(YDL020C)
rouxii	ZYRO0A05302(YDL020C)
thermotolerans	KLTH0F06710(YDL020C)
GL3C0749
cerevisiae
glabrata	CAGL0C00110(YHR211W)	CAGL0C00847(YAL063C)	CAGL0E00275(YHR211W)	CAGL0E06644(YAR050W)	CAGL0E06666(YAR050W)	CAGL0E06688(YKR102W)	CAGL0J01727	CAGL0J01800(YOL155C)	CAGL0J11968(YHR211W)	CAGL0K00170(YKR102W)	CAGL0M00132(YAR050W)
gossypii
hansenii
kluyveri
lactis
lipolytica
rouxii
thermotolerans
GL3C0750
cerevisiae	SACE0I01012(YIL131C)	SACE0N05742(YNL068C)
glabrata	CAGL0G08866(YIL131C)	CAGL0J10120(YNL068C)
gossypii	ERGO0E16742(YNL068C)
hansenii	DEHA2A08910(YIL131C)
kluyveri	SAKL0E09020(YNL068C)
lactis	KLLA0F04631(YNL068C)
lipolytica	YALI0C09185(YNL068C)
rouxii	ZYRO0A01254(YNL068C)
thermotolerans	KLTH0G09086(YNL068C)
GL3C0751
cerevisiae	SACE0L16323(YLR390W-A)
glabrata	CAGL0H06413(YLR390W-A)
gossypii	ERGO0E09702(YLR390W-A)
hansenii	DEHA2A05280(YLR390W-A)
kluyveri	SAKL0H03014(YLR390W-A)
lactis	KLLA0E04995(YLR390W-A)
lipolytica	YALI0B14795	YALI0C17875	YALI0E20757(YLR390W-A)
rouxii	ZYRO0B12430(YLR390W-A)
thermotolerans	KLTH0D14388(YLR390W-A)
GL3C0752
cerevisiae	SACE0O06380(YOR113W)
glabrata	CAGL0I02816(YOR113W)	CAGL0I02838(YOR113W)	CAGL0L03916(YOR113W)
gossypii	ERGO0C10846(YOR113W)
hansenii	DEHA2A13024(YOR113W)
kluyveri	SAKL0E10714(YOR113W)
lactis	KLLA0F23782(YOR113W)
lipolytica	YALI0A16841(YOR113W)
rouxii	ZYRO0B16148(YOR113W)
thermotolerans	KLTH0E09724(YOR113W)
GL3C0753
cerevisiae	SACE0I02816(YIL047C)
glabrata	CAGL0L00737(YIL047C)
gossypii	ERGO0D07414(YIL047C)
hansenii	DEHA2D13266(YIL047C)	DEHA2D13288(YIL047C)
kluyveri	SAKL0F08448(YIL047C)
lactis	KLLA0F27467(YIL047C)
lipolytica	YALI0C08371(YDR414C)	YALI0F14597(YIL047C)
rouxii	ZYRO0D16786(YIL047C)
thermotolerans	KLTH0A04158(YIL047C)
GL3C0754
cerevisiae	SACE0K04708(YKL015W)
glabrata	CAGL0L09691(YKL015W)
gossypii	ERGO0C02618(YKL015W)
hansenii	DEHA2B02266(YKL015W)	DEHA2F25322(YKL015W)
kluyveri	SAKL0G19470(YKL015W)
lactis	KLLA0E18129(YKL015W)
lipolytica	YALI0B06853(YKL015W)
rouxii	ZYRO0E00572(YKL015W)
thermotolerans	KLTH0C00814(YKL015W)	KLTH0E03256(YKL015W)
GL3C0755
cerevisiae	SACE0L13177(YLR248W)
glabrata	CAGL0B03509(YLR248W)	CAGL0F00649(YLR248W)
gossypii	ERGO0A03718(YLR248W)
hansenii	DEHA2F23848(YLR248W)	DEHA2F25454(YLR248W)
kluyveri	SAKL0D08294(YLR248W)
lactis	KLLA0F12188(YLR248W)
lipolytica	YALI0E13750(YLR248W)
rouxii	ZYRO0E05170(YLR248W)
thermotolerans	KLTH0H11858(YLR248W)
GL3C0756
cerevisiae	SACE0G07832(YGR092W)	SACE0P08514(YPR111W)
glabrata	CAGL0B04147(YPR111W)	CAGL0G03047(YGR092W)
gossypii	ERGO0D10142(YGR092W)
hansenii	DEHA2C07788(YGR092W)
kluyveri	SAKL0F06094(YGR092W)
lactis	KLLA0D14905(YGR092W)
lipolytica	YALI0B14201(YPR111W)
rouxii	ZYRO0C12408(YPR111W)
thermotolerans	KLTH0F12012(YPR111W)
GL3C0758
cerevisiae	SACE0L14739(YLR321C)
glabrata	CAGL0A00825(YLR321C)	CAGL0F08569(YLR321C)
gossypii	ERGO0F05632(YLR321C)
hansenii	DEHA2C11110(YLR321C)
kluyveri	SAKL0H22704(YLR321C)
lactis	KLLA0C18447(YLR321C)
lipolytica	YALI0D09779(YLR321C)
rouxii	ZYRO0G10780(YLR321C)
thermotolerans	KLTH0E08426(YLR321C)
GL3C0767
cerevisiae	SACE0D16170(YDR505C)	SACE0L11725(YLR177W)
glabrata	CAGL0B01078(YLR177W)	CAGL0J08459(YDR505C)
gossypii	ERGO0F22066(YLR177W)
hansenii	DEHA2E13860(YLR177W)
kluyveri	SAKL0C01804(YLR177W)
lactis	KLLA0C01716(YLR177W)
lipolytica
rouxii	ZYRO0F17336(YLR177W)
thermotolerans	KLTH0F01716(YLR177W)
GL3C0769
cerevisiae	SACE0L11813(YLR181C)
glabrata	CAGL0B01144(YLR181C)
gossypii	ERGO0F21978(YLR181C)
hansenii	DEHA2E13772(YLR181C)
kluyveri	SAKL0C01892(YLR181C)
lactis	KLLA0C01804(YLR181C)
lipolytica	YALI0A19646(YJR089W)	YALI0C12617(YLR181C)
rouxii	ZYRO0F17226(YLR181C)
thermotolerans	KLTH0F01804(YLR181C)
GL3C0777
cerevisiae	SACE0N07326(YNL001W)
glabrata	CAGL0B04675(YNL001W)	CAGL0H03949(YNL001W)
gossypii	ERGO0A04422(YNL001W)
hansenii	DEHA2A12672(YNL001W)
kluyveri	SAKL0D08888(YNL001W)
lactis	KLLA0A08646(YNL001W)
lipolytica	YALI0B20658(YNL001W)
rouxii	ZYRO0E04422(YNL001W)
thermotolerans	KLTH0H12474(YNL001W)
GL3C0778
cerevisiae	SACE0L11703(YLR176C)
glabrata	CAGL0B04895(YLR176C)	CAGL0H03751(YLR176C)
gossypii	ERGO0A04158(YLR176C)
hansenii	DEHA2G10868(YLR176C)
kluyveri	SAKL0D08734(YLR176C)
lactis	KLLA0D04862(YLR176C)
lipolytica	YALI0E13596(YLR176C)
rouxii	ZYRO0E04642(YLR176C)
thermotolerans	KLTH0H12144(YLR176C)
GL3C0780
cerevisiae	SACE0O02530(YOL055C)	SACE0P00594(YPL258C)	SACE0P08778(YPR121W)
glabrata	CAGL0C05071(YOL055C)
gossypii
hansenii	DEHA2E20878(YOL055C)
kluyveri	SAKL0C07634(YOL055C)
lactis	KLLA0B13926(YOL055C)
lipolytica	YALI0E04224(YPR121W)
rouxii	ZYRO0A05280(YOL055C)
thermotolerans	KLTH0F06732(YOL055C)
GL3C0785
cerevisiae	SACE0D04026(YDL060W)
glabrata	CAGL0D00880(YDL060W)
gossypii	ERGO0E09526(YDL060W)
hansenii	DEHA2A11528(YDL060W)
kluyveri	SAKL0H03168(YDL060W)
lactis	KLLA0E05149(YDL060W)
lipolytica	YALI0B08756(YDL060W)	YALI0C21846(YPL217C)
rouxii	ZYRO0B12276(YDL060W)
thermotolerans	KLTH0D14234(YDL060W)
GL3C0790
cerevisiae	SACE0O00704(YOL139C)
glabrata	CAGL0E01463(YOL139C)
gossypii	ERGO0D04950(YOL139C)
hansenii	DEHA2A14168(YOL139C)
kluyveri	SAKL0C13376(YOL139C)
lactis	KLLA0E21011(YOL139C)
lipolytica	YALI0D24299(YOL139C)	YALI0F17864(YOL139C)
rouxii	ZYRO0C03234(YOL139C)
thermotolerans	KLTH0F19382(YOL139C)
GL3C0794
cerevisiae	SACE0H00484(YHL031C)
glabrata	CAGL0E03872(YHL031C)
gossypii	ERGO0C03278(YHL031C)
hansenii	DEHA2G24002(YHL031C)
kluyveri	SAKL0B00594(YLR078C)	SAKL0H25894(YHL031C)
lactis	KLLA0E00639(YHL031C)
lipolytica	YALI0D23353(YHL031C)
rouxii	ZYRO0G07744(YHL031C)
thermotolerans	KLTH0E05698(YHL031C)
GL3C0810
cerevisiae	SACE0P08382(YPR107C)
glabrata	CAGL0G01694(YPR107C)
gossypii	ERGO0E00418(YPR107C)
hansenii	DEHA2B00726	DEHA2C16126(YPR107C)
kluyveri	SAKL0B09372(YPR107C)
lactis	KLLA0F08129(YPR107C)
lipolytica	YALI0D14982(YPR107C)
rouxii	ZYRO0C17776(YPR107C)
thermotolerans	KLTH0D02948(YPR107C)
GL3C0811
cerevisiae	SACE0K06578(YKR069W)
glabrata	CAGL0G01903(YKR069W)
gossypii	ERGO0G15004(YKR069W)
hansenii	DEHA2E07128(YKR069W)	DEHA2G21912(YKR069W)
kluyveri	SAKL0G01254(YKR069W)
lactis	KLLA0F16170(YKR069W)
lipolytica	YALI0A01133(YKR069W)
rouxii	ZYRO0B15774(YKR069W)
thermotolerans	KLTH0F17226(YKR069W)
GL3C0825
cerevisiae	SACE0I00638(YIL147C)
glabrata	CAGL0H06567(YIL147C)
gossypii	ERGO0F12320(YIL147C)
hansenii	DEHA2E17512(YIL147C)
kluyveri	SAKL0E14872(YIL147C)
lactis	KLLA0A00638(YIL147C)
lipolytica	YALI0C21340(YIL147C)	YALI0F08789(YIL147C)
rouxii	ZYRO0G06644(YIL147C)
thermotolerans	KLTH0E01100(YIL147C)
GL3C0826
cerevisiae	SACE0M00880(YML099C)
glabrata	CAGL0H06875(YML099C)
gossypii	ERGO0A00374(YML099C)
hansenii	DEHA2A03520(YML099C)	DEHA2E16302(YML099C)
kluyveri	SAKL0D00264(YML099C)
lactis	KLLA0D10197(YML099C)
lipolytica	YALI0D09647(YML099C)
rouxii	ZYRO0A00440(YML099C)
thermotolerans	KLTH0E16500(YML099C)
GL3C0862
cerevisiae	SACE0H03146(YHR076W)
glabrata	CAGL0J10692(YHR076W)
gossypii	ERGO0G16434(YHR076W)
hansenii	DEHA2E15598	DEHA2E20526(YHR076W)
kluyveri	SAKL0G08580(YHR076W)
lactis	KLLA0D13134(YHR076W)
lipolytica	YALI0E27533(YHR076W)
rouxii	ZYRO0D10604(YHR076W)
thermotolerans	KLTH0E03960(YHR076W)
GL3C0864
cerevisiae	SACE0K04994(YKL004W)
glabrata	CAGL0K02805(YKL004W)	CAGL0M10307(YKL004W)
gossypii	ERGO0B04972(YKL004W)
hansenii	DEHA2E12848(YKL004W)
kluyveri	SAKL0A08778(YKL004W)
lactis	KLLA0B13387(YKL004W)
lipolytica	YALI0E16434(YKL004W)
rouxii	ZYRO0B01408(YKL004W)
thermotolerans	KLTH0D06248(YKL004W)
GL3C0865
cerevisiae	SACE0H01276(YHR003C)	SACE0K04400(YKL027W)
glabrata	CAGL0K02937(YKL027W)
gossypii	ERGO0G06908(YKL027W)
hansenii	DEHA2A07216(YKL027W)
kluyveri	SAKL0A09328(YKL027W)
lactis	KLLA0E18679(YKL027W)
lipolytica	YALI0F19800(YKL027W)
rouxii	ZYRO0B01848(YKL027W)
thermotolerans	KLTH0D06666(YKL027W)
GL3C0869
cerevisiae	SACE0B07304(YBR214W)	SACE0G04576(YGL056C)
glabrata	CAGL0K06699(YBR214W)
gossypii	ERGO0A08250(YBR214W)
hansenii	DEHA2F03850(YGL056C)
kluyveri	SAKL0A07304(YBR214W)
lactis	KLLA0C05588(YBR214W)
lipolytica	YALI0E17325(YBR214W)
rouxii	ZYRO0C04994(YBR214W)
thermotolerans	KLTH0H06776(YBR214W)
GL3C0873
cerevisiae	SACE0K06512(YKR066C)
glabrata	CAGL0K08184(YKR066C)
gossypii
hansenii	DEHA2F17754(YKR066C)
kluyveri	SAKL0C05786(YKR066C)
lactis	KLLA0B07557(YKR066C)
lipolytica	YALI0D04268(YKR066C)	YALI0D25366(YKR066C)	YALI0F20504(YKR066C)
rouxii	ZYRO0G18172(YKR066C)
thermotolerans	KLTH0F05170(YKR066C)
GL3C0876
cerevisiae	SACE0O09350(YOR253W)
glabrata	CAGL0K09020(YOR253W)
gossypii	ERGO0A02024(YOR253W)
hansenii	DEHA2F14916(YOR253W)
kluyveri	SAKL0H06006(YOR253W)
lactis	KLLA0A12089(YFL017C)	KLLA0C09845(YOR253W)
lipolytica	YALI0A10571(YOR253W)
rouxii	ZYRO0D10912(YOR253W)
thermotolerans	KLTH0D11748(YOR253W)
GL3C0882
cerevisiae	SACE0F00968(YFL028C)	SACE0K07370(YKR104W)
glabrata	CAGL0K12474(YFL028C)
gossypii	ERGO0F09174(YFL028C)
hansenii	DEHA2F12936(YFL028C)
kluyveri	SAKL0B01518(YFL028C)
lactis	KLLA0F08833(YFL028C)
lipolytica	YALI0D20856(YFL028C)
rouxii	ZYRO0F03234(YFL028C)
thermotolerans	KLTH0G18326(YFL028C)
GL3C0885
cerevisiae	SACE0M07546(YMR186W)	SACE0P01012(YPL240C)
glabrata	CAGL0L00495(YMR186W)
gossypii	ERGO0F02068(YMR186W)
hansenii	DEHA2D10406(YMR186W)
kluyveri	SAKL0A03234(YMR186W)
lactis	KLLA0D12958(YMR186W)
lipolytica	YALI0C07953(YPL240C)
rouxii	ZYRO0E07986(YPL240C)
thermotolerans	KLTH0H02970(YMR186W)
GL3C0889
cerevisiae	SACE0C01694(YCR009C)
glabrata	CAGL0L07788(YCR009C)
gossypii	ERGO0E12760(YCR009C)
hansenii	DEHA2G10186(YCR009C)	DEHA2G11968(YCR009C)
kluyveri	SAKL0D09284(YCR009C)
lactis	KLLA0E11903(YCR009C)
lipolytica	YALI0C08118(YCR009C)
rouxii	ZYRO0E04202(YCR009C)
thermotolerans	KLTH0H12694(YCR009C)
GL3C0892
cerevisiae	SACE0D11154(YDR273W)	SACE0O04884(YOR042W)
glabrata	CAGL0L09933(YOR042W)
gossypii	ERGO0C06666(YOR042W)
hansenii	DEHA2E07260(YOR042W)
kluyveri	SAKL0G01584(YOR042W)
lactis	KLLA0F15994(YOR042W)
lipolytica	YALI0D00385(YOR042W)
rouxii	ZYRO0C11396(YOR042W)
thermotolerans	KLTH0F16918(YOR042W)
GL3C0894
cerevisiae	SACE0M08052(YMR207C)	SACE0N07700(YNR016C)
glabrata	CAGL0L10780(YNR016C)
gossypii	ERGO0A06138(YNR016C)
hansenii	DEHA2B05764(YNR016C)
kluyveri	SAKL0A02046(YNR016C)
lactis	KLLA0F06072(YNR016C)
lipolytica	YALI0C11407(YNR016C)
rouxii	ZYRO0D08910(YNR016C)
thermotolerans	KLTH0A06050(YNR016C)
GL3C0903
cerevisiae	SACE0L04444(YLR138W)
glabrata	CAGL0M04433(YLR138W)
gossypii	ERGO0G04466(YLR138W)
hansenii	DEHA2F05984(YLR138W)
kluyveri	SAKL0H15114(YLR138W)
lactis	KLLA0D16797(YLR138W)
lipolytica	YALI0C00759(YLR138W)
rouxii	ZYRO0D14102(YLR138W)	ZYRO0F13816(YLR138W)
thermotolerans	KLTH0G11748(YLR138W)
GL3C0905
cerevisiae	SACE0M08800(YMR239C)
glabrata	CAGL0M05159(YMR239C)
gossypii	ERGO0F18370(YMR239C)
hansenii	DEHA2B05302(YMR239C)	DEHA2B12166(YMR239C)
kluyveri	SAKL0B05566(YMR239C)
lactis	KLLA0F24816(YMR239C)
lipolytica	YALI0C11429(YMR239C)
rouxii	ZYRO0F12342(YMR239C)
thermotolerans	KLTH0H15180(YMR239C)
GL3C0906
cerevisiae	SACE0B07150(YBR208C)
glabrata	CAGL0M05533(YBR208C)
gossypii	ERGO0D10538(YBR208C)
hansenii	DEHA2D07040(YBR208C)
kluyveri	SAKL0H10560(YBR208C)
lactis	KLLA0E08119(YBR208C)
lipolytica	YALI0E07271(YBR208C)	YALI0E35156(YBR208C)
rouxii	ZYRO0F08976(YBR208C)
thermotolerans	KLTH0E12078(YBR208C)
GL3C0909
cerevisiae	SACE0D11198(YDR276C)	SACE0D16632(YDR525W-A)
glabrata	CAGL0M08552(YDR276C)
gossypii	ERGO0C06556(YDR276C)
hansenii	DEHA2C01320(YDR276C)	DEHA2D17160	DEHA2E15312
kluyveri
lactis	KLLA0C00935(YDR525W-A)
lipolytica	YALI0D16665(YDR276C)
rouxii
thermotolerans	KLTH0F00880(YDR525W-A)
GL3C0910
cerevisiae	SACE0D11000(YDR264C)	SACE0O04686(YOR034C)
glabrata	CAGL0M08712(YDR264C)
gossypii	ERGO0E17138(YDR264C)
hansenii	DEHA2E15796(YDR264C)
kluyveri	SAKL0G07326(YDR264C)
lactis	KLLA0E16721(YDR264C)
lipolytica	YALI0E21780(YDR264C)
rouxii	ZYRO0C11132(YDR264C)
thermotolerans	KLTH0E02420(YDR264C)
GL3C0913
cerevisiae	SACE0C03102(YCR073C)	SACE0N08008(YNR031C)
glabrata	CAGL0M10829(YNR031C)
gossypii	ERGO0E14344(YCR073C)
hansenii	DEHA2C08910(YNR031C)
kluyveri	SAKL0A01254(YNR031C)
lactis	KLLA0C08525(YNR031C)
lipolytica	YALI0A05247(YNR031C)
rouxii	ZYRO0D08184(YNR031C)
thermotolerans	KLTH0A06776(YCR073C)
GL3C0915
cerevisiae	SACE0I02200(YIL077C)
glabrata	CAGL0M12947(YIL077C)	CAGL0M12969(YIL077C)
gossypii	ERGO0C03960(YIL077C)
hansenii	DEHA2B10230
kluyveri	SAKL0F09592(YIL077C)
lactis	KLLA0F05940(YIL077C)
lipolytica	YALI0F11099
rouxii	ZYRO0C09064(YIL077C)
thermotolerans	KLTH0A05170(YIL077C)
GL3C0918
cerevisiae	SACE0M10582(YMR315W)
glabrata	CAGL0M14025(YMR315W)
gossypii	ERGO0G17336(YMR315W)
hansenii	DEHA2A06534(YMR315W)	DEHA2F22044
kluyveri	SAKL0D00242(YMR315W)
lactis	KLLA0C18887(YMR315W)
lipolytica	YALI0D10659(YMR315W)
rouxii	ZYRO0C03674(YMR315W)
thermotolerans	KLTH0E16522(YMR315W)
GL3C0924
cerevisiae
glabrata
gossypii
hansenii
kluyveri
lactis
lipolytica	YALI0A08932	YALI0A09317	YALI0A10395	YALI0B06303	YALI0B06446	YALI0D21846	YALI0E09350	YALI0E13376	YALI0E34606	YALI0E34980
rouxii
thermotolerans
GL3C0926
cerevisiae	SACE0D12892(YDR351W)	SACE0H03740(YHR103W)
glabrata	CAGL0A02486(YDR351W)	CAGL0L11572(YHR103W)
gossypii	ERGO0C02420(YHR103W)
hansenii	DEHA2E08976(YDR351W)
kluyveri	SAKL0G01870(YHR103W)
lactis	KLLA0E21671(YHR103W)
lipolytica
rouxii	ZYRO0A06380(YHR103W)
thermotolerans	KLTH0F16654(YHR103W)
GL3C0927
cerevisiae	SACE0L13265(YLR253W)
glabrata	CAGL0B03443(YLR253W)
gossypii	ERGO0F08338(YLR253W)
hansenii	DEHA2E13376(YLR253W)	DEHA2E17886(YLR253W)
kluyveri	SAKL0D07942(YLR253W)
lactis	KLLA0F22946(YLR253W)
lipolytica	YALI0B01694(YLR253W)
rouxii	ZYRO0E05346(YLR253W)
thermotolerans	KLTH0H11638(YLR253W)
GL3C0928
cerevisiae	SACE0B03124(YBR026C)
glabrata	CAGL0B04323(YBR026C)
gossypii	ERGO0E06380(YBR026C)
hansenii	DEHA2C05808(YBR026C)	DEHA2F10362(YBR026C)
kluyveri	SAKL0C08910(YBR026C)
lactis	KLLA0F24552(YBR026C)
lipolytica	YALI0C19624(YBR026C)
rouxii	ZYRO0A03916(YBR026C)
thermotolerans	KLTH0C09020(YBR026C)
GL3C0929
cerevisiae	SACE0B03058(YBR023C)
glabrata	CAGL0B04389(YBR023C)	CAGL0I04840(YBR023C)
gossypii	ERGO0E03872(YBR023C)
hansenii	DEHA2E14586(YBR023C)
kluyveri	SAKL0C11726(YBR023C)
lactis	KLLA0D03498(YBR023C)
lipolytica	YALI0C24354(YBR023C)
rouxii	ZYRO0A04048(YBR023C)
thermotolerans	KLTH0A01870(YBR023C)
GL3C0930
cerevisiae	SACE0C01254(YCL011C)	SACE0N07260(YNL004W)
glabrata	CAGL0B04807(YNL004W)	CAGL0H03861(YNL004W)
gossypii	ERGO0A03982(YNL004W)
hansenii	DEHA2G11044(YCL011C)
kluyveri	SAKL0D08558(YNL004W)
lactis	KLLA0D05016(YNL004W)
lipolytica	YALI0E14058(YNL004W)
rouxii	ZYRO0E04928(YNL004W)
thermotolerans
GL3C0931
cerevisiae	SACE0B05434(YBR130C)
glabrata	CAGL0C00583(YBR130C)	CAGL0K07942(YBR130C)
gossypii	ERGO0A05478(YBR130C)
hansenii	DEHA2E12584
kluyveri	SAKL0B08624(YBR130C)
lactis	KLLA0D09042(YBR130C)
lipolytica	YALI0B03410
rouxii	ZYRO0C17094(YBR130C)
thermotolerans	KLTH0F11396(YBR130C)
GL3C0932
cerevisiae	SACE0D09900(YDR213W)	SACE0L12781(YLR228C)
glabrata	CAGL0C01199(YDR213W)	CAGL0F07865(YDR213W)
gossypii	ERGO0G06358(YDR213W)
hansenii	DEHA2G14146(YDR213W)
kluyveri	SAKL0H13024(YDR213W)
lactis	KLLA0A04169(YDR213W)
lipolytica
rouxii	ZYRO0A09350(YDR213W)
thermotolerans	KLTH0F07854(YDR213W)
GL3C0933
cerevisiae	SACE0D03850(YDL070W)	SACE0L16499(YLR399C)
glabrata	CAGL0C02541(YLR399C)
gossypii	ERGO0E09922(YLR399C)
hansenii	DEHA2B07964(YLR399C)
kluyveri	SAKL0G15686(YLR399C)
lactis	KLLA0B03113(YLR399C)
lipolytica	YALI0E20537(YLR399C)
rouxii	ZYRO0B12672(YLR399C)
thermotolerans	KLTH0D14652(YLR399C)
GL3C0934
cerevisiae	SACE0P08866(YPR127W)
glabrata	CAGL0D04752(YPR127W)	CAGL0I02046(YPR127W)
gossypii	ERGO0A05258(YPR127W)
hansenii	DEHA2A03036(YPR127W)
kluyveri	SAKL0F03696(YPR127W)
lactis	KLLA0B09658(YPR127W)
lipolytica	YALI0F02013(YPR127W)
rouxii	ZYRO0C06468(YPR127W)
thermotolerans	KLTH0D13750(YPR127W)
GL3C0935
cerevisiae	SACE0G04862(YGL044C)
glabrata	CAGL0D06182(YGL044C)
gossypii	ERGO0G08558(YGL044C)
hansenii	DEHA2C14542(YGL044C)
kluyveri	SAKL0H23298(YGL044C)
lactis	KLLA0F09383(YGL044C)
lipolytica	YALI0E09152	YALI0E09174(YGL044C)
rouxii	ZYRO0G07216(YGL044C)
thermotolerans	KLTH0D04158(YGL044C)
GL3C0936
cerevisiae	SACE0D08470(YDR146C)	SACE0L04290(YLR131C)
glabrata	CAGL0E01331(YDR146C)	CAGL0M04323(YLR131C)
gossypii	ERGO0G03916(YDR146C)
hansenii	DEHA2E03850(YDR146C)
kluyveri	SAKL0H15488(YLR131C)
lactis	KLLA0D16456(YLR131C)
lipolytica
rouxii	ZYRO0F10428(YLR131C)
thermotolerans	KLTH0G12254(YLR131C)
GL3C0937
cerevisiae	SACE0O04048(YOR007C)
glabrata	CAGL0E02739(YOR007C)
gossypii	ERGO0C04906(YOR007C)
hansenii	DEHA2G04356(YOR007C)
kluyveri	SAKL0E01210(YOR007C)
lactis	KLLA0D01155(YOR007C)
lipolytica	YALI0C09328(YOR007C)	YALI0F12727(YNL121C)
rouxii	ZYRO0C07788(YOR007C)
thermotolerans	KLTH0C11220(YOR007C)
GL3C0938
cerevisiae	SACE0L00880(YLL027W)
glabrata	CAGL0E03652(YLL027W)	CAGL0G03905(YLL027W)
gossypii	ERGO0G07634(YLL027W)
hansenii	DEHA2A06710(YLL027W)
kluyveri	SAKL0H25454(YLL027W)
lactis	KLLA0F18150(YLL027W)
lipolytica	YALI0E19206(YLL027W)
rouxii	ZYRO0B00968(YLL027W)
thermotolerans	KLTH0E06182(YLL027W)
GL3C0939
cerevisiae	SACE0M02244(YML038C)
glabrata	CAGL0E04290(YML038C)
gossypii	ERGO0F16654(YML038C)
hansenii	DEHA2E17578(YML038C)
kluyveri	SAKL0G06270(YML038C)
lactis	KLLA0F10131(YML038C)
lipolytica	YALI0B08712	YALI0E24959(YML038C)
rouxii	ZYRO0D13970(YML038C)
thermotolerans	KLTH0G05082(YML038C)
GL3C0940
cerevisiae	SACE0A01100(YAL025C)
glabrata	CAGL0F00715(YAL025C)	CAGL0G06248(YAL025C)
gossypii	ERGO0D17336(YAL025C)
hansenii	DEHA2F01848(YAL025C)
kluyveri	SAKL0B10164(YAL025C)
lactis	KLLA0A04037(YAL025C)
lipolytica	YALI0C08052(YAL025C)
rouxii	ZYRO0D05192(YAL025C)
thermotolerans	KLTH0D02178(YAL025C)
GL3C0941
cerevisiae	SACE0D14498(YDR423C)	SACE0M02926(YML007W)
glabrata	CAGL0F03069(YDR423C)	CAGL0H04631(YML007W)
gossypii
hansenii	DEHA2G02420(YML007W)
kluyveri	SAKL0G04950(YML007W)
lactis	KLLA0A01760(YML007W)
lipolytica	YALI0F03388(YML007W)
rouxii	ZYRO0D12584(YML007W)
thermotolerans	KLTH0G03784(YML007W)
GL3C0942
cerevisiae	SACE0D14630(YDR430C)
glabrata	CAGL0F03157(YDR430C)
gossypii	ERGO0D13596(YDR430C)
hansenii	DEHA2D01892(YDR430C)
kluyveri	SAKL0G05236(YDR430C)
lactis	KLLA0B00957(YDR430C)
lipolytica	YALI0F21615(YDR430C)
rouxii	ZYRO0D12870(YDR430C)
thermotolerans	KLTH0C09570(YOL098C)	KLTH0G04092(YDR430C)
GL3C0943
cerevisiae	SACE0M00616(YML109W)	SACE0M09636(YMR273C)
glabrata	CAGL0F03421(YMR273C)	CAGL0J06688(YML109W)
gossypii	ERGO0A00132(YML109W)
hansenii	DEHA2F07282(YMR273C)
kluyveri	SAKL0D01716(YML109W)
lactis	KLLA0D01683(YML109W)
lipolytica
rouxii	ZYRO0G13992(YML109W)
thermotolerans	KLTH0C04048(YML109W)
GL3C0944
cerevisiae	SACE0I04466(YIR023W)
glabrata	CAGL0F06743(YIR023W)
gossypii	ERGO0C02684(YIR023W)
hansenii	DEHA2E17028(YIR023W)
kluyveri	SAKL0G19404(YIR023W)
lactis	KLLA0D15356(YIR023W)	KLLA0E18195(YIR023W)
lipolytica	YALI0D02783(YIR023W)
rouxii	ZYRO0E00638(YIR023W)
thermotolerans	KLTH0C00880(YIR023W)
GL3C0945
cerevisiae	SACE0J02398(YJL112W)	SACE0K05830(YKR036C)
glabrata	CAGL0G04345(YJL112W)	CAGL0L03201(YJL112W)
gossypii	ERGO0E00836(YJL112W)
hansenii
kluyveri	SAKL0D04796(YJL112W)
lactis	KLLA0F21406(YJL112W)
lipolytica	YALI0C22704(YJL112W)
rouxii	ZYRO0D03828(YJL112W)
thermotolerans	KLTH0E15576(YJL112W)
GL3C0946
cerevisiae	SACE0D00594(YDL224C)	SACE0N03036(YNL197C)
glabrata	CAGL0G05401(YNL197C)	CAGL0G05511(YDL224C)
gossypii	ERGO0B01276(YNL197C)
hansenii	DEHA2F19514(YNL197C)
kluyveri
lactis	KLLA0F20834(YNL197C)
lipolytica	YALI0F12375(YNL197C)
rouxii	ZYRO0C10164(YNL197C)
thermotolerans	KLTH0B07546(YNL197C)
GL3C0947
cerevisiae	SACE0D15004(YML026C)	SACE0M02486(YML026C)
glabrata	CAGL0G07227(YML026C)
gossypii	ERGO0E15488(YML026C)
hansenii	DEHA2F22308(YML026C)
kluyveri	SAKL0G05874(YML026C)
lactis	KLLA0B01562(YML026C)
lipolytica	YALI0D20614(YML026C)
rouxii	ZYRO0D13574(YML026C)
thermotolerans	KLTH0G04664(YML026C)
GL3C0948
cerevisiae	SACE0D15158(YDR458C)	SACE0M02332(YML034W)
glabrata	CAGL0G07403(YML034W)	CAGL0K06325(YML034W)
gossypii	ERGO0E15246(YML034W)
hansenii
kluyveri	SAKL0G06116(YML034W)
lactis	KLLA0B01826(YML034W)
lipolytica	YALI0E11539(YML034W)
rouxii	ZYRO0D13816(YML034W)
thermotolerans	KLTH0G04928(YML034W)
GL3C0949
cerevisiae	SACE0G04290(YGL070C)
glabrata	CAGL0H03509(YGL070C)
gossypii	ERGO0F03366(YGL070C)
hansenii	DEHA2F23760(YGL070C)
kluyveri	SAKL0A04510(YGL070C)
lactis	KLLA0D03234(YGL070C)
lipolytica	YALI0D22308(YDR045C)	YALI0F17534(YGL070C)
rouxii	ZYRO0G08800(YGL070C)
thermotolerans	KLTH0H04224(YGL070C)
GL3C0950
cerevisiae	SACE0M01320(YML077W)
glabrata	CAGL0H04345(YML077W)
gossypii	ERGO0E11836(YML077W)
hansenii	DEHA2D11462(YML077W)
kluyveri	SAKL0G17930(YML077W)
lactis	KLLA0B04609(YML077W)
lipolytica	YALI0B10318(YML077W)	YALI0B22396(YDR246W)
rouxii	ZYRO0B14740(YML077W)
thermotolerans	KLTH0D16874(YML077W)
GL3C0951
cerevisiae	SACE0D15532(YDR475C)	SACE0O04356(YOR019W)
glabrata	CAGL0H08261(YOR019W)	CAGL0M08954(YDR475C)
gossypii	ERGO0E02860(YDR475C)
hansenii	DEHA2E22330(YOR019W)
kluyveri	SAKL0G06886(YDR475C)
lactis	KLLA0F02684(YDR475C)
lipolytica
rouxii	ZYRO0A05478(YDR475C)
thermotolerans	KLTH0G05632(YDR475C)
GL3C0952
cerevisiae	SACE0E02024(YER007W)
glabrata	CAGL0H09702(YER007W)
gossypii	ERGO0D09504(YER007W)
hansenii	DEHA2D16808(YER007W)	DEHA2F00660
kluyveri	SAKL0F04598(YER007W)
lactis	KLLA0D13596(YER007W)
lipolytica	YALI0A17358(YER007W)
rouxii	ZYRO0D09614(YER007W)
thermotolerans	KLTH0F13244(YER007W)
GL3C0953
cerevisiae	SACE0D02156(YDL147W)
glabrata	CAGL0I03674(YDL147W)
gossypii	ERGO0D11044(YDL147W)
hansenii	DEHA2D13728(YDL147W)
kluyveri	SAKL0F10736(YDL147W)
lactis	KLLA0C16313(YDL147W)
lipolytica	YALI0D09977(YDL147W)	YALI0D25146(YDL097C)
rouxii	ZYRO0F11220(YDL147W)
thermotolerans	KLTH0H01804(YDL147W)
GL3C0954
cerevisiae	SACE0B03454(YBR042C)	SACE0D05632(YDR018C)
glabrata	CAGL0I04620(YBR042C)
gossypii	ERGO0C00880(YBR042C)
hansenii	DEHA2F15664(YBR042C)
kluyveri	SAKL0D04092(YBR042C)
lactis	KLLA0B06820(YBR042C)
lipolytica	YALI0F02937(YBR042C)
rouxii	ZYRO0A03586(YBR042C)
thermotolerans	KLTH0C08096(YBR042C)
GL3C0955
cerevisiae	SACE0J01716(YJL143W)
glabrata	CAGL0I05918(YJL143W)
gossypii	ERGO0C10494(YJL143W)
hansenii	DEHA2F08074(YJL143W)
kluyveri	SAKL0C06226(YJL143W)
lactis	KLLA0A05841(YJL143W)
lipolytica	YALI0E15136(YJL143W)	YALI0F29931(YDL217C)
rouxii	ZYRO0D02948(YJL143W)
thermotolerans	KLTH0F05500(YJL143W)
GL3C0956
cerevisiae	SACE0E05698(YER152C)
glabrata	CAGL0I06578(YER152C)
gossypii	ERGO0G11528(YER152C)
hansenii	DEHA2A08030(YER152C)
kluyveri	SAKL0H18612(YER152C)
lactis	KLLA0E00969(YER152C)
lipolytica	YALI0E08360(YER152C)
rouxii	ZYRO0B11088(YER152C)
thermotolerans	KLTH0B00176(YER152C)	KLTH0G19624(YER152C)
GL3C0957
cerevisiae	SACE0I03806(YIL005W)
glabrata	CAGL0J02068(YIL005W)	CAGL0L02431(YIL005W)
gossypii	ERGO0D09152(YIL005W)
hansenii	DEHA2B09306(YIL005W)
kluyveri	SAKL0F05016(YIL005W)
lactis	KLLA0D14014(YIL005W)
lipolytica	YALI0E02420(YIL005W)
rouxii	ZYRO0D09240(YIL005W)
thermotolerans	KLTH0F12826(YIL005W)
GL3C0958
cerevisiae	SACE0B02024(YBL022C)
glabrata	CAGL0J04422(YBL022C)
gossypii	ERGO0F05830(YBL022C)
hansenii	DEHA2F21450(YBL022C)
kluyveri	SAKL0H19536(YBL022C)
lactis	KLLA0E10407(YBL022C)
lipolytica	YALI0F23595(YBL022C)	YALI0F26169(YBL022C)
rouxii	ZYRO0G08910(YBL022C)
thermotolerans	KLTH0H08184(YBL022C)
GL3C0959
cerevisiae	SACE0I00968(YIL133C)	SACE0N05720(YNL069C)
glabrata	CAGL0J10164(YIL133C)
gossypii	ERGO0E16698(YIL133C)
hansenii	DEHA2A13200(YIL133C)
kluyveri	SAKL0E09064(YIL133C)
lactis	KLLA0F04675(YIL133C)
lipolytica	YALI0C09218(YIL133C)
rouxii	ZYRO0A01210(YIL133C)
thermotolerans	KLTH0G09042(YIL133C)
GL3C0960
cerevisiae	SACE0D11990(YDR312W)	SACE0H02882(YHR066W)
glabrata	CAGL0J10890(YHR066W)
gossypii	ERGO0A03432(YDR312W)
hansenii	DEHA2E08074(YHR066W)
kluyveri	SAKL0G09306(YDR312W)
lactis	KLLA0C14586(YHR066W)
lipolytica	YALI0A12155(YHR066W)
rouxii	ZYRO0C14256(YHR066W)
thermotolerans	KLTH0F07084(YHR066W)
GL3C0961
cerevisiae	SACE0O02222(YOL069W)
glabrata	CAGL0J11572(YOL069W)
gossypii	ERGO0E08030(YOL069W)
hansenii	DEHA2E15092(YOL069W)
kluyveri	SAKL0C08558(YOL069W)
lactis	KLLA0F22451(YOL069W)
lipolytica	YALI0A10945(YOL069W)	YALI0E31867(YOL069W)
rouxii	ZYRO0B05192(YOL069W)
thermotolerans	KLTH0C08646(YOL069W)
GL3C0962
cerevisiae	SACE0B00352(YBL101C)	SACE0P06886(YPR030W)
glabrata	CAGL0K05247(YBL101C)	CAGL0M09449(YBL101C)
gossypii	ERGO0D10868(YBL101C)
hansenii	DEHA2B10912(YBL101C)
kluyveri	SAKL0F13530(YBL101C)
lactis	KLLA0E06557(YBL101C)
lipolytica
rouxii	ZYRO0F13178(YBL101C)
thermotolerans	KLTH0C05588(YBL101C)
GL3C0963
cerevisiae	SACE0H00946(YHL012W)	SACE0K04224(YKL035W)
glabrata	CAGL0L01925(YKL035W)
gossypii	ERGO0G06556(YKL035W)
hansenii	DEHA2G22990(YKL035W)
kluyveri	SAKL0A09834(YKL035W)
lactis	KLLA0F25652(YKL035W)
lipolytica	YALI0A02310(YKL035W)
rouxii	ZYRO0E05654(YKL035W)
thermotolerans	KLTH0D07238(YKL035W)
GL3C0964
cerevisiae	SACE0H04004(YHR115C)	SACE0N04730(YNL116W)
glabrata	CAGL0L03960(YNL116W)
gossypii	ERGO0C10912(YNL116W)
hansenii	DEHA2A08118(YNL116W)
kluyveri	SAKL0E10824(YNL116W)
lactis	KLLA0F23892(YHR115C)
lipolytica	YALI0F18634(YHR115C)
rouxii	ZYRO0B16258(YNL116W)
thermotolerans	KLTH0E09834(YNL116W)
GL3C0965
cerevisiae	SACE0G11066(YGR229C)
glabrata	CAGL0L06534(YGR229C)
gossypii	ERGO0D06072(YGR229C)
hansenii	DEHA2B14542(YGR229C)	DEHA2F26422(YGR229C)
kluyveri	SAKL0G15466(YGR229C)
lactis	KLLA0E15775(YGR229C)
lipolytica	YALI0B20570(YGR229C)
rouxii	ZYRO0B15180(YGR229C)
thermotolerans	KLTH0C01760(YGR229C)
GL3C0966
cerevisiae	SACE0I00814(YIL138C)	SACE0N05500(YNL079C)
glabrata	CAGL0L08338(YIL138C)
gossypii	ERGO0E17996(YIL138C)
hansenii	DEHA2A11660(YIL138C)
kluyveri	SAKL0E09350(YIL138C)
lactis	KLLA0E17931(YIL138C)
lipolytica	YALI0F27049(YIL138C)
rouxii	ZYRO0C15114(YIL138C)
thermotolerans	KLTH0G08734(YIL138C)
GL3C0967
cerevisiae	SACE0D07788(YDR111C)	SACE0L03410(YLR089C)
glabrata	CAGL0L12254(YLR089C)
gossypii	ERGO0G10274(YLR089C)
hansenii	DEHA2B08382(YDR111C)
kluyveri	SAKL0H17006(YLR089C)
lactis	KLLA0F19162(YLR089C)
lipolytica	YALI0D06325(YLR089C)
rouxii	ZYRO0C01628(YLR089C)
thermotolerans	KLTH0G13662(YLR089C)
GL3C0968
cerevisiae	SACE0B09042(YBR294W)	SACE0L03476(YLR092W)
glabrata	CAGL0L12342(YLR092W)
gossypii	ERGO0G10098(YBR294W)
hansenii	DEHA2E16082(YBR294W)
kluyveri	SAKL0H16830(YLR092W)
lactis	KLLA0F19338(YBR294W)
lipolytica	YALI0B17930(YLR092W)
rouxii	ZYRO0C01452(YLR092W)
thermotolerans	KLTH0G13486(YBR294W)
GL3C0969
cerevisiae
glabrata
gossypii
hansenii
kluyveri
lactis
lipolytica	YALI0A02783	YALI0A03421	YALI0A08195	YALI0A13497	YALI0B06160	YALI0C21252	YALI0C21274	YALI0D11638	YALI0E19140	YALI0E25443
rouxii
thermotolerans
GL3C0970
cerevisiae	SACE0B04334(YBR080C)
glabrata	CAGL0E04642(YBR080C)	CAGL0M01782(YBR080C)
gossypii	ERGO0E12210(YBR080C)
hansenii	DEHA2G10252(YBR080C)
kluyveri	SAKL0B06402(YBR080C)
lactis	KLLA0C14520(YBR080C)
lipolytica	YALI0E29249(YBR080C)
rouxii	ZYRO0G12738(YBR080C)
thermotolerans	KLTH0E14190(YBR080C)
GL3C0971
cerevisiae	SACE0E00924(YEL041W)
glabrata	CAGL0I01386(YJR049C)	CAGL0L01265(YJR049C)
gossypii	ERGO0F14168(YJR049C)
hansenii	DEHA2C13464(YJR049C)
kluyveri	SAKL0D11902(YJR049C)
lactis	KLLA0F16885(YJR049C)
lipolytica	YALI0E27874(YJR049C)
rouxii	ZYRO0F05302(YJR049C)
thermotolerans	KLTH0C03322(YJR049C)
GL3C0972
cerevisiae	SACE0M06556(YMR146C)
glabrata	CAGL0L06952(YMR146C)
gossypii	ERGO0D15378(YMR146C)
hansenii	DEHA2D07898(YMR146C)
kluyveri	SAKL0E05368(YMR146C)
lactis	KLLA0F07403(YMR146C)
lipolytica	YALI0A02695(YMR146C)	YALI0F07887(YMR146C)
rouxii	ZYRO0A08184(YMR146C)
thermotolerans	KLTH0H15752(YMR146C)
GL3C0973
cerevisiae	SACE0G06072(YGR009C)	SACE0M03630(YMR017W)
glabrata	CAGL0A01672(YGR009C)
gossypii	ERGO0F16808(YGR009C)
hansenii	DEHA2F19162(YGR009C)
kluyveri	SAKL0H20944(YGR009C)
lactis	KLLA0D02024(YGR009C)
lipolytica	YALI0E18414(YGR009C)
rouxii	ZYRO0G09394(YGR009C)
thermotolerans	KLTH0H09152(YGR009C)
GL3C0974
cerevisiae	SACE0C03322(YCR084C)
glabrata	CAGL0C03608(YCR084C)	CAGL0E00561(YCR084C)
gossypii	ERGO0G03102(YCR084C)
hansenii	DEHA2A13420(YCR084C)
kluyveri	SAKL0A00660(YCR084C)
lactis	KLLA0F10263(YCR084C)
lipolytica	YALI0A14542(YCR084C)
rouxii	ZYRO0D17292(YCR084C)
thermotolerans	KLTH0A07282(YCR084C)
GL3C0975
cerevisiae	SACE0K02948(YKL091C)	SACE0M05038(YMR079W)
glabrata	CAGL0D04290(YMR079W)	CAGL0J10450(YMR079W)
gossypii	ERGO0B05346(YMR079W)
hansenii	DEHA2E12474(YMR079W)
kluyveri	SAKL0E02508(YMR079W)
lactis	KLLA0B06479(YMR079W)
lipolytica
rouxii	ZYRO0G03784(YMR079W)
thermotolerans	KLTH0D05830(YMR079W)
GL3C0976
cerevisiae	SACE0F02530(YFR033C)
glabrata	CAGL0D05192(YFR033C)
gossypii	ERGO0D06424(YFR033C)
hansenii	DEHA2D11990(YFR033C)
kluyveri	SAKL0F07370(YFR033C)	SAKL0H25982(YFR033C)
lactis	KLLA0D16093(YFR033C)
lipolytica	YALI0F24673(YFR033C)
rouxii	ZYRO0D15708(YFR033C)
thermotolerans	KLTH0E04686(YFR033C)
GL3C0977
cerevisiae	SACE0L01342(YLL006W)
glabrata	CAGL0D05698(YLL006W)
gossypii	ERGO0A00572(YLL006W)
hansenii	DEHA2G21538(YLL006W)
kluyveri	SAKL0G12716(YLL006W)
lactis	KLLA0F15796(YLL006W)
lipolytica	YALI0D00935(YLL006W)	YALI0D06886(YLL006W)
rouxii	ZYRO0B10274(YLL006W)
thermotolerans	KLTH0B03234(YLL006W)
GL3C0978
cerevisiae	SACE0G04422(YGL063W)	SACE0P01606(YPL212C)
glabrata	CAGL0E05764(YPL212C)
gossypii	ERGO0F03036(YPL212C)
hansenii	DEHA2C04312(YPL212C)
kluyveri	SAKL0A04158(YPL212C)
lactis	KLLA0B02244(YPL212C)
lipolytica	YALI0C12749(YPL212C)
rouxii	ZYRO0E07106(YPL212C)
thermotolerans	KLTH0H03894(YPL212C)
GL3C0979
cerevisiae	SACE0D14036(YDR400W)
glabrata	CAGL0F02585(YDR400W)
gossypii	ERGO0F15048(YDR400W)
hansenii	DEHA2C09834(YDR400W)
kluyveri	SAKL0G03982(YDR400W)
lactis	KLLA0C06721(YDR400W)
lipolytica	YALI0F03597(YDR400W)	YALI0F12529(YDR400W)
rouxii	ZYRO0D11660(YDR400W)
thermotolerans	KLTH0G02860(YDR400W)
GL3C0980
cerevisiae	SACE0P02420(YPL175W)
glabrata	CAGL0F03597(YPL175W)
gossypii	ERGO0A01892(YPL175W)
hansenii	DEHA2F14828(YPL175W)
kluyveri	SAKL0H05874(YPL175W)
lactis	KLLA0C09713(YPL175W)
lipolytica	YALI0A20482(YPL175W)	YALI0E26279(YPL175W)
rouxii	ZYRO0F11836(YPL175W)
thermotolerans	KLTH0D11880(YPL175W)
GL3C0981
cerevisiae	SACE0B01408(YBL049W)
glabrata	CAGL0F04631(YBL049W)
gossypii	ERGO0B08822(YBL049W)
hansenii	DEHA2F03542(YBL049W)
kluyveri	SAKL0F14806(YBL049W)
lactis	KLLA0E05875(YBL049W)
lipolytica	YALI0C03696(YBL049W)	YALI0D15092(YBL049W)
rouxii	ZYRO0G18084(YBL049W)
thermotolerans	KLTH0E01562(YBL049W)
GL3C0982
cerevisiae	SACE0J04554(YJL020C)
glabrata	CAGL0G06842(YJL020C)
gossypii	ERGO0G15180(YJL020C)
hansenii	DEHA2F25718(YJL020C)
kluyveri	SAKL0G13706(YJL020C)
lactis	KLLA0F14575(YJL020C)
lipolytica	YALI0B14971(YJL020C)
rouxii	ZYRO0C13662(YJL020C)	ZYRO0F02640(YJL020C)
thermotolerans	KLTH0B02354(YJL020C)
GL3C0983
cerevisiae	SACE0G04268(YGL071W)	SACE0P01804(YPL202C)
glabrata	CAGL0G09042(YPL202C)	CAGL0H03487(YGL071W)
gossypii	ERGO0F03388(YGL071W)
hansenii	DEHA2F23694(YPL202C)
kluyveri	SAKL0A04532(YGL071W)
lactis	KLLA0D03256(YGL071W)
lipolytica
rouxii	ZYRO0G08778(YGL071W)
thermotolerans	KLTH0H04246(YGL071W)
GL3C0984
cerevisiae	SACE0D10978(YDR263C)	SACE0O04664(YOR033C)
glabrata	CAGL0H08085(YOR033C)
gossypii	ERGO0E17116(YOR033C)
hansenii	DEHA2E15444(YOR033C)
kluyveri	SAKL0G07304(YOR033C)
lactis	KLLA0E16743(YOR033C)
lipolytica	YALI0E14014(YOR033C)
rouxii	ZYRO0C11110(YOR033C)
thermotolerans	KLTH0E02398(YOR033C)
GL3C0985
cerevisiae	SACE0E03300(YER054C)	SACE0I02882(YIL045W)
glabrata	CAGL0J02904(YER054C)
gossypii	ERGO0D07348(YER054C)
hansenii	DEHA2D14674(YIL045W)	DEHA2F22858(YOR178C)
kluyveri	SAKL0F08382(YER054C)
lactis	KLLA0F27533(YER054C)
lipolytica
rouxii	ZYRO0D16720(YER054C)
thermotolerans	KLTH0A04092(YER054C)
GL3C0986
cerevisiae	SACE0B02046(YBL021C)
glabrata	CAGL0J04400(YBL021C)
gossypii	ERGO0F05852(YBL021C)
hansenii	DEHA2E21626(YBL021C)	DEHA2F21340(YBL021C)
kluyveri	SAKL0H19558(YBL021C)
lactis	KLLA0E10429(YBL021C)
lipolytica	YALI0F17072(YBL021C)
rouxii	ZYRO0G08888(YBL021C)
thermotolerans	KLTH0H08206(YBL021C)
GL3C0987
cerevisiae	SACE0H01012(YHL009C)
glabrata	CAGL0K02585(YHL009C)	CAGL0M10087(YHL009C)
gossypii	ERGO0B05280(YHL009C)
hansenii	DEHA2E11616(YHL009C)
kluyveri	SAKL0E02420(YHL009C)
lactis	KLLA0B13695(YHL009C)
lipolytica	YALI0D09757(YHL009C)
rouxii	ZYRO0B01100(YHL009C)
thermotolerans	KLTH0D05918(YHL009C)
GL3C0988
cerevisiae	SACE0D10186(YDR228C)
glabrata	CAGL0K11374(YDR228C)
gossypii	ERGO0G12606(YDR228C)
hansenii	DEHA2E10670(YDR228C)	DEHA2F11902(YDR228C)
kluyveri	SAKL0H12584(YDR228C)
lactis	KLLA0F13442(YDR228C)
lipolytica	YALI0C14476(YDR228C)
rouxii	ZYRO0A09834(YDR228C)
thermotolerans	KLTH0E10318(YDR228C)
GL3C0989
cerevisiae	SACE0E01716(YEL009C)
glabrata	CAGL0L02475(YEL009C)
gossypii	ERGO0D09064(YEL009C)
hansenii	DEHA2B13662(YEL009C)
kluyveri	SAKL0F05082(YEL009C)
lactis	KLLA0D14113(YEL009C)
lipolytica	YALI0E27742(YEL009C)
rouxii	ZYRO0D09174(YEL009C)
thermotolerans	KLTH0F12760(YEL009C)
GL3C0990
cerevisiae	SACE0F01584(YFL001W)
glabrata	CAGL0L08998(YFL001W)	CAGL0M05797(YGL063W)
gossypii	ERGO0G08294(YFL001W)
hansenii	DEHA2D07722(YFL001W)
kluyveri	SAKL0B02816(YFL001W)
lactis	KLLA0E14345(YFL001W)
lipolytica	YALI0F18216(YFL001W)
rouxii	ZYRO0F04334(YFL001W)
thermotolerans	KLTH0A02222(YFL001W)
GL3C0991
cerevisiae	SACE0J03058(YJL083W)	SACE0K05478(YKR019C)
glabrata	CAGL0M03157(YJL083W)
gossypii	ERGO0F07898(YJL083W)
hansenii	DEHA2D16236(YJL083W)
kluyveri	SAKL0D05808(YJL083W)
lactis	KLLA0D02222(YJL083W)
lipolytica	YALI0E29689(YJL083W)
rouxii	ZYRO0G21494(YJL083W)
thermotolerans	KLTH0H09636(YJL083W)
GL3C0992
cerevisiae	SACE0B09130(YBR297W)	SACE0F00440(YFL052W)	SACE0G12342(YGR288W)	SACE0P10450(YPR196W)
glabrata
gossypii
hansenii	DEHA2A08162(YFL052W)	DEHA2D15268(YGR288W)
kluyveri
lactis
lipolytica	YALI0C07821(YBR297W)	YALI0C09009(YGR288W)	YALI0C09482(YBR297W)	YALI0E34925
rouxii
thermotolerans
GL3C0993
cerevisiae	SACE0D04180(YDL054C)
glabrata	CAGL0D01056(YDL054C)
gossypii	ERGO0F19712(YDL054C)
hansenii	DEHA2F01078(YDL054C)
kluyveri	SAKL0H03718(YDL054C)
lactis	KLLA0E01167(YDL054C)
lipolytica	YALI0A16060(YDL054C)	YALI0F24035(YMR155W)
rouxii	ZYRO0B07260(YDL054C)
thermotolerans	KLTH0D13838(YDL054C)
GL3C0994
cerevisiae	SACE0K01914(YKL140W)
glabrata	CAGL0D01980(YKL140W)
gossypii	ERGO0F10560(YKL140W)
hansenii	DEHA2D05236(YKL140W)	DEHA2E14982(YKL140W)
kluyveri	SAKL0E04114(YKL140W)
lactis
lipolytica	YALI0E32035(YKL140W)
rouxii	ZYRO0G20328(YKL140W)
thermotolerans	KLTH0D04334(YKL140W)	KLTH0H04840(YKL140W)
GL3C0995
cerevisiae	SACE0O01034(YOL123W)
glabrata	CAGL0E01947(YOL123W)	CAGL0M03795(YOL123W)
gossypii	ERGO0D05566(YOL123W)
hansenii	DEHA2F16698(YOL123W)
kluyveri	SAKL0C12672(YOL123W)
lactis	KLLA0C12925(YOL123W)
lipolytica	YALI0C13860(YOL123W)
rouxii	ZYRO0C02574(YOL123W)
thermotolerans	KLTH0F18766(YOL123W)
GL3C0996
cerevisiae	SACE0G12166(YGR280C)
glabrata	CAGL0G00264(YGR280C)
gossypii	ERGO0G00550(YGR280C)
hansenii	DEHA2C11506(YGR280C)
kluyveri	SAKL0H00572(YGR280C)
lactis	KLLA0C14135(YGR280C)
lipolytica	YALI0D24563	YALI0F15235(YGR280C)
rouxii	ZYRO0D06930(YGR280C)
thermotolerans	KLTH0B09790(YGR280C)
GL3C0997
cerevisiae	SACE0O06930(YOR140W)
glabrata	CAGL0I07183(YOR140W)
gossypii	ERGO0F08800(YOR140W)
hansenii	DEHA2G10560(YOR140W)	DEHA2G20636(YGR249W)
kluyveri	SAKL0G03586(YOR140W)
lactis	KLLA0E03191(YOR140W)
lipolytica	YALI0D04785(YOR140W)
rouxii	ZYRO0D11286(YOR140W)
thermotolerans	KLTH0F14982(YOR140W)
GL3C0998
cerevisiae	SACE0E04972(YER125W)
glabrata	CAGL0K02255(YER125W)
gossypii	ERGO0D07986(YER125W)
hansenii	DEHA2D03718(YER125W)
kluyveri	SAKL0H24552(YER125W)
lactis	KLLA0E13575(YER125W)
lipolytica	YALI0D15444(YJR036C)	YALI0E18117(YER125W)
rouxii	ZYRO0G18920(YER125W)
thermotolerans	KLTH0E06908(YER125W)
GL3C0999
cerevisiae	SACE0E05940(YER162C)
glabrata	CAGL0L11726(YER162C)
gossypii	ERGO0G11990(YER162C)
hansenii	DEHA2F05302(YER162C)	DEHA2G17314(YDR314C)
kluyveri	SAKL0H18062(YER162C)
lactis	KLLA0F14465(YER162C)
lipolytica	YALI0D08756(YER162C)
rouxii	ZYRO0B11572(YER162C)
thermotolerans	KLTH0G14564(YER162C)
GL3C1000
cerevisiae	SACE0I02552(YIL061C)
glabrata	CAGL0M12573(YIL061C)
gossypii	ERGO0D07810(YIL061C)
hansenii	DEHA2F07854(YIL061C)
kluyveri	SAKL0F08866(YIL061C)
lactis	KLLA0C08019(YIL061C)
lipolytica	YALI0A02981(YER165W)	YALI0E10989(YIL061C)
rouxii	ZYRO0C08382(YIL061C)
thermotolerans	KLTH0A04554(YIL061C)
GL3C1001
cerevisiae	SACE0P07700(YPR072W)
glabrata	CAGL0D01342(YPR072W)
gossypii	ERGO0D00990(YPR072W)
hansenii	DEHA2A01342(YIL038C)	DEHA2F04004(YPR072W)
kluyveri	SAKL0B08052(YPR072W)
lactis	KLLA0B09196(YPR072W)
lipolytica	YALI0E06435(YIL038C)
rouxii	ZYRO0C16588(YPR072W)
thermotolerans	KLTH0F11880(YPR072W)
GL3C1002
cerevisiae	SACE0F01188(YFL018C)	SACE0P05830(YPL017C)
glabrata	CAGL0F01947(YFL018C)
gossypii	ERGO0F17798(YFL018C)
hansenii	DEHA2C01342(YFL018C)
kluyveri	SAKL0B01958(YFL018C)
lactis	KLLA0D11154(YFL018C)
lipolytica	YALI0D20768(YFL018C)
rouxii	ZYRO0F03542(YFL018C)
thermotolerans	KLTH0A02992(YFL018C)
GL3C1003
cerevisiae	SACE0F01716(YFR006W)
glabrata	CAGL0F02233(YFR006W)	CAGL0L09185(YFR006W)
gossypii	ERGO0G08514(YFR006W)
hansenii	DEHA2F25124(YFR006W)
kluyveri	SAKL0B03058(YFR006W)
lactis	KLLA0E14103(YFR006W)
lipolytica	YALI0E13464(YFR006W)
rouxii	ZYRO0F04576(YFR006W)
thermotolerans	KLTH0A02024(YFR006W)
GL3C1004
cerevisiae	SACE0D09350(YDR185C)	SACE0L11571(YLR168C)
glabrata	CAGL0G08195(YLR168C)
gossypii	ERGO0G05610(YLR168C)
hansenii	DEHA2G16148(YLR168C)
kluyveri	SAKL0H13882(YLR168C)
lactis	KLLA0D18348(YLR168C)
lipolytica	YALI0D18854(YLR168C)
rouxii	ZYRO0C04070(YLR168C)
thermotolerans	KLTH0F08690(YLR168C)
GL3C1005
cerevisiae	SACE0O07986(YOR187W)
glabrata	CAGL0G09581(YOR187W)
gossypii	ERGO0A07942(YOR187W)
hansenii	DEHA2D08954(YOR187W)
kluyveri	SAKL0A07656(YOR187W)
lactis	KLLA0A04587(YOR187W)	KLLA0C05214(YOR187W)
lipolytica	YALI0F24387(YOR187W)
rouxii	ZYRO0D14916(YOR187W)
thermotolerans	KLTH0H07084(YOR187W)
GL3C1006
cerevisiae	SACE0G10032(YGR184C)
glabrata	CAGL0H09350(YGR184C)
gossypii	ERGO0A01012(YGR184C)
hansenii	DEHA2G18568(YGR184C)	DEHA2G18590(YGR184C)
kluyveri	SAKL0G13134(YGR184C)
lactis	KLLA0F15334(YGR184C)
lipolytica	YALI0B03718(YGR184C)
rouxii	ZYRO0B10692(YGR184C)
thermotolerans	KLTH0B03652(YGR184C)
GL3C1007
cerevisiae	SACE0D15620(YDR479C)
glabrata	CAGL0M08866(YDR479C)
gossypii	ERGO0E02992(YDR479C)
hansenii	DEHA2E15224(YDR479C)
kluyveri	SAKL0G07018(YDR479C)
lactis	KLLA0A07128(YDR479C)
lipolytica	YALI0D11858(YHR150W)	YALI0F19580(YDR479C)
rouxii	ZYRO0A05610(YDR479C)
thermotolerans	KLTH0E02112(YDR479C)
GL3C1008
cerevisiae	SACE0E04026(YER081W)	SACE0I02266(YIL074C)
glabrata	CAGL0M12837(YIL074C)
gossypii	ERGO0C04092(YIL074C)
hansenii	DEHA2B11000(YER081W)
kluyveri	SAKL0F09460(YER081W)
lactis	KLLA0C09306(YER081W)
lipolytica	YALI0F09966(YER081W)
rouxii	ZYRO0C08932(YER081W)
thermotolerans	KLTH0A05038(YIL074C)
GL3C1009
cerevisiae	SACE0D10076(YDR223W)	SACE0L12649(YLR223C)
glabrata	CAGL0C00759(YLR223C)
gossypii	ERGO0G12364(YLR223C)
hansenii	DEHA2E18018(YLR223C)
kluyveri	SAKL0H12782(YLR223C)
lactis	KLLA0F13222(YLR223C)
lipolytica	YALI0E26873(YLR223C)
rouxii	ZYRO0A09614(YLR223C)
thermotolerans	KLTH0E10098(YLR223C)
GL3C1010
cerevisiae	SACE0B02706(YBR007C)
glabrata	CAGL0C04169(YBR007C)
gossypii	ERGO0E08580(YBR007C)
hansenii	DEHA2G15378(YBR007C)
kluyveri	SAKL0C10758(YBR007C)
lactis	KLLA0E17557(YBR007C)
lipolytica	YALI0A07821(YBR007C)	YALI0B04994
rouxii	ZYRO0A04752(YBR007C)
thermotolerans	KLTH0G16192(YBR007C)
GL3C1011
cerevisiae	SACE0D04092(YDL057W)
glabrata	CAGL0D00990(YDL057W)
gossypii	ERGO0F19866(YDL057W)
hansenii	DEHA2C17578	DEHA2D07678(YDL057W)
kluyveri	SAKL0H03410(YDL057W)
lactis	KLLA0E05391(YDL057W)
lipolytica	YALI0C19778(YDL057W)
rouxii	ZYRO0B07106(YDL057W)
thermotolerans	KLTH0D13992(YDL057W)
GL3C1012
cerevisiae	SACE0L01034(YLL021W)
glabrata	CAGL0D06622(YLL021W)	CAGL0E03542(YLL021W)
gossypii	ERGO0D08778(YLL021W)
hansenii	DEHA2E16588(YLL021W)
kluyveri	SAKL0H20174(YLL021W)
lactis	KLLA0C17380(YLL021W)
lipolytica	YALI0F16665(YLL021W)
rouxii	ZYRO0B00726(YLL021W)
thermotolerans	KLTH0H08602(YLL021W)
GL3C1013
cerevisiae	SACE0O03828(YOL004W)
glabrata	CAGL0E02475(YOL004W)	CAGL0J11594(YOL004W)
gossypii	ERGO0C04708(YOL004W)
hansenii	DEHA2F09900(YOL004W)
kluyveri	SAKL0E01540(YOL004W)
lactis	KLLA0C06182(YOL004W)
lipolytica	YALI0D26315(YOL004W)
rouxii	ZYRO0C07524(YOL004W)
thermotolerans	KLTH0C10956(YOL004W)
GL3C1014
cerevisiae	SACE0F01760(YFR007W)
glabrata	CAGL0F02343(YFR007W)
gossypii	ERGO0G07150(YFR007W)
hansenii	DEHA2C11396(YFR007W)	DEHA2F22924(YFR007W)
kluyveri	SAKL0B03168(YFR007W)
lactis	KLLA0E13971(YFR007W)
lipolytica	YALI0E13321(YFR007W)
rouxii	ZYRO0F04752(YFR007W)
thermotolerans	KLTH0G16808(YFR007W)
GL3C1015
cerevisiae	SACE0I01408(YIL113W)	SACE0N06072(YNL053W)
glabrata	CAGL0G01320(YNL053W)
gossypii	ERGO0D03630(YNL053W)
hansenii	DEHA2D02926(YNL053W)
kluyveri	SAKL0E08404(YNL053W)
lactis	KLLA0F03597(YNL053W)
lipolytica	YALI0F00858(YNL053W)
rouxii	ZYRO0A01760(YNL053W)
thermotolerans	KLTH0G09702(YNL053W)
GL3C1016
cerevisiae	SACE0G07656(YGR085C)	SACE0P08272(YPR102C)
glabrata	CAGL0G01826(YPR102C)
gossypii	ERGO0E00550(YPR102C)
hansenii	DEHA2F01518(YPR102C)
kluyveri	SAKL0B09240(YPR102C)
lactis	KLLA0F08261(YPR102C)
lipolytica	YALI0B15103(YPR102C)
rouxii	ZYRO0C17666(YPR102C)
thermotolerans	KLTH0F10758(YPR102C)
GL3C1017
cerevisiae	SACE0J02486(YJL108C)	SACE0J02508(YJL107C)
glabrata	CAGL0G04433(YJL108C)
gossypii	ERGO0F07260(YJL108C)
hansenii	DEHA2C03278(YJL108C)
kluyveri	SAKL0D05082(YJL108C)
lactis	KLLA0F02816(YJL108C)
lipolytica	YALI0E24651(YJL108C)
rouxii	ZYRO0G17116(YJL108C)
thermotolerans	KLTH0E15356(YJL108C)
GL3C1018
cerevisiae	SACE0G09680(YGR169C-A)	SACE0J05082(YJR005C-A)
glabrata	CAGL0G06798(YJR005C-A)	CAGL0I08767
gossypii	ERGO0A01386
hansenii	DEHA2F08492
kluyveri	SAKL0G13640(YGR169C-A)
lactis	KLLA0F14916
lipolytica
rouxii	ZYRO0C13728
thermotolerans	KLTH0B02420
GL3C1019
cerevisiae	SACE0M08646(YMR233W)	SACE0O10318(YOR295W)
glabrata	CAGL0G07557(YOR295W)	CAGL0M04939(YMR233W)
gossypii	ERGO0B04576(YMR233W)
hansenii	DEHA2F09856(YMR233W)
kluyveri	SAKL0B05170(YMR233W)
lactis	KLLA0B13024(YMR233W)
lipolytica
rouxii	ZYRO0G15576(YMR233W)
thermotolerans	KLTH0E04246(YMR233W)
GL3C1020
cerevisiae	SACE0G01166(YGL215W)
glabrata	CAGL0I07051(YGL215W)
gossypii	ERGO0E18370(YGL215W)
hansenii	DEHA2B03630(YGL215W)	DEHA2C14520
kluyveri	SAKL0F01782(YGL215W)
lactis	KLLA0A01628(YGL215W)
lipolytica	YALI0E07898(YGL215W)
rouxii	ZYRO0E08646(YGL215W)
thermotolerans	KLTH0G01628(YGL215W)
GL3C1021
cerevisiae	SACE0O06974(YOR142W)
glabrata	CAGL0I07139(YOR142W)
gossypii	ERGO0F08756(YOR142W)
hansenii	DEHA2G10384(YOR142W)
kluyveri	SAKL0G03630(YOR142W)
lactis	KLLA0E03235(YOR142W)
lipolytica	YALI0E24013(YOR142W)	YALI0E34793(YOR142W)
rouxii	ZYRO0D11352(YOR142W)
thermotolerans	KLTH0G02464(YOR142W)
GL3C1022
cerevisiae	SACE0I03190(YIL030C)
glabrata	CAGL0J02486(YIL030C)
gossypii	ERGO0D07194(YIL030C)
hansenii	DEHA2D06424(YIL030C)
kluyveri	SAKL0F07546(YIL030C)
lactis	KLLA0F27687(YIL030C)	KLLA0F27709(YIL030C)
lipolytica	YALI0F19360(YIL030C)
rouxii	ZYRO0D15884(YIL030C)
thermotolerans	KLTH0E04510(YIL030C)
GL3C1023
cerevisiae	SACE0B07414(YBR219C)	SACE0B07436(YBR220C)
glabrata	CAGL0K06809(YBR220C)
gossypii	ERGO0A08514(YBR220C)
hansenii	DEHA2C09130(YBR220C)
kluyveri	SAKL0A07040(YBR220C)
lactis	KLLA0F09581(YBR220C)
lipolytica	YALI0E26983(YBR220C)
rouxii	ZYRO0A09218(YBR220C)
thermotolerans	KLTH0H06534(YBR220C)
GL3C1024
cerevisiae	SACE0O09768(YOR272W)
glabrata	CAGL0L10890(YOR272W)
gossypii	ERGO0E15994(YOR272W)
hansenii	DEHA2F11066(YOR272W)
kluyveri	SAKL0H05456(YOR272W)
lactis	KLLA0C07425(YOR272W)
lipolytica	YALI0B12320(YOR272W)	YALI0C05555(YBR198C)
rouxii	ZYRO0F09372(YOR272W)
thermotolerans	KLTH0D12276(YOR272W)
GL3C1025
cerevisiae	SACE0J02992(YJL087C)
glabrata	CAGL0M03091(YJL087C)
gossypii	ERGO0F07810(YJL087C)
hansenii	DEHA2D03498(YJL087C)
kluyveri	SAKL0D05720(YJL087C)
lactis	KLLA0F14399(YJL087C)
lipolytica	YALI0D14916(YJL087C)	YALI0E06171(YJL087C)
rouxii	ZYRO0G15070(YJL087C)
thermotolerans	KLTH0H09548(YJL087C)
GL3C1026
cerevisiae	SACE0L04510(YLR142W)
glabrata	CAGL0M04499(YLR142W)
gossypii	ERGO0G04620(YLR142W)
hansenii	DEHA2E17952(YLR142W)
kluyveri	SAKL0H14960(YLR142W)
lactis	KLLA0D16962(YLR142W)
lipolytica	YALI0B09625(YLR142W)	YALI0E17171(YLR142W)
rouxii	ZYRO0F13970(YLR142W)
thermotolerans	KLTH0G11616(YLR142W)
GL3C1027
cerevisiae	SACE0M03564(YMR014W)
glabrata	CAGL0M07678(YMR014W)
gossypii	ERGO0B06380(YMR014W)
hansenii	DEHA2E17424(YMR014W)
kluyveri	SAKL0D13376(YMR014W)
lactis	KLLA0D11220(YMR014W)
lipolytica	YALI0C17853(YMR014W)	YALI0F15103
rouxii	ZYRO0E06182(YMR014W)
thermotolerans	KLTH0D07810(YMR014W)
GL3C1028
cerevisiae	SACE0L00396(YLL053C)	SACE0L00418(YLL052C)	SACE0P10384(YPR192W)
glabrata	CAGL0A01221(YPR192W)	CAGL0D00154(YPR192W)
gossypii	ERGO0G02398(YPR192W)
hansenii	DEHA2F27104(YPR192W)
kluyveri	SAKL0H11000(YPR192W)
lactis	KLLA0B10010(YPR192W)
lipolytica	YALI0F01210(YPR192W)
rouxii
thermotolerans
GL3C1029
cerevisiae	SACE0P00968(YPL242C)
glabrata	CAGL0H00891(YPL242C)
gossypii	ERGO0F02024(YPL242C)
hansenii	DEHA2D09988(YPL242C)
kluyveri	SAKL0A03190(YPL242C)
lactis	KLLA0D12914(YPL242C)
lipolytica	YALI0B04488(YPL242C)	YALI0E09086(YBR140C)
rouxii	ZYRO0E08030(YPL242C)
thermotolerans	KLTH0H02926(YPL242C)
GL3C1030
cerevisiae	SACE0B08954(YBR289W)
glabrata	CAGL0L02123(YBR289W)
gossypii	ERGO0G06996(YBR289W)
hansenii	DEHA2F11418(YBR289W)
kluyveri	SAKL0A09240(YBR289W)
lactis	KLLA0E18767(YBR289W)
lipolytica	YALI0E13101(YBR289W)	YALI0F07777
rouxii	ZYRO0B01760(YBR289W)
thermotolerans	KLTH0D06578(YBR289W)
GL3C1031
cerevisiae	SACE0N06710(YNL027W)
glabrata	CAGL0M06831(YNL027W)
gossypii	ERGO0D04730(YNL027W)
hansenii	DEHA2A09966(YNL027W)	DEHA2E10274(YNL027W)
kluyveri	SAKL0E07216(YNL027W)
lactis	KLLA0E08713(YNL027W)
lipolytica	YALI0D01463(YNL027W)
rouxii	ZYRO0A02288(YNL027W)
thermotolerans	KLTH0G10802(YNL027W)
GL3C1032
cerevisiae	SACE0C00352(YCL057W)
glabrata	CAGL0B00418(YCL057W)
gossypii	ERGO0B09548(YCL057W)	ERGO0G17380(YCL057W)	ERGO0G17402(YCL057W)
hansenii
kluyveri	SAKL0C00550(YCL057W)
lactis	KLLA0C00572(YCL057W)
lipolytica	YALI0F07667(YCL057W)	YALI0F20988(YCL057W)
rouxii	ZYRO0F18392(YCL057W)
thermotolerans
GL3C1044
cerevisiae	SACE0L14805(YLR325C)
glabrata	CAGL0A00979(YLR325C)
gossypii	ERGO0F17556(YLR325C)
hansenii	DEHA2A07128(YLR325C)
kluyveri	SAKL0H22924(YLR325C)
lactis	KLLA0C18216(YLR325C)
lipolytica	YALI0B11308(YLR325C)
rouxii	ZYRO0G11000(YLR325C)
thermotolerans	KLTH0E08624(YLR325C)
GL3C1054
cerevisiae	SACE0H01694(YHR017W)
glabrata	CAGL0A02134(YHR017W)
gossypii	ERGO0E07942(YHR017W)
hansenii	DEHA2A10670(YHR017W)
kluyveri	SAKL0D09724(YHR017W)
lactis	KLLA0A08382(YHR017W)
lipolytica	YALI0F28545
rouxii	ZYRO0G00770(YHR017W)
thermotolerans	KLTH0H13002(YHR017W)
GL3C1056
cerevisiae	SACE0D13002(YDR357C)
glabrata	CAGL0A02618(YDR357C)
gossypii	ERGO0E13838(YDR357C)
hansenii	DEHA2G15752(YDR357C)
kluyveri	SAKL0G02046(YDR357C)
lactis	KLLA0E21495(YDR357C)
lipolytica	YALI0D26928
rouxii	ZYRO0F09592(YDR357C)
thermotolerans	KLTH0F16478(YDR357C)
GL3C1077
cerevisiae	SACE0L12165(YLR199C)
glabrata	CAGL0A03993(YLR199C)
gossypii	ERGO0C01496(YLR199C)
hansenii	DEHA2G07062
kluyveri	SAKL0F11440(YLR199C)
lactis	KLLA0D12276(YLR199C)
lipolytica	YALI0D17094
rouxii	ZYRO0F11770(YLR199C)
thermotolerans	KLTH0H01188(YLR199C)
GL3C1081
cerevisiae	SACE0L12011(YLR191W)
glabrata	CAGL0A04147(YLR191W)
gossypii	ERGO0C10032(YLR191W)
hansenii	DEHA2C13376(YLR191W)
kluyveri	SAKL0F11748(YLR191W)
lactis	KLLA0E19735(YLR191W)
lipolytica	YALI0C05775(YLR191W)
rouxii	ZYRO0B02706(YLR191W)
thermotolerans	KLTH0B04818(YLR191W)
GL3C1082
cerevisiae	SACE0B01364(YBL051C)
glabrata	CAGL0A04213(YBL051C)	CAGL0I05082(YBL051C)
gossypii	ERGO0C10142(YBL051C)
hansenii	DEHA2A07634(YBL051C)
kluyveri	SAKL0F11924(YBL051C)
lactis	KLLA0E19845(YBL051C)
lipolytica
rouxii	ZYRO0B02860(YBL051C)
thermotolerans	KLTH0B04950(YBL051C)
GL3C1091
cerevisiae	SACE0F02904(YFR049W)
glabrata	CAGL0A04697(YFR049W)
gossypii	ERGO0F11792(YFR049W)
hansenii	DEHA2F14300
kluyveri	SAKL0F00660(YFR049W)
lactis	KLLA0D11550(YFR049W)
lipolytica	YALI0E32494(YFR049W)
rouxii	ZYRO0E09680(YFR049W)
thermotolerans	KLTH0G00594(YFR049W)
GL3C1094
cerevisiae	SACE0C00198(YCR040W)	SACE0C02552(YCR040W)
glabrata	CAGL0B00242(YCR040W)	CAGL0B01243(YCR040W)
gossypii
hansenii	DEHA2E19096(YCR040W)
kluyveri
lactis	KLLA0C00352(YCR040W)
lipolytica
rouxii	ZYRO0F15840(YCR040W)	ZYRO0F18590(YCR040W)
thermotolerans	KLTH0F00374(YCR040W)
GL3C1097
cerevisiae	SACE0C00440(YCL052C)
glabrata	CAGL0B00506(YCL052C)
gossypii	ERGO0F22946(YCL052C)
hansenii	DEHA2F17512(YCL052C)
kluyveri	SAKL0C00726(YCL052C)
lactis	KLLA0C00759(YCL052C)
lipolytica	YALI0E17391(YCL052C)
rouxii	ZYRO0F18282(YCL052C)
thermotolerans	KLTH0F00726(YCL052C)
GL3C1101
cerevisiae	SACE0C00902(YCL030C)
glabrata	CAGL0B00902(YCL030C)
gossypii	ERGO0F22242(YCL030C)
hansenii	DEHA2F09086(YCL030C)
kluyveri	SAKL0C01474(YCL030C)
lactis	KLLA0C01452(YCL030C)
lipolytica	YALI0A15950(YCL030C)
rouxii	ZYRO0F17578(YCL030C)
thermotolerans	KLTH0F01430(YCL030C)
GL3C1118
cerevisiae	SACE0M00506(YML114C)
glabrata	CAGL0B02299(YML114C)
gossypii	ERGO0B01936(YML114C)
hansenii	DEHA2F03124(YML114C)
kluyveri	SAKL0D01518(YML114C)
lactis	KLLA0D01617(YML114C)
lipolytica	YALI0E03256(YML114C)
rouxii	ZYRO0G14146(YML114C)
thermotolerans	KLTH0C03916(YML114C)
GL3C1122
cerevisiae	SACE0G06952(YGR049W)	SACE0L15553(YLR356W)
glabrata	CAGL0B02860(YLR356W)	CAGL0K04279(YGR049W)
gossypii	ERGO0E01694(YLR356W)
hansenii
kluyveri	SAKL0B04730(YLR356W)
lactis	KLLA0A02695(YLR356W)
lipolytica
rouxii	ZYRO0B08096(YLR356W)
thermotolerans	KLTH0G18172(YLR356W)
GL3C1133
cerevisiae	SACE0J05192(YJR010W)
glabrata	CAGL0B03839(YJR010W)
gossypii	ERGO0G15532(YJR010W)
hansenii	DEHA2D06138(YJR010W)
kluyveri	SAKL0G14124(YJR010W)
lactis	KLLA0E09835(YJR010W)
lipolytica	YALI0B08184(YJR010W)
rouxii	ZYRO0G11990(YJR010W)
thermotolerans	KLTH0B01914(YJR010W)
GL3C1142
cerevisiae	SACE0C01210(YCL014W)
glabrata	CAGL0B04851(YCL014W)
gossypii	ERGO0A04026(YCL014W)
hansenii	DEHA2G11000(YCL014W)
kluyveri	SAKL0D08602(YCL014W)
lactis	KLLA0D04994(YCL014W)
lipolytica	YALI0C16346(YCL014W)
rouxii	ZYRO0E04884(YCL014W)
thermotolerans	KLTH0H12276(YCL014W)
GL3C1145
cerevisiae	SACE0B05566(YBR137W)
glabrata	CAGL0C00451(YBR137W)
gossypii
hansenii	DEHA2G00660(YBR137W)
kluyveri	SAKL0C08052(YBR137W)
lactis
lipolytica	YALI0B05808(YBR137W)
rouxii	ZYRO0A11924(YBR137W)	ZYRO0B05610(YBR137W)	ZYRO0F03674(YBR137W)
thermotolerans	KLTH0D14542(YBR137W)
GL3C1150
cerevisiae	SACE0I01430(YIL112W)
glabrata	CAGL0C01309(YIL112W)
gossypii	ERGO0D03652(YIL112W)
hansenii	DEHA2D02904(YIL112W)
kluyveri	SAKL0E08382(YIL112W)
lactis	KLLA0F03619(YIL112W)
lipolytica	YALI0F00770(YIL112W)
rouxii	ZYRO0D02332(YIL112W)
thermotolerans	KLTH0G09724(YIL112W)
GL3C1158
cerevisiae	SACE0B07634(YBR230C)
glabrata	CAGL0C01793(YBR230C)
gossypii	ERGO0A08734
hansenii	DEHA2A09482
kluyveri	SAKL0A06798(YBR230C)
lactis	KLLA0F09790(YBR230C)
lipolytica	YALI0E14487
rouxii	ZYRO0E01694(YBR230C)
thermotolerans	KLTH0H06270(YBR230C)
GL3C1160
cerevisiae	SACE0F02728(YFR041C)
glabrata	CAGL0C02123(YFR041C)
gossypii	ERGO0F11484(YFR041C)
hansenii	DEHA2G19250(YFR041C)
kluyveri	SAKL0F01298(YFR041C)
lactis	KLLA0A01133(YFR041C)
lipolytica	YALI0F11891(YFR041C)
rouxii	ZYRO0E09108(YFR041C)
thermotolerans	KLTH0G01122(YFR041C)
GL3C1162
cerevisiae	SACE0L16411(YLR395C)
glabrata	CAGL0C02623(YLR395C)
gossypii	ERGO0E09790(YLR395C)
hansenii	DEHA2E10648(YLR395C)
kluyveri	SAKL0H02816(YLR395C)
lactis	KLLA0B03311(YLR395C)
lipolytica	YALI0F04103
rouxii	ZYRO0B12540(YLR395C)
thermotolerans	KLTH0D14498(YLR395C)
GL3C1176
cerevisiae	SACE0N08250(YNR040W)
glabrata	CAGL0C03674(YNR040W)
gossypii	ERGO0G03190(YNR040W)
hansenii	DEHA2E07370(YNR040W)
kluyveri	SAKL0A00792(YNR040W)
lactis	KLLA0F10329(YNR040W)
lipolytica	YALI0B09812(YNR040W)
rouxii	ZYRO0D17226(YNR040W)
thermotolerans	KLTH0A07172(YNR040W)
GL3C1181
cerevisiae	SACE0D05302(YDR002W)
glabrata	CAGL0C04301(YDR002W)
gossypii	ERGO0E08382(YDR002W)
hansenii	DEHA2B02552(YDR002W)
kluyveri	SAKL0C11154(YDR002W)
lactis	KLLA0E17227(YDR002W)
lipolytica	YALI0B15081(YDR002W)
rouxii	ZYRO0A04576(YDR002W)
thermotolerans	KLTH0G16412(YDR002W)
GL3C1191
cerevisiae	SACE0O02310(YOL065C)
glabrata	CAGL0C05269(YOL065C)
gossypii	ERGO0E06182(YOL065C)
hansenii	DEHA2E11330(YOL065C)
kluyveri	SAKL0C08690(YOL065C)
lactis	KLLA0F24772(YOL065C)
lipolytica	YALI0F12177(YOL065C)
rouxii	ZYRO0B05060(YOL065C)
thermotolerans	KLTH0C08778(YOL065C)
GL3C1196
cerevisiae	SACE0A00374(YAL059W)
glabrata	CAGL0D00220(YAL059W)
gossypii	ERGO0D18876(YAL059W)
hansenii	DEHA2E03168(YAL059W)
kluyveri	SAKL0D14850(YAL059W)
lactis	KLLA0F00484(YAL059W)
lipolytica	YALI0C07062
rouxii	ZYRO0C00440(YAL059W)
thermotolerans	KLTH0D00638(YAL059W)
GL3C1198
cerevisiae	SACE0K00946(YKL186C)
glabrata	CAGL0D00440(YKL186C)
gossypii	ERGO0E10406(YKL186C)
hansenii	DEHA2F03256(YKL186C)
kluyveri	SAKL0G16214(YKL186C)
lactis	KLLA0B02629(YKL186C)
lipolytica	YALI0B11132(YKL186C)
rouxii	ZYRO0B13156(YKL186C)
thermotolerans	KLTH0D15158(YKL186C)
GL3C1203
cerevisiae	SACE0B05214(YBR119W)
glabrata	CAGL0D01166(YBR119W)
gossypii	ERGO0D00836(YBR119W)
hansenii	DEHA2B13684(YIR009W)
kluyveri	SAKL0B08316(YBR119W)
lactis	KLLA0B08976(YBR119W)
lipolytica	YALI0D21450(YBR119W)
rouxii	ZYRO0C16786(YBR119W)
thermotolerans	KLTH0F11704(YBR119W)
GL3C1214
cerevisiae	SACE0K02002(YKL137W)
glabrata	CAGL0D02046(YKL137W)
gossypii	ERGO0F10450(YKL137W)
hansenii	DEHA2B04422(YKL137W)
kluyveri	SAKL0E04026(YKL137W)
lactis	KLLA0E12233(YKL137W)
lipolytica	YALI0E02002(YKL137W)
rouxii	ZYRO0G20218(YKL137W)
thermotolerans	KLTH0D04422(YKL137W)
GL3C1223
cerevisiae	SACE0L01584(YLR006C)
glabrata	CAGL0D02882(YLR006C)
gossypii	ERGO0D17204(YLR006C)
hansenii	DEHA2F25014(YLR006C)
kluyveri	SAKL0G12100(YLR006C)
lactis	KLLA0E09505(YLR006C)
lipolytica	YALI0E15554(YLR006C)
rouxii	ZYRO0A11154(YLR006C)
thermotolerans	KLTH0B02684(YLR006C)
GL3C1245
cerevisiae	SACE0P09042(YPR135W)
glabrata	CAGL0D04862(YPR135W)
gossypii	ERGO0A06930(YPR135W)
hansenii	DEHA2E08470(YPR135W)
kluyveri	SAKL0F03454(YPR135W)
lactis	KLLA0B11099(YPR135W)
lipolytica	YALI0A20636(YPR135W)
rouxii	ZYRO0B04466(YPR135W)
thermotolerans	KLTH0F14322(YPR135W)
GL3C1248
cerevisiae	SACE0F02398(YFR030W)
glabrata	CAGL0D05280(YFR030W)
gossypii	ERGO0G13640(YFR030W)
hansenii	DEHA2B15070(YFR030W)
kluyveri	SAKL0F07260(YFR030W)
lactis	KLLA0D15983(YFR030W)
lipolytica	YALI0E16368(YFR030W)
rouxii	ZYRO0D15620(YFR030W)
thermotolerans	KLTH0E04796(YFR030W)
GL3C1251
cerevisiae	SACE0B08184(YBR253W)
glabrata	CAGL0D05368(YBR253W)
gossypii	ERGO0G13882(YBR253W)
hansenii	DEHA2D14872
kluyveri	SAKL0F06996(YBR253W)
lactis	KLLA0D15719(YBR253W)
lipolytica	YALI0F10483
rouxii	ZYRO0D15378(YBR253W)
thermotolerans	KLTH0E05016(YBR253W)
GL3C1260
cerevisiae	SACE0J06006(YJR052W)
glabrata	CAGL0D06006(YJR052W)
gossypii	ERGO0C02794(YJR052W)
hansenii	DEHA2B04202(YJR052W)
kluyveri	SAKL0D12188(YJR052W)
lactis	KLLA0A07997(YJR052W)
lipolytica	YALI0D21208(YJR052W)
rouxii	ZYRO0C09548(YJR052W)
thermotolerans	KLTH0C03036(YJR052W)
GL3C1262
cerevisiae	SACE0G04840(YGL045W)
glabrata	CAGL0D06204(YGL045W)
gossypii	ERGO0F08008(YGL045W)
hansenii	DEHA2A13112(YGL045W)
kluyveri	SAKL0H23540(YGL045W)
lactis	KLLA0C11473(YGL045W)
lipolytica	YALI0D19162(YGL045W)
rouxii	ZYRO0G07304(YGL045W)
thermotolerans	KLTH0D03938(YGL045W)
GL3C1270
cerevisiae	SACE0D08954(YDR170C)
glabrata	CAGL0E00847(YDR170C)
gossypii	ERGO0G05016(YDR170C)
hansenii	DEHA2B10010(YDR170C)
kluyveri	SAKL0H14520(YDR170C)
lactis	KLLA0D17358(YDR170C)
lipolytica	YALI0D23463(YDR170C)
rouxii	ZYRO0F14432(YDR170C)
thermotolerans	KLTH0F09196(YDR170C)
GL3C1280
cerevisiae	SACE0D08558(YDR151C)	SACE0L04400(YLR136C)
glabrata	CAGL0E01243(YDR151C)
gossypii	ERGO0G09328(YDR151C)
hansenii	DEHA2B07700
kluyveri	SAKL0H15334(YDR151C)
lactis	KLLA0D16610(YDR151C)
lipolytica
rouxii	ZYRO0F10560(YDR151C)
thermotolerans	KLTH0G12100(YDR151C)
GL3C1288
cerevisiae	SACE0O01276(YOL111C)
glabrata	CAGL0E02167(YOL111C)
gossypii	ERGO0E03586(YOL111C)
hansenii	DEHA2E11462
kluyveri	SAKL0C12276(YOL111C)
lactis	KLLA0A07513(YOL111C)
lipolytica	YALI0B17061
rouxii	ZYRO0C02178(YOL111C)
thermotolerans	KLTH0A01430(YOL111C)
GL3C1297
cerevisiae	SACE0G09152(YGR147C)
glabrata	CAGL0E03003(YGR147C)
gossypii	ERGO0F16984(YGR147C)
hansenii	DEHA2A07238(YGR147C)
kluyveri	SAKL0H21120(YGR147C)
lactis	KLLA0E10913(YGR147C)
lipolytica	YALI0F15257(YGR147C)
rouxii	ZYRO0G09504(YGR147C)
thermotolerans	KLTH0H09284(YGR147C)
GL3C1312
cerevisiae	SACE0D10032(YDR221W)
glabrata	CAGL0E04796(YDR221W)
gossypii	ERGO0G12342(YDR221W)
hansenii	DEHA2E17402(YDR221W)
kluyveri	SAKL0H12826(YDR221W)
lactis	KLLA0F13178(YDR221W)
lipolytica	YALI0E26895(YDR221W)
rouxii	ZYRO0A09548(YDR221W)
thermotolerans	KLTH0E10054(YDR221W)
GL3C1317
cerevisiae	SACE0G02486(YGL154C)
glabrata	CAGL0E05104(YGL154C)
gossypii	ERGO0G16874(YGL154C)
hansenii	DEHA2G22528(YGL154C)
kluyveri	SAKL0E06952(YGL154C)
lactis	KLLA0E08933(YGL154C)
lipolytica	YALI0E09306(YGL154C)
rouxii	ZYRO0A02552(YGL154C)
thermotolerans	KLTH0G11066(YGL154C)
GL3C1322
cerevisiae	SACE0A00814(YAL037W)	SACE0O11264(YOR342C)
glabrata	CAGL0E05522(YOR342C)
gossypii	ERGO0D17842(YOR342C)
hansenii	DEHA2C10714
kluyveri	SAKL0B10802(YOR342C)
lactis	KLLA0F23309(YOR342C)
lipolytica
rouxii	ZYRO0D04598(YAL037W)
thermotolerans	KLTH0D01562(YOR342C)
GL3C1350
cerevisiae	SACE0O03080(YOL032W)
glabrata	CAGL0F01111(YOL032W)
gossypii	ERGO0E00242(YOL032W)
hansenii	DEHA2C15708(YOL032W)
kluyveri	SAKL0B09570(YOL032W)
lactis	KLLA0F07953(YOL032W)
lipolytica	YALI0E32637(YOL032W)
rouxii	ZYRO0D05786(YOL032W)
thermotolerans	KLTH0D02772(YOL032W)
GL3C1351
cerevisiae	SACE0O03212(YOL026C)
glabrata	CAGL0F01221(YOL026C)
gossypii	ERGO0A04774(YOL026C)
hansenii	DEHA2F13970(YOL026C)
kluyveri	SAKL0F04202(YOL026C)
lactis	KLLA0B11814(YOL026C)
lipolytica	YALI0B13772(YOL026C)
rouxii	ZYRO0G04158(YOL026C)
thermotolerans	KLTH0F13596(YOL026C)
GL3C1358
cerevisiae	SACE0L02618(YLR051C)
glabrata	CAGL0F01925(YLR051C)
gossypii	ERGO0F17842(YLR051C)
hansenii	DEHA2C01254(YLR051C)
kluyveri	SAKL0B01804(YLR051C)
lactis	KLLA0F25278(YLR051C)
lipolytica	YALI0B03278(YLR051C)
rouxii	ZYRO0F03498(YLR051C)
thermotolerans	KLTH0A03058(YLR051C)
GL3C1367
cerevisiae	SACE0D14234(YDR410C)
glabrata	CAGL0F02805(YDR410C)
gossypii	ERGO0A07392(YDR410C)
hansenii	DEHA2G05368(YDR410C)	DEHA2G05390(YDR410C)
kluyveri	SAKL0G04356(YDR410C)
lactis	KLLA0A02167(YDR410C)
lipolytica
rouxii	ZYRO0D12100(YDR410C)
thermotolerans	KLTH0G03234(YDR410C)
GL3C1374
cerevisiae	SACE0D14696(YDR435C)
glabrata	CAGL0F03201(YDR435C)
gossypii	ERGO0D13464(YDR435C)
hansenii	DEHA2E06094(YDR435C)
kluyveri	SAKL0G05368(YDR435C)
lactis	KLLA0B01089(YDR435C)
lipolytica	YALI0D12881(YDR435C)
rouxii	ZYRO0D13002(YDR435C)
thermotolerans	KLTH0G04224(YDR435C)
GL3C1376
cerevisiae	SACE0H03278(YHR081W)
glabrata	CAGL0F03289(YHR081W)
gossypii	ERGO0D16148(YHR081W)
hansenii	DEHA2F26202(YHR081W)
kluyveri	SAKL0G08316(YHR081W)
lactis	KLLA0E17007(YHR081W)
lipolytica	YALI0F07755
rouxii	ZYRO0D10318(YHR081W)
thermotolerans	KLTH0E03718(YHR081W)
GL3C1391
cerevisiae	SACE0B01518(YBL043W)
glabrata	CAGL0F04521(YBL043W)
gossypii
hansenii	DEHA2G24200
kluyveri	SAKL0F15048(YBL043W)
lactis	KLLA0E05677
lipolytica	YALI0B07403
rouxii	ZYRO0G17886(YBL043W)
thermotolerans	KLTH0D00528(YBL043W)	KLTH0E01782
GL3C1393
cerevisiae	SACE0P09482(YPR155C)
glabrata	CAGL0F04851(YPR155C)
gossypii	ERGO0F13156(YPR155C)
hansenii	DEHA2B13882(YPR155C)
kluyveri	SAKL0F02464(YPR155C)
lactis	KLLA0E03851(YPR155C)
lipolytica	YALI0C12012(YPR155C)
rouxii	ZYRO0D09680(YPR155C)
thermotolerans	KLTH0G02310(YPR155C)
GL3C1399
cerevisiae	SACE0D09746(YDR206W)	SACE0L12869(YLR233C)
glabrata	CAGL0F05379(YDR206W)
gossypii	ERGO0G06182(YDR206W)
hansenii	DEHA2G12254(YDR206W)
kluyveri	SAKL0H13288(YDR206W)
lactis	KLLA0F20702(YDR206W)
lipolytica
rouxii	ZYRO0C04664(YDR206W)
thermotolerans	KLTH0F08096(YDR206W)
GL3C1401
cerevisiae	SACE0D09680(YDR202C)
glabrata	CAGL0F05445(YDR202C)
gossypii	ERGO0G06094(YDR202C)
hansenii	DEHA2A05214(YDR202C)
kluyveri	SAKL0H13398(YDR202C)
lactis	KLLA0D18843(YDR202C)
lipolytica	YALI0F27269
rouxii	ZYRO0C04554(YDR202C)
thermotolerans	KLTH0F08206(YDR202C)
GL3C1402
cerevisiae	SACE0D09658(YDR201W)
glabrata	CAGL0F05467(YDR201W)
gossypii	ERGO0G06072(YDR201W)
hansenii	DEHA2G15840(YDR201W)
kluyveri	SAKL0H13420(YDR201W)
lactis	KLLA0D18821(YDR201W)
lipolytica	YALI0F27335
rouxii	ZYRO0C04532(YDR201W)
thermotolerans	KLTH0F08228(YDR201W)
GL3C1406
cerevisiae	SACE0M04092(YMR036C)
glabrata	CAGL0F05973(YMR036C)
gossypii	ERGO0B07150(YMR036C)
hansenii	DEHA2A08668(YMR036C)
kluyveri	SAKL0B11286(YMR036C)
lactis	KLLA0F27005(YMR036C)
lipolytica	YALI0C06460(YMR036C)
rouxii	ZYRO0F01056(YMR036C)
thermotolerans	KLTH0D08690(YMR036C)
GL3C1416
cerevisiae	SACE0M04774(YMR068W)
glabrata	CAGL0F06655(YMR068W)
gossypii	ERGO0D12870(YMR068W)
hansenii	DEHA2B13552(YMR068W)
kluyveri	SAKL0G19096(YMR068W)
lactis	KLLA0F26004(YMR068W)
lipolytica	YALI0D21769(YMR068W)
rouxii	ZYRO0E00924(YMR068W)
thermotolerans	KLTH0C01232(YMR068W)
GL3C1418
cerevisiae	SACE0I04510(YIR025W)
glabrata	CAGL0F06787(YIR025W)
gossypii	ERGO0C02508
hansenii	DEHA2F20482
kluyveri	SAKL0G19580(YIR025W)
lactis	KLLA0E18019
lipolytica	YALI0F23705
rouxii	ZYRO0D00704(YIR025W)
thermotolerans	KLTH0C00704(YIR025W)
GL3C1421
cerevisiae	SACE0G04466(YGL061C)
glabrata	CAGL0F06963(YGL061C)
gossypii	ERGO0A08404(YGL061C)
hansenii	DEHA2C09284
kluyveri	SAKL0A07150(YGL061C)
lactis	KLLA0C05742(YGL061C)
lipolytica	YALI0C18975
rouxii	ZYRO0C04840(YGL061C)
thermotolerans	KLTH0H06622(YGL061C)
GL3C1425
cerevisiae	SACE0G03322(YGL113W)
glabrata	CAGL0F07271(YGL113W)
gossypii	ERGO0F05016(YGL113W)
hansenii	DEHA2F04334
kluyveri	SAKL0A06380(YGL113W)
lactis	KLLA0F10681(YGL113W)
lipolytica	YALI0C09614
rouxii	ZYRO0C14696(YGL113W)
thermotolerans	KLTH0H06028(YGL113W)
GL3C1432
cerevisiae	SACE0G11286(YGR239C)	SACE0H05060(YHR160C)
glabrata	CAGL0F08019(YGR239C)	CAGL0I02134
gossypii	ERGO0D05786(YGR239C)
hansenii
kluyveri	SAKL0H02574(YGR239C)
lactis	KLLA0E15467(YGR239C)
lipolytica
rouxii	ZYRO0B08184(YGR239C)
thermotolerans	KLTH0C01430(YGR239C)
GL3C1439
cerevisiae	SACE0G11726(YGR258C)
glabrata	CAGL0F08327(YGR258C)
gossypii	ERGO0F08712(YGR258C)
hansenii	DEHA2G21494(YGR258C)
kluyveri	SAKL0H01760(YGR258C)
lactis	KLLA0A09427(YGR258C)
lipolytica	YALI0D20240(YGR258C)
rouxii	ZYRO0D07788(YGR258C)
thermotolerans	KLTH0B08756(YGR258C)
GL3C1445
cerevisiae	SACE0G06006(YGR006W)
glabrata	CAGL0F08701(YGR006W)
gossypii	ERGO0F17600(YGR006W)
hansenii	DEHA2A07150(YGR006W)
kluyveri	SAKL0H22968(YGR006W)
lactis	KLLA0C18172(YGR006W)
lipolytica	YALI0F15807(YGR006W)
rouxii	ZYRO0G11044(YGR006W)
thermotolerans	KLTH0E08668(YGR006W)
GL3C1446
cerevisiae	SACE0G06050(YGR008C)	SACE0L14849(YLR327C)
glabrata	CAGL0F08745(YLR327C)
gossypii	ERGO0F17644(YLR327C)
hansenii
kluyveri	SAKL0H23034(YLR327C)
lactis	KLLA0C18117(YLR327C)
lipolytica	YALI0C06237
rouxii	ZYRO0G11110(YLR327C)
thermotolerans	KLTH0E08734(YGR008C)
GL3C1455
cerevisiae	SACE0G11924(YGR270W)
glabrata	CAGL0G00528(YGR270W)
gossypii	ERGO0B08492(YGR270W)
hansenii	DEHA2G20108(YGR270W)
kluyveri	SAKL0H01276(YGR270W)
lactis	KLLA0A09823(YGR270W)
lipolytica	YALI0F23397(YGR270W)
rouxii	ZYRO0D07414(YGR270W)
thermotolerans	KLTH0B09130(YGR270W)
GL3C1461
cerevisiae	SACE0N06270(YNL044W)
glabrata	CAGL0G01452(YNL044W)
gossypii	ERGO0D03916(YNL044W)
hansenii
kluyveri	SAKL0D13816	SAKL0E08096(YNL044W)
lactis	KLLA0F03905(YNL044W)
lipolytica	YALI0A09845(YNL044W)
rouxii	ZYRO0D02596(YNL044W)
thermotolerans	KLTH0G09988(YNL044W)
GL3C1462
cerevisiae	SACE0N06336(YNL042W)
glabrata	CAGL0G01474(YNL042W)
gossypii	ERGO0D03938(YNL042W)
hansenii	DEHA2E10802(YNL042W)	DEHA2F21164
kluyveri	SAKL0E08074(YNL042W)
lactis	KLLA0F03927(YNL042W)
lipolytica
rouxii	ZYRO0D02618(YNL042W)
thermotolerans	KLTH0G10010(YNL042W)
GL3C1477
cerevisiae	SACE0K06820(YKR080W)
glabrata	CAGL0G02189(YKR080W)
gossypii	ERGO0D14256(YKR080W)
hansenii	DEHA2E03366(YKR080W)
kluyveri	SAKL0G00748(YKR080W)
lactis	KLLA0A07953(YKR080W)
lipolytica	YALI0B12078(YKR080W)
rouxii	ZYRO0A11594(YKR080W)
thermotolerans	KLTH0F17754(YKR080W)
GL3C1479
cerevisiae	SACE0K06886(YKR083C)
glabrata	CAGL0G02233(YKR083C)
gossypii	ERGO0D14322(YKR083C)
hansenii	DEHA2C06138(YKR083C)
kluyveri	SAKL0G00682(YKR083C)
lactis	KLLA0A07887(YKR083C)
lipolytica	YALI0A17061(YKR083C)
rouxii	ZYRO0A11660(YKR083C)
thermotolerans	KLTH0F17820(YKR083C)
GL3C1482
cerevisiae	SACE0I00616(YKR094C)	SACE0K07128(YKR094C)
glabrata	CAGL0G02475(YKR094C)
gossypii	ERGO0F12342(YKR094C)
hansenii
kluyveri	SAKL0E14894(YKR094C)
lactis	KLLA0A00616(YKR094C)
lipolytica	YALI0F08745(YKR094C)
rouxii	ZYRO0G06622(YKR094C)
thermotolerans	KLTH0E01078(YKR094C)
GL3C1497
cerevisiae	SACE0D15818(YDR488C)
glabrata	CAGL0G04565(YDR488C)
gossypii	ERGO0F13398(YDR488C)
hansenii	DEHA2A14080
kluyveri	SAKL0C09592(YDR488C)
lactis	KLLA0F11099(YDR488C)
lipolytica	YALI0B17798
rouxii	ZYRO0B06424(YDR488C)
thermotolerans	KLTH0C09636(YDR488C)
GL3C1500
cerevisiae	SACE0O06248(YOR107W)
glabrata	CAGL0G04763(YOR107W)
gossypii	ERGO0F00220(YOR107W)
hansenii	DEHA2C09394
kluyveri	SAKL0E10450(YOR107W)
lactis	KLLA0C13189(YOR107W)
lipolytica	YALI0F29249
rouxii	ZYRO0B09658(YOR107W)
thermotolerans	KLTH0D09130(YOR107W)
GL3C1502
cerevisiae	SACE0L15729(YLR363W-A)
glabrata	CAGL0G04983(YLR363W-A)
gossypii	ERGO0F19228(YLR363W-A)
hansenii	DEHA2G22814
kluyveri	SAKL0H04202(YLR363W-A)
lactis	KLLA0B08041(YLR363W-A)
lipolytica	YALI0F30011
rouxii	ZYRO0B07700(YLR363W-A)
thermotolerans	KLTH0D13354(YLR363W-A)
GL3C1509
cerevisiae	SACE0D00814(YDL213C)
glabrata	CAGL0G05742(YDL213C)
gossypii	ERGO0B01628(YDL213C)
hansenii	DEHA2F03630(YDL213C)
kluyveri	SAKL0E12936(YDL213C)
lactis	KLLA0D08393(YDL213C)
lipolytica	YALI0E25872(YDL213C)
rouxii	ZYRO0C09746(YDL213C)
thermotolerans	KLTH0B07084(YDL213C)
GL3C1515
cerevisiae	SACE0H04422(YHR134W)
glabrata	CAGL0G06116(YHR134W)
gossypii	ERGO0F06512(YHR134W)
hansenii
kluyveri	SAKL0E12012(YHR134W)
lactis	KLLA0F27863(YHR134W)
lipolytica	YALI0B22132(YHR134W)	YALI0F28523(YHR134W)
rouxii	ZYRO0G05456(YHR134W)
thermotolerans	KLTH0B06138(YHR134W)
GL3C1527
cerevisiae	SACE0J00946(YJL179W)
glabrata	CAGL0G07529(YJL179W)
gossypii	ERGO0E05038(YJL179W)
hansenii	DEHA2C02112
kluyveri	SAKL0C04796(YJL179W)
lactis	KLLA0A06281(YJL179W)
lipolytica	YALI0C15829(YJL179W)
rouxii	ZYRO0D16962(YJL179W)
thermotolerans	KLTH0F04268(YJL179W)
GL3C1533
cerevisiae	SACE0G08008(YGR100W)
glabrata	CAGL0G07777(YGR100W)
gossypii	ERGO0A06600(YGR100W)
hansenii	DEHA2C07480(YGR100W)
kluyveri	SAKL0F06446(YGR100W)
lactis	KLLA0D15202(YGR100W)
lipolytica	YALI0B01628(YGR100W)
rouxii	ZYRO0C12738(YGR100W)
thermotolerans	KLTH0E05412(YGR100W)
GL3C1541
cerevisiae	SACE0L11549(YLR167W)
glabrata	CAGL0G08173(YLR167W)
gossypii	ERGO0G05566(YLR167W)
hansenii	DEHA2G16082(YLR167W)
kluyveri	SAKL0H13926(YLR167W)
lactis	KLLA0D18304(YLR167W)
lipolytica	YALI0F09790(YLR167W)
rouxii	ZYRO0C04026(YLR167W)
thermotolerans	KLTH0F08734(YLR167W)
GL3C1548
cerevisiae	SACE0I01100(YIL127C)
glabrata	CAGL0G08778(YIL127C)
gossypii	ERGO0E16896(YIL127C)
hansenii	DEHA2A09174
kluyveri	SAKL0E08932(YIL127C)
lactis	KLLA0F04543(YIL127C)
lipolytica	YALI0F00902
rouxii	ZYRO0A01320(YIL127C)
thermotolerans	KLTH0G09174(YIL127C)
GL3C1554
cerevisiae	SACE0P10032(YPR175W)
glabrata	CAGL0G09801(YPR175W)
gossypii	ERGO0E02046(YPR175W)
hansenii	DEHA2E02838(YPR175W)
kluyveri	SAKL0F15928(YPR175W)
lactis	KLLA0E04775(YPR175W)
lipolytica	YALI0F28215(YPR175W)
rouxii	ZYRO0D01166(YPR175W)
thermotolerans	KLTH0A00924(YPR175W)
GL3C1579
cerevisiae	SACE0M09416(YMR265C)
glabrata	CAGL0H02299(YMR265C)
gossypii	ERGO0E14740(YMR265C)
hansenii
kluyveri	SAKL0D02046(YMR265C)
lactis	KLLA0E11133(YMR265C)	KLLA0E11155(YMR265C)
lipolytica	YALI0B15037(YMR265C)
rouxii	ZYRO0G13618(YMR265C)
thermotolerans	KLTH0C04356(YMR265C)
GL3C1585
cerevisiae	SACE0J03278(YJL073W)
glabrata	CAGL0H02827(YJL073W)
gossypii	ERGO0D12232(YJL073W)
hansenii	DEHA2C09680(YJL073W)
kluyveri	SAKL0D06226(YJL073W)
lactis	KLLA0D06402(YJL073W)
lipolytica	YALI0E17303(YMR214W)
rouxii	ZYRO0G21230(YJL073W)
thermotolerans	KLTH0H10032(YJL073W)
GL3C1589
cerevisiae	SACE0G03762(YGL094C)
glabrata	CAGL0H03025(YGL094C)
gossypii	ERGO0F04180(YGL094C)
hansenii	DEHA2A03388(YGL094C)
kluyveri	SAKL0A05434(YGL094C)
lactis	KLLA0E18877(YGL094C)
lipolytica	YALI0E29403(YGL094C)
rouxii	ZYRO0G03564(YGL094C)
thermotolerans	KLTH0H05060(YGL094C)
GL3C1591
cerevisiae	SACE0G04092(YGL079W)
glabrata	CAGL0H03355(YGL079W)
gossypii	ERGO0F03652(YGL079W)
hansenii	DEHA2G01540
kluyveri	SAKL0A04818(YGL079W)
lactis	KLLA0E19427(YGL079W)
lipolytica	YALI0E29843(YGL079W)
rouxii	ZYRO0G08536(YGL079W)
thermotolerans	KLTH0H04532(YGL079W)
GL3C1596
cerevisiae	SACE0C01320(YCL008C)
glabrata	CAGL0H03927(YCL008C)
gossypii	ERGO0A04246(YCL008C)
hansenii	DEHA2G11726(YCL008C)
kluyveri	SAKL0D09086(YCL008C)
lactis	KLLA0D04752(YCL008C)
lipolytica	YALI0F19272(YCL008C)
rouxii	ZYRO0E04554(YCL008C)
thermotolerans	KLTH0H12056(YCL008C)
GL3C1604
cerevisiae	SACE0M02860(YML009C)
glabrata	CAGL0H04691(YML009C)
gossypii	ERGO0D13684(YML009C)
hansenii	DEHA2D01848(YML009C)
kluyveri	SAKL0G05148(YML009C)
lactis	KLLA0B00869(YML009C)
lipolytica	YALI0C15323(YML009C)
rouxii	ZYRO0D12760(YML009C)
thermotolerans	KLTH0G03982(YML009C)
GL3C1614
cerevisiae	SACE0P04488(YPL082C)
glabrata	CAGL0H05533(YPL082C)
gossypii	ERGO0E02354(YPL082C)
hansenii	DEHA2F08470(YPL082C)
kluyveri	SAKL0H09724(YPL082C)
lactis	KLLA0E23717(YPL082C)
lipolytica	YALI0F31053(YPL082C)
rouxii	ZYRO0A13244(YPL082C)
thermotolerans	KLTH0E12870(YPL082C)
GL3C1626
cerevisiae	SACE0I00572(YIL150C)
glabrata	CAGL0H06589(YIL150C)
gossypii	ERGO0F12386(YIL150C)
hansenii	DEHA2C02618(YIL150C)
kluyveri	SAKL0E14938(YIL150C)
lactis	KLLA0A00572(YIL150C)
lipolytica	YALI0D08888
rouxii	ZYRO0G06578(YIL150C)
thermotolerans	KLTH0E01034(YIL150C)
GL3C1628
cerevisiae	SACE0I00484(YIL154C)
glabrata	CAGL0H06677(YIL154C)
gossypii	ERGO0F12540(YIL154C)
hansenii	DEHA2E08668
kluyveri	SAKL0E15092(YIL154C)
lactis	KLLA0A00440(YIL154C)
lipolytica	YALI0D15554
rouxii	ZYRO0B16500(YIL154C)
thermotolerans	KLTH0E00858(YIL154C)
GL3C1633
cerevisiae	SACE0D12276(YDR322C-A)
glabrata	CAGL0H07023(YDR322C-A)
gossypii	ERGO0G16412(YDR322C-A)
hansenii	DEHA2E20504(YDR322C-A)
kluyveri	SAKL0G08602(YDR322C-A)
lactis	KLLA0D13112(YDR322C-A)
lipolytica	YALI0E32164(YDR322C-A)
rouxii	ZYRO0D10626(YDR322C-A)
thermotolerans	KLTH0E03982(YDR322C-A)
GL3C1635
cerevisiae	SACE0D12210(YDR320C-A)
glabrata	CAGL0H07073(YDR320C-A)
gossypii	ERGO0G16258(YDR320C-A)
hansenii	DEHA2E03498(YDR320C-A)
kluyveri	SAKL0G08778(YDR320C-A)
lactis	KLLA0C16775(YDR320C-A)
lipolytica	YALI0C00715(YDR320C-A)
rouxii	ZYRO0D10230(YDR320C-A)
thermotolerans	KLTH0H14916(YDR320C-A)
GL3C1648
cerevisiae	SACE0D04246(YDL051W)
glabrata	CAGL0H07975(YDL051W)
gossypii	ERGO0F19624(YDL051W)
hansenii	DEHA2F25784(YDL051W)
kluyveri	SAKL0H03828(YDL051W)
lactis	KLLA0E01277(YDL051W)
lipolytica	YALI0E18854(YDL051W)
rouxii	ZYRO0B07370(YDL051W)
thermotolerans	KLTH0D13706(YDL051W)
GL3C1655
cerevisiae	SACE0B04730(YBR094W)
glabrata	CAGL0H08503(YBR094W)
gossypii	ERGO0D02156(YBR094W)
hansenii	DEHA2D17754(YBR094W)
kluyveri	SAKL0B07216(YBR094W)
lactis	KLLA0B12012(YBR094W)
lipolytica	YALI0C11495(YBR094W)
rouxii	ZYRO0C15796(YBR094W)
thermotolerans	KLTH0E14894(YBR094W)
GL3C1659
cerevisiae	SACE0G02794(YGL138C)
glabrata	CAGL0H08910(YGL138C)
gossypii	ERGO0F02728(YGL138C)
hansenii	DEHA2G01848
kluyveri	SAKL0A03850(YGL138C)
lactis	KLLA0B01936(YGL138C)
lipolytica	YALI0E30261(YGL138C)
rouxii	ZYRO0E07414(YGL138C)
thermotolerans	KLTH0H03586(YGL138C)
GL3C1673
cerevisiae	SACE0D02992(YDL110C)
glabrata	CAGL0H10362(YDL110C)
gossypii	ERGO0G16786(YDL110C)
hansenii	DEHA2G17182(YDL110C)
kluyveri	SAKL0E06622(YDL110C)
lactis	KLLA0E09263(YDL110C)
lipolytica	YALI0B04620
rouxii	ZYRO0F07876(YDL110C)
thermotolerans	KLTH0F09416(YDL110C)
GL3C1677
cerevisiae	SACE0D02838(YDL117W)
glabrata	CAGL0H10516(YDL117W)
gossypii	ERGO0D02684(YDL117W)
hansenii	DEHA2G21208(YDL117W)
kluyveri	SAKL0E06820(YDL117W)
lactis	KLLA0E09043(YDL117W)
lipolytica	YALI0D11088(YDL117W)
rouxii	ZYRO0A02662(YDL117W)
thermotolerans	KLTH0F09240(YDL117W)
GL3C1702
cerevisiae	SACE0D16016(YDR498C)
glabrata	CAGL0I02948(YDR498C)
gossypii	ERGO0F13728(YDR498C)
hansenii	DEHA2A06556(YDR498C)
kluyveri	SAKL0C09372(YDR498C)
lactis	KLLA0C12300(YDR498C)
lipolytica	YALI0C05302(YDR498C)
rouxii	ZYRO0B06710(YDR498C)
thermotolerans	KLTH0C09350(YDR498C)
GL3C1704
cerevisiae	SACE0J05742(YJR043C)
glabrata	CAGL0I03256(YJR043C)
gossypii	ERGO0E06556(YJR043C)
hansenii	DEHA2E06930
kluyveri	SAKL0D11440(YJR043C)
lactis	KLLA0E22419(YJR043C)
lipolytica	YALI0B18414
rouxii	ZYRO0E02948(YJR043C)
thermotolerans	KLTH0H14520(YJR043C)
GL3C1708
cerevisiae	SACE0D01980(YDL157C)
glabrata	CAGL0I03520(YDL157C)
gossypii	ERGO0C09240(YDL157C)
hansenii	DEHA2F14454(YDL157C)
kluyveri	SAKL0F11132(YDL157C)
lactis	KLLA0C16555(YDL157C)
lipolytica	YALI0F21087(YDL157C)
rouxii	ZYRO0F11396(YDL157C)
thermotolerans	KLTH0H01606(YDL157C)
GL3C1723
cerevisiae	SACE0B03256(YBR034C)
glabrata	CAGL0I04730(YBR034C)
gossypii	ERGO0A09108(YBR034C)
hansenii	DEHA2B00924(YBR034C)
kluyveri	SAKL0D04466(YBR034C)
lactis	KLLA0B07117(YBR034C)
lipolytica	YALI0E18282(YBR034C)
rouxii	ZYRO0A03806(YBR034C)
thermotolerans	KLTH0E15708(YBR034C)
GL3C1730
cerevisiae	SACE0I03278(YIL026C)
glabrata	CAGL0I05302(YIL026C)
gossypii	ERGO0D07106(YIL026C)
hansenii	DEHA2D04488(YIL026C)
kluyveri	SAKL0F07634(YIL026C)
lactis	KLLA0F27797(YIL026C)
lipolytica	YALI0F19382(YIL026C)
rouxii	ZYRO0D15994(YIL026C)
thermotolerans	KLTH0E04444(YIL026C)
GL3C1752
cerevisiae	SACE0O01364(YOL108C)
glabrata	CAGL0I07359(YOL108C)
gossypii	ERGO0E06424(YOL108C)
hansenii	DEHA2B04862(YOL108C)
kluyveri	SAKL0C08976(YOL108C)
lactis	KLLA0F24509(YOL108C)
lipolytica	YALI0C02387(YOL108C)
rouxii	ZYRO0B06930(YOL108C)
thermotolerans	KLTH0C09086(YOL108C)
GL3C1759
cerevisiae	SACE0O01848(YOL087C)
glabrata	CAGL0I07821(YOL087C)
gossypii	ERGO0E09174(YOL087C)
hansenii	DEHA2G09966(YOL087C)
kluyveri	SAKL0C10098(YOL087C)
lactis	KLLA0F21076(YOL087C)
lipolytica	YALI0D06435(YOL087C)
rouxii	ZYRO0B05984(YOL087C)
thermotolerans	KLTH0G15620(YOL087C)
GL3C1760
cerevisiae	SACE0O02024(YOL078W)
glabrata	CAGL0I07953(YOL078W)
gossypii	ERGO0E08910(YOL078W)
hansenii	DEHA2G09614(YOL078W)
kluyveri	SAKL0C10384(YOL078W)
lactis	KLLA0E17843(YOL078W)
lipolytica	YALI0B11924(YOL078W)
rouxii	ZYRO0B05742(YOL078W)
thermotolerans	KLTH0G15928(YOL078W)
GL3C1785
cerevisiae	SACE0B08624(YBR273C)	SACE0J03828(YJL048C)
glabrata	CAGL0I09482(YBR273C)
gossypii	ERGO0E04004(YBR273C)
hansenii	DEHA2C14630(YBR273C)
kluyveri	SAKL0D06556(YBR273C)
lactis	KLLA0F01298(YBR273C)
lipolytica
rouxii	ZYRO0B09218(YBR273C)
thermotolerans	KLTH0H10340(YBR273C)
GL3C1793
cerevisiae	SACE0O08250(YOR197W)
glabrata	CAGL0I10945(YOR197W)
gossypii	ERGO0D03168(YOR197W)
hansenii	DEHA2G22176(YOR197W)
kluyveri	SAKL0H08316(YOR197W)
lactis	KLLA0F00880(YOR197W)
lipolytica	YALI0F04059(YOR197W)
rouxii	ZYRO0F10802(YOR197W)
thermotolerans	KLTH0D09614(YOR197W)
GL3C1804
cerevisiae	SACE0M05280(YMR091C)
glabrata	CAGL0J01309(YMR091C)
gossypii	ERGO0B03960(YMR091C)
hansenii	DEHA2E14916(YMR091C)
kluyveri	SAKL0E03036(YMR091C)
lactis	KLLA0F13728(YMR091C)
lipolytica	YALI0C12342(YMR091C)
rouxii	ZYRO0G03190(YMR091C)
thermotolerans	KLTH0D05390(YMR091C)
GL3C1812
cerevisiae	SACE0I03388(YIL020C)
glabrata	CAGL0J02398(YIL020C)
gossypii	ERGO0D06490(YIL020C)
hansenii	DEHA2C07568(YIL020C)
kluyveri	SAKL0F07436(YIL020C)
lactis	KLLA0D16148(YIL020C)
lipolytica	YALI0F05192(YIL020C)
rouxii	ZYRO0D15774(YIL020C)
thermotolerans	KLTH0E04620(YIL020C)
GL3C1817
cerevisiae	SACE0E03190(YER050C)
glabrata	CAGL0J02838(YER050C)
gossypii	ERGO0D06578(YER050C)
hansenii	DEHA2D13156(YER050C)
kluyveri	SAKL0F08206(YER050C)
lactis	KLLA0E04555(YER050C)
lipolytica	YALI0E30371(YER050C)
rouxii	ZYRO0D16566(YER050C)
thermotolerans	KLTH0A03938(YER050C)
GL3C1827
cerevisiae	SACE0N06908(YNL021W)
glabrata	CAGL0J03454(YNL021W)
gossypii	ERGO0D04290(YNL021W)
hansenii	DEHA2C16918(YNL021W)
kluyveri	SAKL0E07700(YNL021W)
lactis	KLLA0E08383(YNL021W)
lipolytica	YALI0E24893(YNL021W)
rouxii	ZYRO0A01870(YNL021W)
thermotolerans	KLTH0G10340(YNL021W)
GL3C1839
cerevisiae	SACE0O08690(YOR221C)
glabrata	CAGL0J04136(YOR221C)
gossypii	ERGO0C07238(YOR221C)
hansenii	DEHA2G23672(YOR221C)
kluyveri	SAKL0H07348(YOR221C)
lactis	KLLA0D07051(YOR221C)
lipolytica	YALI0E18590(YKL182W)
rouxii	ZYRO0F06578(YOR221C)
thermotolerans	KLTH0D10450(YOR221C)
GL3C1847
cerevisiae	SACE0L16983(YLR421C)
glabrata	CAGL0J04620(YLR421C)
gossypii	ERGO0E10670(YLR421C)
hansenii	DEHA2D12496(YLR421C)
kluyveri	SAKL0G16566(YLR421C)
lactis	KLLA0D02882(YLR421C)
lipolytica	YALI0B09339(YLR421C)
rouxii	ZYRO0B13486(YLR421C)
thermotolerans	KLTH0D15488(YLR421C)
GL3C1849
cerevisiae	SACE0L17027(YLR423C)
glabrata	CAGL0J04686(YLR423C)
gossypii	ERGO0E10802(YLR423C)
hansenii	DEHA2D08162(YLR423C)
kluyveri	SAKL0G16720(YLR423C)
lactis	KLLA0D02750(YLR423C)
lipolytica	YALI0F23639(YLR423C)
rouxii	ZYRO0B13618(YLR423C)
thermotolerans	KLTH0D15642(YLR423C)
GL3C1858
cerevisiae	SACE0N05478(YNL080C)
glabrata	CAGL0J05456(YNL080C)
gossypii	ERGO0E17974(YNL080C)
[truncated: 948,549 more chars]
