# Supplementary material for: Inferring Gene Family Histories in Yeast Identifies Lineage Specific Expansions
Source: PLoS One. 2014 Jun 12;9(6):e99480. doi: 10.1371/journal.pone.0099480 (PMC4055711; doi:10.1371/journal.pone.0099480)
Supplement: File S2 — The ancestral reconstructions for each family analysed with DupliPHY-ML. The first line of the file is a newick string representation of the yeast phylogeny used in the study. The rest of the file is a tab delimited list of gene family ID and the number of members present at each node of the tree. (TXT) [file pone.0099480.s002.txt]

#((((lactis:0.03585643765218937,((rouxii:0.03517799654727496,(cerevisiae:0.050832444194909294,glabrata:0.04789067149887941)A:0.04110798620706791)B:0.01141192943519852,(kluyveri:0.016768914999500478,thermotolerans:0.024914728250753655)C:0.005011569419393277)D:0.0012895052174378145)E:0.0,gossypii:0.0687324939269013)F:0.15602834178843702,hansenii:0.060434654569373435)G:0.2592470433432859,lipolytica:…
FamilyID	cerevisiae	glabrata	rouxii	kluyveri	thermotolerans	lactis	gossypii	hansenii	lipolytica	A	C	B	D	E	F	G	H
GL3C0001	26	25	24	24	24	24	24	24	24	25	24	24	24	24	24	24	24
GL3C0002	31	17	16	22	22	21	11	54	23	23	22	22	22	22	22	41	23
GL3C0003	25	23	21	22	22	22	21	21	25	23	22	22	22	22	22	22	25
GL3C0004	18	14	13	24	19	16	15	25	16	18	20	19	20	20	20	24	16
GL3C0005	20	12	13	19	16	16	9	33	19	18	18	18	18	18	18	29	19
GL3C0006	10	6	12	12	18	13	10	27	37	11	15	14	15	15	15	27	37
GL3C0007	12	10	21	13	15	7	8	25	32	13	15	16	15	15	15	25	32
GL3C0008	10	9	13	13	13	14	12	29	18	12	14	14	14	14	14	25	18
GL3C0009	16	6	6	18	22	12	2	13	19	14	18	14	15	15	15	15	19
GL3C0010	13	11	12	12	12	11	11	12	14	12	12	12	12	12	12	12	14
GL3C0011	14	12	10	10	10	11	10	12	12	12	10	11	11	11	11	12	12
GL3C0012	7	13	10	8	4	5	7	7	38	10	8	9	8	8	8	13	38
GL3C0013	12	10	9	9	9	9	10	10	13	10	9	9	9	9	9	10	13
GL3C0014	9	8	8	10	10	10	6	11	13	9	10	9	10	10	10	11	13
GL3C0015	9	9	9	9	9	9	9	9	9	9	9	9	9	9	9	9	9
GL3C0016	13	10	8	8	8	8	8	8	9	10	8	8	8	8	8	8	9
GL3C0017	6	5	6	8	11	6	3	10	13	7	8	8	8	8	8	11	13
GL3C0018	6	6	3	11	6	8	5	18	3	7	9	8	9	9	9	15	3
GL3C0019	7	6	7	8	8	7	8	7	7	7	8	7	8	8	8	7	7
GL3C0020	7	7	7	7	7	7	7	8	7	7	7	7	7	7	7	7	7
GL3C0021	7	7	7	7	7	7	7	7	7	7	7	7	7	7	7	7	7
GL3C0022	7	7	7	7	7	7	7	7	7	7	7	7	7	7	7	7	7
GL3C0024	8	6	6	6	6	6	6	8	10	6	6	6	6	6	6	8	10
GL3C0025	9	6	9	9	4	5	4	8	6	8	8	8	8	8	8	9	6
GL3C0026	4	3	9	9	10	6	3	8	5	6	9	9	9	9	9	9	5
GL3C0028	9	9	6	6	6	6	5	5	4	9	6	6	6	6	6	5	4
GL3C0029	6	5	7	7	5	5	6	6	9	6	6	6	6	6	6	6	9
GL3C0030	7	7	6	6	6	6	6	6	6	7	6	6	6	6	6	6	6
GL3C0031	23	0	13	10	10	0	0	0	0	13	10	12	10	9	9	0	0
GL3C0032	8	7	6	6	6	6	6	5	5	7	6	6	6	6	6	5	5
GL3C0033	7	7	6	6	6	6	6	7	4	7	6	6	6	6	6	7	4
GL3C0034	6	6	6	6	6	6	6	6	7	6	6	6	6	6	6	6	7
GL3C0036	6	6	6	6	5	6	6	6	6	6	6	6	6	6	6	6	6
GL3C0037	7	6	5	8	7	4	6	5	4	6	7	6	6	6	6	5	4
GL3C0038	6	6	6	6	6	5	6	6	5	6	6	6	6	6	6	6	5
GL3C0039	7	1	3	7	5	5	3	7	13	6	6	6	6	6	6	9	13
GL3C0040	7	5	6	5	5	4	5	6	7	6	5	6	5	5	5	6	7
GL3C0041	6	6	5	5	5	5	5	5	7	6	5	5	5	5	5	5	7
GL3C0044	4	2	5	7	5	6	3	6	9	4	6	6	6	6	6	7	9
GL3C0045	6	5	3	4	5	4	3	7	10	5	4	4	4	4	4	7	10
GL3C0046	6	5	5	4	5	5	5	5	6	5	5	5	5	5	5	5	6
GL3C0047	4	5	5	6	6	5	2	7	6	5	6	5	5	5	5	7	6
GL3C0048	5	5	5	6	5	5	5	5	5	5	5	5	5	5	5	5	5
GL3C0050	5	5	5	5	5	5	5	5	5	5	5	5	5	5	5	5	5
GL3C0051	5	5	5	5	5	5	5	5	5	5	5	5	5	5	5	5	5
GL3C0052	5	5	5	5	5	4	5	5	5	5	5	5	5	5	5	5	5
GL3C0053	6	5	5	5	5	4	5	5	4	5	5	5	5	5	5	5	4
GL3C0055	4	2	10	3	4	2	0	5	11	4	4	5	4	4	4	7	11
GL3C0056	4	5	4	5	5	5	4	4	3	5	5	5	5	5	5	4	3
GL3C0057	4	5	3	4	4	4	2	6	7	4	4	4	4	4	4	6	7
GL3C0058	5	4	4	4	4	4	4	5	4	4	4	4	4	4	4	5	4
GL3C0059	33	0	0	0	4	0	0	0	0	6	1	1	1	1	1	0	0
GL3C0060	4	4	4	4	4	4	4	4	6	4	4	4	4	4	4	4	6
GL3C0062	4	4	4	4	4	4	4	6	3	4	4	4	4	4	4	5	3
GL3C0063	4	4	4	3	4	4	4	5	5	4	4	4	4	4	4	5	5
GL3C0064	4	4	4	4	4	4	4	4	4	4	4	4	4	4	4	4	4
GL3C0065	4	4	4	4	4	4	4	4	4	4	4	4	4	4	4	4	4
GL3C0066	4	4	4	4	4	4	4	4	4	4	4	4	4	4	4	4	4
GL3C0067	4	4	4	4	4	4	4	4	4	4	4	4	4	4	4	4	4
GL3C0068	4	4	4	4	4	4	4	4	4	4	4	4	4	4	4	4	4
GL3C0069	4	4	4	4	4	4	4	4	4	4	4	4	4	4	4	4	4
GL3C0070	4	4	4	4	4	4	4	4	3	4	4	4	4	4	4	4	3
GL3C0072	3	3	3	3	2	2	3	2	14	3	3	3	3	3	3	5	14
GL3C0073	2	3	2	6	4	3	3	4	8	3	4	3	4	4	4	4	8
GL3C0074	2	2	1	4	4	12	0	7	2	3	5	4	5	5	5	7	2
GL3C0075	4	3	4	3	4	4	4	4	3	4	4	4	4	4	4	4	3
GL3C0076	5	4	3	3	3	3	3	5	4	4	3	3	3	3	3	5	4
GL3C0077	4	4	4	4	3	4	4	3	3	4	4	4	4	4	4	3	3
GL3C0078	8	2	6	7	6	1	1	1	1	6	6	6	6	6	6	1	1
GL3C0079	0	0	0	0	0	0	0	33	0	0	0	0	0	0	0	18	0
GL3C0080	2	4	6	2	3	1	1	7	6	4	3	4	3	3	3	7	6
GL3C0081	4	11	1	2	4	2	5	3	0	6	4	4	4	4	4	1	0
GL3C0083	3	3	3	4	4	3	4	3	4	3	4	3	4	4	4	4	4
GL3C0085	4	4	4	3	3	3	3	4	3	4	3	4	3	3	3	4	3
GL3C0086	1	1	1	4	1	2	1	6	14	1	3	2	3	3	3	7	14
GL3C0087	5	5	3	3	3	2	3	3	3	5	3	3	3	3	3	3	3
GL3C0088	4	3	3	3	3	3	3	3	5	3	3	3	3	3	3	3	5
GL3C0089	0	0	0	0	0	0	0	0	30	0	0	0	0	0	0	3	30
GL3C0090	3	3	3	4	3	3	3	4	3	3	3	3	3	3	3	4	3
GL3C0091	4	4	3	3	3	3	3	3	3	4	3	3	3	3	3	3	3
GL3C0093	5	4	3	3	3	3	4	3	1	4	3	3	3	3	3	3	1
GL3C0094	4	3	3	3	3	3	3	4	3	3	3	3	3	3	3	4	3
GL3C0096	4	4	3	3	3	3	3	3	3	4	3	3	3	3	3	3	3
GL3C0097	3	4	3	3	3	2	3	3	5	3	3	3	3	3	3	3	5
GL3C0098	4	4	3	3	3	3	3	3	3	4	3	3	3	3	3	3	3
GL3C0099	5	4	3	3	3	3	3	3	2	4	3	3	3	3	3	3	2
GL3C0100	3	3	3	3	3	3	3	3	4	3	3	3	3	3	3	3	4
GL3C0101	3	3	3	3	3	3	3	3	4	3	3	3	3	3	3	3	4
GL3C0102	3	3	3	3	3	3	3	3	4	3	3	3	3	3	3	3	4
GL3C0106	4	4	3	3	2	2	3	5	2	4	3	3	3	3	3	4	2
GL3C0107	2	1	2	6	3	3	1	4	6	3	4	4	4	4	4	5	6
GL3C0108	4	3	3	3	3	3	3	3	3	3	3	3	3	3	3	3	3
GL3C0109	3	3	3	4	3	3	3	3	3	3	3	3	3	3	3	3	3
GL3C0110	3	2	4	7	3	3	3	1	2	4	5	5	5	5	5	1	2
GL3C0111	4	3	3	3	3	3	3	3	3	3	3	3	3	3	3	3	3
GL3C0112	3	3	3	3	3	3	3	3	3	3	3	3	3	3	3	3	3
GL3C0113	3	3	3	3	3	3	3	3	3	3	3	3	3	3	3	3	3
GL3C0114	3	3	3	3	3	3	3	3	3	3	3	3	3	3	3	3	3
GL3C0115	4	3	2	3	3	3	3	3	3	3	3	3	3	3	3	3	3
GL3C0116	3	3	3	3	3	3	3	3	3	3	3	3	3	3	3	3	3
GL3C0117	4	4	3	3	3	3	3	2	2	4	3	3	3	3	3	2	2
GL3C0118	3	3	3	3	3	3	3	3	3	3	3	3	3	3	3	3	3
GL3C0120	3	3	3	3	3	3	3	3	3	3	3	3	3	3	3	3	3
GL3C0121	3	3	3	3	3	3	3	3	3	3	3	3	3	3	3	3	3
GL3C0122	3	3	3	3	3	3	3	3	3	3	3	3	3	3	3	3	3
GL3C0123	3	3	3	3	3	3	3	3	3	3	3	3	3	3	3	3	3
GL3C0125	3	3	3	3	3	3	3	3	3	3	3	3	3	3	3	3	3
GL3C0126	3	3	3	3	3	3	3	3	3	3	3	3	3	3	3	3	3
GL3C0127	3	3	3	3	3	3	3	3	3	3	3	3	3	3	3	3	3
GL3C0128	2	2	2	3	3	1	3	4	7	2	3	2	3	3	3	4	7
GL3C0129	3	3	3	3	3	3	3	3	3	3	3	3	3	3	3	3	3
GL3C0130	3	3	3	3	3	3	2	4	3	3	3	3	3	3	3	4	3
GL3C0131	3	3	3	3	3	3	3	3	3	3	3	3	3	3	3	3	3
GL3C0132	3	3	3	3	3	3	3	3	3	3	3	3	3	3	3	3	3
GL3C0133	3	3	3	3	3	3	3	3	3	3	3	3	3	3	3	3	3
GL3C0134	3	3	3	3	3	3	3	3	3	3	3	3	3	3	3	3	3
GL3C0135	3	3	3	3	3	3	3	3	3	3	3	3	3	3	3	3	3
GL3C0136	3	3	3	3	3	3	3	3	3	3	3	3	3	3	3	3	3
GL3C0137	3	3	3	3	3	3	3	3	3	3	3	3	3	3	3	3	3
GL3C0138	4	3	3	3	3	3	3	3	2	3	3	3	3	3	3	3	2
GL3C0139	3	3	3	3	3	3	3	3	3	3	3	3	3	3	3	3	3
GL3C0140	2	2	2	3	3	2	1	3	9	2	3	2	2	2	2	3	9
GL3C0141	4	3	3	3	3	3	3	3	2	3	3	3	3	3	3	3	2
GL3C0142	5	5	2	3	3	3	3	1	2	5	3	3	3	3	3	1	2
GL3C0143	3	3	3	3	3	3	3	3	3	3	3	3	3	3	3	3	3
GL3C0144	3	3	3	3	3	3	3	3	3	3	3	3	3	3	3	3	3
GL3C0145	4	4	2	4	3	2	3	3	2	4	3	3	3	3	3	3	2
GL3C0146	3	3	3	3	3	3	3	3	3	3	3	3	3	3	3	3	3
GL3C0148	3	3	3	3	3	3	2	3	3	3	3	3	3	3	3	3	3
GL3C0149	3	3	3	3	3	3	3	3	2	3	3	3	3	3	3	3	2
GL3C0150	3	3	3	3	3	3	3	3	2	3	3	3	3	3	3	3	2
GL3C0153	3	3	3	3	3	3	3	3	2	3	3	3	3	3	3	3	2
GL3C0154	3	3	3	3	3	3	3	2	3	3	3	3	3	3	3	3	3
GL3C0155	3	3	3	3	3	3	3	3	2	3	3	3	3	3	3	3	2
GL3C0156	2	2	1	3	4	2	2	9	1	3	4	4	4	4	4	8	1
GL3C0158	3	3	3	3	3	3	3	3	2	3	3	3	3	3	3	3	2
GL3C0160	3	3	3	3	3	3	3	2	3	3	3	3	3	3	3	3	3
GL3C0161	3	2	3	4	2	3	2	3	4	3	3	3	3	3	3	3	4
GL3C0162	3	3	3	3	3	3	3	3	2	3	3	3	3	3	3	3	2
GL3C0163	3	3	3	3	3	2	3	3	3	3	3	3	3	3	3	3	3
GL3C0164	5	2	2	3	3	3	3	3	2	3	3	3	3	3	3	3	2
GL3C0165	3	4	3	2	2	2	0	3	6	3	2	3	2	2	2	3	6
GL3C0166	3	3	3	3	2	3	3	3	2	3	3	3	3	3	3	3	2
GL3C0167	2	2	3	3	3	3	3	3	3	2	3	3	3	3	3	3	3
GL3C0168	4	3	2	2	2	3	2	3	4	3	2	2	2	2	2	3	4
GL3C0169	3	3	3	3	3	2	3	3	2	3	3	3	3	3	3	3	2
GL3C0170	2	2	2	3	3	3	3	5	2	2	3	2	3	3	3	4	2
GL3C0171	0	0	0	0	0	0	0	23	0	0	0	0	0	0	0	14	0
GL3C0172	3	3	2	3	3	3	2	3	2	3	3	3	3	3	3	3	2
GL3C0173	2	2	3	3	2	3	3	3	3	2	3	3	3	3	3	3	3
GL3C0175	4	3	2	2	2	2	2	6	1	3	2	2	2	2	2	4	1
GL3C0176	2	2	0	3	4	1	2	6	4	2	3	2	3	3	3	5	4
GL3C0177	4	4	2	3	3	3	2	2	1	4	3	3	3	3	3	2	1
GL3C0178	3	3	3	3	2	3	2	3	2	3	3	3	3	3	3	3	2
GL3C0179	1	1	1	2	1	1	1	1	15	1	1	1	1	1	1	1	15
GL3C0180	4	2	2	3	3	2	0	6	2	3	3	3	3	3	3	5	2
GL3C0185	3	2	3	4	3	3	2	1	2	3	3	3	3	3	3	1	2
GL3C0186	2	0	6	0	1	0	0	3	11	1	1	1	1	1	1	4	11
GL3C0187	3	2	2	2	2	2	3	3	4	2	2	2	2	2	2	3	4
GL3C0188	3	3	2	2	2	2	2	3	3	3	2	2	2	2	2	3	3
GL3C0190	1	1	2	3	3	4	3	3	2	1	3	2	3	3	3	3	2
GL3C0191	2	3	3	3	3	3	2	2	1	3	3	3	3	3	3	2	1
GL3C0192	1	1	3	3	3	3	2	4	2	1	3	3	3	3	3	4	2
GL3C0193	2	1	3	4	4	3	1	3	1	2	4	3	3	3	3	3	1
GL3C0194	22	0	0	0	0	0	0	0	0	4	0	0	0	0	0	0	0
GL3C0195	2	3	2	1	1	3	2	3	5	2	1	2	2	2	2	3	5
GL3C0196	4	5	2	2	2	2	2	3	0	4	2	2	2	2	2	2	0
GL3C0197	2	2	2	2	2	2	2	4	4	2	2	2	2	2	2	4	4
GL3C0198	1	0	3	3	4	3	0	4	4	1	3	3	3	3	3	4	4
GL3C0199	2	3	2	2	2	2	2	2	5	2	2	2	2	2	2	2	5
GL3C0202	4	4	2	2	2	2	2	2	1	4	2	2	2	2	2	2	1
GL3C0203	3	3	2	2	2	2	2	3	2	3	2	2	2	2	2	3	2
GL3C0204	3	3	2	2	2	2	2	3	2	3	2	2	2	2	2	3	2
GL3C0205	2	2	2	3	2	3	2	3	2	2	3	2	3	3	3	3	2
GL3C0206	3	3	2	2	2	2	2	2	3	3	2	2	2	2	2	2	3
GL3C0207	2	2	2	2	2	2	2	3	4	2	2	2	2	2	2	3	4
GL3C0208	4	3	2	2	2	2	2	3	1	3	2	2	2	2	2	3	1
GL3C0212	4	3	2	2	2	2	2	2	2	3	2	2	2	2	2	2	2
GL3C0213	2	3	2	2	2	2	2	3	3	2	2	2	2	2	2	3	3
GL3C0214	2	3	2	1	3	2	2	4	2	2	2	2	2	2	2	4	2
GL3C0215	4	3	1	3	4	2	2	2	0	4	3	3	3	3	3	1	0
GL3C0216	3	4	2	2	2	2	2	2	2	3	2	2	2	2	2	2	2
GL3C0217	4	4	2	2	2	2	2	2	1	4	2	2	2	2	2	2	1
GL3C0218	3	3	3	2	2	2	2	2	2	3	2	3	2	2	2	2	2
GL3C0219	3	3	2	2	2	2	2	2	3	3	2	2	2	2	2	2	3
GL3C0220	7	0	0	5	4	3	0	2	0	4	4	4	4	4	4	1	0
GL3C0221	0	0	2	2	2	7	0	5	3	0	3	3	3	3	3	5	3
GL3C0222	2	2	2	2	2	2	2	2	4	2	2	2	2	2	2	2	4
GL3C0223	3	2	2	2	2	2	2	2	3	2	2	2	2	2	2	2	3
GL3C0225	2	2	2	2	2	2	2	3	3	2	2	2	2	2	2	3	3
GL3C0226	2	2	2	2	2	2	2	3	3	2	2	2	2	2	2	3	3
GL3C0227	7	3	2	2	2	1	1	2	0	4	2	2	2	2	2	1	0
GL3C0228	3	3	2	2	2	2	2	2	2	3	2	2	2	2	2	2	2
GL3C0230	3	2	2	2	2	2	2	3	2	2	2	2	2	2	2	3	2
GL3C0231	3	3	2	2	2	2	2	2	2	3	2	2	2	2	2	2	2
GL3C0234	3	3	2	2	2	2	2	2	2	3	2	2	2	2	2	2	2
GL3C0235	3	3	2	3	3	1	3	1	1	3	3	3	3	3	3	1	1
GL3C0236	2	2	2	3	3	3	2	1	2	2	3	2	3	3	3	1	2
GL3C0237	2	2	3	2	2	2	2	3	2	2	2	2	2	2	2	3	2
GL3C0238	2	2	2	3	2	2	2	3	2	2	2	2	2	2	2	3	2
GL3C0239	1	0	0	3	1	2	3	4	6	1	2	1	2	2	2	4	6
GL3C0240	2	3	2	2	2	1	1	2	5	2	2	2	2	2	2	2	5
GL3C0241	3	3	2	2	2	2	2	2	2	3	2	2	2	2	2	2	2
GL3C0242	2	2	2	2	2	2	2	2	4	2	2	2	2	2	2	2	4
GL3C0243	3	3	2	2	2	2	2	2	2	3	2	2	2	2	2	2	2
GL3C0244	2	2	2	2	2	2	2	2	4	2	2	2	2	2	2	2	4
GL3C0245	3	3	2	2	2	2	2	1	3	3	2	2	2	2	2	2	3
GL3C0246	2	2	3	2	3	2	2	4	0	2	3	3	3	3	3	3	0
GL3C0247	2	2	2	2	2	2	2	2	4	2	2	2	2	2	2	2	4
GL3C0248	2	3	2	2	2	2	2	2	3	2	2	2	2	2	2	2	3
GL3C0249	3	2	2	2	2	2	2	1	4	2	2	2	2	2	2	2	4
GL3C0250	3	4	2	1	2	2	2	2	2	3	2	2	2	2	2	2	2
GL3C0251	3	3	2	2	2	2	2	3	1	3	2	2	2	2	2	3	1
GL3C0253	3	2	2	2	2	2	2	2	2	2	2	2	2	2	2	2	2
GL3C0255	3	3	2	2	2	1	2	2	2	3	2	2	2	2	2	2	2
GL3C0256	2	2	2	2	2	2	2	3	2	2	2	2	2	2	2	2	2
GL3C0257	3	3	2	2	2	2	2	2	1	3	2	2	2	2	2	2	1
GL3C0260	2	2	2	2	2	2	2	2	3	2	2	2	2	2	2	2	3
GL3C0262	2	2	2	2	2	2	2	2	3	2	2	2	2	2	2	2	3
GL3C0263	2	2	2	2	2	2	2	3	2	2	2	2	2	2	2	2	2
GL3C0264	2	2	2	2	2	2	2	2	3	2	2	2	2	2	2	2	3
GL3C0265	3	2	2	2	2	2	2	2	2	2	2	2	2	2	2	2	2
GL3C0266	3	2	2	2	2	2	2	2	2	2	2	2	2	2	2	2	2
GL3C0267	2	2	2	2	2	2	1	3	3	2	2	2	2	2	2	3	3
GL3C0268	3	2	2	2	2	2	2	2	2	2	2	2	2	2	2	2	2
GL3C0269	2	2	2	2	2	2	2	3	2	2	2	2	2	2	2	2	2
GL3C0275	0	0	0	0	0	0	0	0	19	0	0	0	0	0	0	0	19
GL3C0276	2	2	2	2	2	2	2	2	3	2	2	2	2	2	2	2	3
GL3C0277	2	4	2	2	2	1	2	1	3	2	2	2	2	2	2	1	3
GL3C0278	3	3	2	2	2	2	2	2	1	3	2	2	2	2	2	2	1
GL3C0279	3	3	2	1	2	2	2	2	2	3	2	2	2	2	2	2	2
GL3C0280	2	3	2	2	2	2	2	2	2	2	2	2	2	2	2	2	2
GL3C0281	3	2	2	2	2	2	3	2	1	2	2	2	2	2	2	2	1
GL3C0282	2	2	2	2	2	2	2	3	2	2	2	2	2	2	2	2	2
GL3C0283	2	2	2	2	2	2	2	2	3	2	2	2	2	2	2	2	3
GL3C0284	2	2	2	2	2	2	2	2	2	2	2	2	2	2	2	2	2
GL3C0285	1	1	1	2	3	3	1	3	4	1	2	1	2	2	2	3	4
GL3C0286	3	3	2	2	2	1	2	2	2	3	2	2	2	2	2	2	2
GL3C0287	3	4	2	2	2	2	2	2	0	3	2	2	2	2	2	2	0
GL3C0288	2	2	2	2	2	2	2	2	3	2	2	2	2	2	2	2	3
GL3C0289	3	3	2	2	2	2	2	2	1	3	2	2	2	2	2	2	1
GL3C0290	3	2	2	2	2	2	2	2	2	2	2	2	2	2	2	2	2
GL3C0291	2	3	2	2	2	2	2	2	2	2	2	2	2	2	2	2	2
GL3C0292	3	2	2	2	2	2	2	2	2	2	2	2	2	2	2	2	2
GL3C0293	2	3	2	2	2	2	2	2	2	2	2	2	2	2	2	2	2
GL3C0294	3	3	2	1	2	2	2	2	2	3	2	2	2	2	2	2	2
GL3C0295	2	2	2	2	2	2	2	2	3	2	2	2	2	2	2	2	3
GL3C0296	3	2	2	2	2	2	2	2	2	2	2	2	2	2	2	2	2
GL3C0297	3	2	2	2	2	3	2	2	1	2	2	2	2	2	2	2	1
GL3C0298	3	2	3	2	2	2	2	2	1	3	2	3	2	2	2	2	1
GL3C0299	2	2	2	2	2	3	2	2	2	2	2	2	2	2	2	2	2
GL3C0300	3	3	3	3	3	3	1	0	0	3	3	3	3	3	3	0	0
GL3C0301	2	2	2	2	2	2	2	2	3	2	2	2	2	2	2	2	3
GL3C0302	2	2	2	2	2	2	2	2	3	2	2	2	2	2	2	2	3
GL3C0304	2	2	2	2	2	2	2	2	2	2	2	2	2	2	2	2	2
GL3C0305	2	2	2	2	2	2	2	2	2	2	2	2	2	2	2	2	2
GL3C0306	2	2	2	2	2	2	2	3	1	2	2	2	2	2	2	2	1
GL3C0308	3	2	2	2	2	2	2	1	2	2	2	2	2	2	2	2	2
GL3C0310	2	2	2	2	2	2	2	2	2	2	2	2	2	2	2	2	2
GL3C0312	2	2	1	2	2	2	2	3	2	2	2	2	2	2	2	3	2
GL3C0314	2	2	2	2	2	2	2	2	2	2	2	2	2	2	2	2	2
GL3C0317	2	2	2	2	2	2	2	2	2	2	2	2	2	2	2	2	2
GL3C0318	2	2	2	2	2	2	2	1	3	2	2	2	2	2	2	2	3
GL3C0320	2	2	2	2	2	2	2	2	2	2	2	2	2	2	2	2	2
GL3C0322	2	2	2	2	2	2	2	2	2	2	2	2	2	2	2	2	2
GL3C0324	3	2	2	2	2	2	2	2	1	2	2	2	2	2	2	2	1
GL3C0325	2	2	2	2	2	2	2	2	2	2	2	2	2	2	2	2	2
GL3C0326	2	2	2	2	2	2	2	2	2	2	2	2	2	2	2	2	2
GL3C0327	2	2	2	2	2	2	2	2	2	2	2	2	2	2	2	2	2
GL3C0328	2	2	2	2	2	2	2	2	2	2	2	2	2	2	2	2	2
GL3C0330	3	3	2	2	2	2	2	2	0	3	2	2	2	2	2	2	0
GL3C0332	2	2	2	2	2	2	2	2	2	2	2	2	2	2	2	2	2
GL3C0334	2	2	2	2	2	2	2	2	2	2	2	2	2	2	2	2	2
GL3C0335	1	1	2	2	2	2	2	3	3	1	2	2	2	2	2	3	3
GL3C0336	2	2	2	2	2	2	2	2	2	2	2	2	2	2	2	2	2
GL3C0337	2	2	2	2	2	2	2	2	2	2	2	2	2	2	2	2	2
GL3C0338	2	2	2	2	2	2	2	2	2	2	2	2	2	2	2	2	2
GL3C0340	2	2	2	2	2	2	2	2	2	2	2	2	2	2	2	2	2
GL3C0342	2	2	2	2	2	2	2	2	2	2	2	2	2	2	2	2	2
GL3C0343	2	2	2	2	2	2	2	2	2	2	2	2	2	2	2	2	2
GL3C0344	2	2	2	2	2	2	2	2	2	2	2	2	2	2	2	2	2
GL3C0347	2	2	2	2	2	2	2	2	2	2	2	2	2	2	2	2	2
GL3C0349	2	2	2	2	2	2	2	2	2	2	2	2	2	2	2	2	2
GL3C0351	3	2	2	2	2	2	2	2	1	2	2	2	2	2	2	2	1
GL3C0354	2	2	2	2	2	2	2	2	2	2	2	2	2	2	2	2	2
GL3C0355	2	2	2	2	2	2	2	2	2	2	2	2	2	2	2	2	2
GL3C0357	2	2	2	2	2	2	2	2	2	2	2	2	2	2	2	2	2
GL3C0358	2	2	2	2	2	2	2	2	2	2	2	2	2	2	2	2	2
GL3C0359	2	2	2	2	2	2	2	2	2	2	2	2	2	2	2	2	2
GL3C0361	2	2	2	2	2	2	3	2	1	2	2	2	2	2	2	2	1
GL3C0362	2	2	2	2	2	2	2	2	2	2	2	2	2	2	2	2	2
GL3C0363	2	2	2	2	2	2	2	2	2	2	2	2	2	2	2	2	2
GL3C0364	2	2	2	2	2	2	2	2	2	2	2	2	2	2	2	2	2
GL3C0365	2	2	2	2	2	2	2	2	2	2	2	2	2	2	2	2	2
GL3C0366	2	2	2	2	2	2	2	2	2	2	2	2	2	2	2	2	2
GL3C0367	2	2	2	2	2	2	2	2	2	2	2	2	2	2	2	2	2
GL3C0368	2	2	2	2	2	2	2	2	2	2	2	2	2	2	2	2	2
GL3C0369	2	2	2	2	2	3	2	2	1	2	2	2	2	2	2	2	1
GL3C0370	2	2	2	2	1	2	2	2	2	2	2	2	2	2	2	2	2
GL3C0371	2	2	2	2	2	2	2	2	2	2	2	2	2	2	2	2	2
GL3C0372	2	2	2	2	2	2	2	2	2	2	2	2	2	2	2	2	2
GL3C0373	2	2	2	2	2	2	2	2	2	2	2	2	2	2	2	2	2
GL3C0375	2	2	2	2	2	2	2	3	1	2	2	2	2	2	2	2	1
GL3C0377	4	2	3	2	3	2	1	1	0	3	3	3	3	3	3	1	0
GL3C0379	2	2	2	2	2	2	2	2	2	2	2	2	2	2	2	2	2
GL3C0380	2	2	2	2	2	2	2	2	2	2	2	2	2	2	2	2	2
GL3C0381	2	2	2	2	2	2	2	2	2	2	2	2	2	2	2	2	2
GL3C0384	2	2	2	2	2	2	2	2	2	2	2	2	2	2	2	2	2
GL3C0385	2	2	2	2	2	2	2	2	2	2	2	2	2	2	2	2	2
GL3C0386	2	2	2	2	2	2	2	2	2	2	2	2	2	2	2	2	2
GL3C0387	2	2	2	2	2	2	2	2	2	2	2	2	2	2	2	2	2
GL3C0388	2	2	2	2	2	2	2	2	2	2	2	2	2	2	2	2	2
GL3C0389	2	2	2	2	2	2	2	2	2	2	2	2	2	2	2	2	2
GL3C0390	2	2	2	2	2	2	2	2	2	2	2	2	2	2	2	2	2
GL3C0391	3	3	1	2	2	2	2	2	1	3	2	2	2	2	2	2	1
GL3C0392	2	2	2	2	2	2	2	2	2	2	2	2	2	2	2	2	2
GL3C0393	2	2	2	2	2	2	2	2	2	2	2	2	2	2	2	2	2
GL3C0394	2	2	2	2	2	2	2	2	2	2	2	2	2	2	2	2	2
GL3C0395	2	2	2	2	2	2	2	2	2	2	2	2	2	2	2	2	2
GL3C0396	2	2	2	2	2	2	2	2	2	2	2	2	2	2	2	2	2
GL3C0397	2	2	2	2	2	2	2	2	2	2	2	2	2	2	2	2	2
GL3C0398	2	2	2	2	2	2	2	2	2	2	2	2	2	2	2	2	2
GL3C0399	2	2	2	2	2	2	2	2	2	2	2	2	2	2	2	2	2
GL3C0400	2	2	2	2	2	2	2	2	2	2	2	2	2	2	2	2	2
GL3C0401	2	2	2	2	2	2	2	2	2	2	2	2	2	2	2	2	2
GL3C0402	2	2	2	2	2	2	2	3	1	2	2	2	2	2	2	2	1
GL3C0403	3	2	2	2	2	2	2	2	1	2	2	2	2	2	2	2	1
GL3C0404	3	2	2	2	2	2	2	2	1	2	2	2	2	2	2	2	1
GL3C0405	2	2	2	2	2	2	2	2	2	2	2	2	2	2	2	2	2
GL3C0406	2	2	2	2	2	2	2	2	2	2	2	2	2	2	2	2	2
GL3C0407	2	1	1	2	2	2	2	2	4	2	2	2	2	2	2	2	4
GL3C0408	2	2	2	2	2	2	2	2	2	2	2	2	2	2	2	2	2
GL3C0409	2	2	2	2	2	2	2	2	2	2	2	2	2	2	2	2	2
GL3C0410	0	7	0	3	0	0	0	7	0	2	1	1	1	1	1	5	0
GL3C0413	3	2	2	2	2	1	2	1	1	2	2	2	2	2	2	1	1
GL3C0416	2	2	2	1	2	2	2	2	2	2	2	2	2	2	2	2	2
GL3C0418	3	3	2	2	2	2	1	1	1	3	2	2	2	2	2	1	1
GL3C0420	2	2	2	2	2	2	2	2	1	2	2	2	2	2	2	2	1
GL3C0422	2	2	2	2	2	2	2	1	2	2	2	2	2	2	2	2	2
GL3C0423	2	2	2	2	2	2	2	2	1	2	2	2	2	2	2	2	1
GL3C0425	2	2	2	2	2	2	2	2	1	2	2	2	2	2	2	2	1
GL3C0427	2	2	2	2	2	2	1	2	2	2	2	2	2	2	2	2	2
GL3C0428	2	2	2	2	2	2	2	2	1	2	2	2	2	2	2	2	1
GL3C0430	2	2	2	2	2	2	2	2	1	2	2	2	2	2	2	2	1
GL3C0431	2	2	2	2	2	2	2	2	1	2	2	2	2	2	2	2	1
GL3C0433	2	2	2	2	2	2	2	1	2	2	2	2	2	2	2	2	2
GL3C0436	2	2	2	2	2	2	2	2	1	2	2	2	2	2	2	2	1
GL3C0440	2	2	2	2	2	2	2	2	1	2	2	2	2	2	2	2	1
GL3C0441	2	2	2	2	2	2	2	2	1	2	2	2	2	2	2	2	1
GL3C0442	2	2	2	2	2	2	2	2	1	2	2	2	2	2	2	2	1
GL3C0443	0	2	5	0	0	0	5	0	5	1	0	1	1	1	1	1	5
GL3C0444	2	2	2	2	2	2	1	2	2	2	2	2	2	2	2	2	2
GL3C0445	3	2	2	2	2	2	2	1	1	2	2	2	2	2	2	1	1
GL3C0446	2	2	2	1	2	3	2	2	1	2	2	2	2	2	2	2	1
GL3C0447	2	2	2	2	2	2	2	2	1	2	2	2	2	2	2	2	1
GL3C0448	1	1	2	2	2	2	2	3	2	1	2	2	2	2	2	3	2
GL3C0449	2	2	2	2	2	2	2	2	1	2	2	2	2	2	2	2	1
GL3C0450	2	2	2	2	2	2	2	2	1	2	2	2	2	2	2	2	1
GL3C0451	2	2	2	2	2	2	2	2	1	2	2	2	2	2	2	2	1
GL3C0452	2	2	1	2	2	2	2	1	3	2	2	2	2	2	2	2	3
GL3C0453	0	0	1	2	1	0	1	1	11	0	1	1	1	1	1	1	11
GL3C0454	2	2	2	2	2	2	2	2	1	2	2	2	2	2	2	2	1
GL3C0456	1	1	1	1	1	1	1	3	6	1	1	1	1	1	1	3	6
GL3C0458	2	2	2	2	2	2	1	2	1	2	2	2	2	2	2	2	1
GL3C0459	2	2	2	2	2	2	1	2	1	2	2	2	2	2	2	2	1
GL3C0460	2	2	2	2	1	2	2	2	1	2	2	2	2	2	2	2	1
GL3C0464	2	2	2	2	2	2	0	2	2	2	2	2	2	2	2	2	2
GL3C0465	2	2	2	1	2	2	2	2	1	2	2	2	2	2	2	2	1
GL3C0468	3	2	1	2	2	2	2	1	1	2	2	2	2	2	2	1	1
GL3C0470	3	2	4	2	3	1	1	0	0	3	3	3	3	3	3	0	0
GL3C0472	1	1	2	2	3	2	0	3	2	1	2	2	2	2	2	3	2
GL3C0473	1	1	2	2	2	2	2	2	2	1	2	2	2	2	2	2	2
GL3C0475	1	1	2	2	2	2	2	2	2	1	2	2	2	2	2	2	2
GL3C0478	2	2	2	2	2	2	2	1	1	2	2	2	2	2	2	1	1
GL3C0479	3	2	1	2	2	2	2	1	1	2	2	2	2	2	2	1	1
GL3C0480	2	2	2	2	2	2	2	1	1	2	2	2	2	2	2	1	1
GL3C0481	1	1	2	2	2	1	2	2	3	1	2	2	2	2	2	2	3
GL3C0482	2	2	1	3	2	2	2	1	1	2	2	2	2	2	2	1	1
GL3C0483	2	2	2	2	2	1	1	2	2	2	2	2	2	2	2	2	2
GL3C0484	2	1	2	2	2	2	1	2	2	2	2	2	2	2	2	2	2
GL3C0485	3	3	1	2	2	1	1	2	1	3	2	2	2	2	2	2	1
GL3C0486	1	1	2	2	2	2	2	2	2	1	2	2	2	2	2	2	2
GL3C0487	2	2	1	2	1	2	1	3	2	2	2	2	2	2	2	3	2
GL3C0488	2	2	2	2	2	2	2	1	1	2	2	2	2	2	2	1	1
GL3C0489	0	0	0	0	0	0	0	16	0	0	0	0	0	0	0	10	0
GL3C0490	1	1	2	2	2	2	2	2	2	1	2	2	2	2	2	2	2
GL3C0491	2	3	2	2	0	2	2	2	1	2	2	2	2	2	2	2	1
GL3C0492	1	1	1	2	2	1	1	4	3	1	2	1	2	2	2	4	3
GL3C0493	2	2	1	2	2	2	2	2	1	2	2	2	2	2	2	2	1
GL3C0494	1	1	1	2	2	2	1	3	2	1	2	1	2	2	2	3	2
GL3C0497	1	1	1	2	2	2	2	2	2	1	2	1	2	2	2	2	2
GL3C0498	1	2	2	2	2	2	1	2	1	2	2	2	2	2	2	2	1
GL3C0500	2	2	2	2	2	2	1	1	1	2	2	2	2	2	2	1	1
GL3C0501	2	1	2	1	1	1	1	3	3	1	1	1	1	1	1	3	3
GL3C0502	5	2	1	1	1	1	1	2	1	2	1	1	1	1	1	1	1
GL3C0504	1	1	2	2	1	2	1	3	2	1	2	2	2	2	2	3	2
GL3C0506	1	1	2	2	2	2	2	2	1	1	2	2	2	2	2	2	1
GL3C0507	2	1	1	3	2	2	1	2	1	2	2	2	2	2	2	2	1
GL3C0508	2	2	2	2	2	2	1	1	1	2	2	2	2	2	2	1	1
GL3C0509	2	2	2	2	1	2	1	2	1	2	2	2	2	2	2	2	1
GL3C0510	1	3	2	2	2	1	2	2	0	2	2	2	2	2	2	2	0
GL3C0511	2	1	2	2	2	1	1	2	2	2	2	2	2	2	2	2	2
GL3C0512	1	1	1	2	2	1	1	3	3	1	2	1	2	2	2	3	3
GL3C0513	2	2	2	2	1	1	1	2	2	2	2	2	2	2	2	2	2
GL3C0514	1	1	2	3	2	3	1	2	0	1	3	3	3	3	3	1	0
GL3C0515	1	0	5	1	0	1	6	0	1	1	1	1	1	1	1	0	1
GL3C0516	3	2	1	1	1	1	1	1	4	2	1	1	1	1	1	1	4
GL3C0517	1	2	2	2	2	2	1	2	1	2	2	2	2	2	2	2	1
GL3C0518	1	1	2	2	2	2	2	1	2	1	2	2	2	2	2	1	2
GL3C0519	1	1	1	2	1	1	0	1	7	1	1	1	1	1	1	1	7
GL3C0520	1	1	1	2	2	2	2	2	2	1	2	1	2	2	2	2	2
GL3C0521	1	1	2	2	2	2	1	2	2	1	2	2	2	2	2	2	2
GL3C0522	1	3	4	2	1	1	0	2	1	3	2	3	2	2	2	1	1
GL3C0525	2	2	1	1	2	1	2	2	1	2	2	2	2	2	2	2	1
GL3C0529	1	1	2	2	1	2	2	3	0	1	2	2	2	2	2	2	0
GL3C0530	1	1	1	2	2	2	1	2	2	1	2	1	2	2	2	2	2
GL3C0531	0	0	0	2	2	2	2	2	4	0	2	0	2	2	2	2	4
GL3C0532	2	2	1	1	1	1	1	3	2	2	1	1	1	1	1	3	2
GL3C0533	2	2	1	1	1	1	1	5	0	1	1	1	1	1	1	3	0
GL3C0534	1	2	1	2	2	2	2	1	1	2	2	2	2	2	2	1	1
GL3C0535	1	1	0	1	1	1	0	6	3	1	1	1	1	1	1	5	3
GL3C0536	1	1	0	6	5	0	1	0	0	1	5	2	3	3	3	0	0
GL3C0537	1	1	1	1	1	1	1	5	2	1	1	1	1	1	1	4	2
GL3C0538	3	0	1	1	1	1	0	3	4	1	1	1	1	1	1	1	4
GL3C0545	1	1	1	1	1	1	1	3	3	1	1	1	1	1	1	3	3
GL3C0546	1	1	2	2	2	2	1	1	1	1	2	2	2	2	2	1	1
GL3C0549	3	2	1	1	2	1	1	1	1	2	1	1	1	1	1	1	1
GL3C0550	2	2	2	2	2	2	1	0	0	2	2	2	2	2	2	0	0
GL3C0551	2	2	1	1	1	1	1	2	2	2	1	1	1	1	1	2	2
GL3C0552	0	0	0	0	0	0	0	0	13	0	0	0	0	0	0	0	13
GL3C0553	1	1	1	2	1	1	1	2	3	1	1	1	1	1	1	2	3
GL3C0554	2	2	1	1	1	1	1	2	2	2	1	1	1	1	1	2	2
GL3C0555	2	2	2	2	2	2	1	0	0	2	2	2	2	2	2	0	0
GL3C0556	2	1	1	1	1	1	1	3	2	1	1	1	1	1	1	3	2
GL3C0557	2	2	1	2	1	1	1	1	2	2	1	1	1	1	1	1	2
GL3C0558	3	0	1	2	2	1	2	1	1	2	2	2	2	2	2	1	1
GL3C0559	2	2	1	1	1	1	1	2	2	2	1	1	1	1	1	2	2
GL3C0565	2	2	1	1	1	1	1	1	2	2	1	1	1	1	1	1	2
GL3C0568	3	3	2	2	1	0	0	1	0	3	2	2	2	2	2	1	0
GL3C0569	2	2	1	1	2	1	1	1	1	2	1	1	1	1	1	1	1
GL3C0571	1	1	1	1	1	1	1	3	2	1	1	1	1	1	1	3	2
GL3C0576	0	0	1	1	0	1	1	1	7	0	1	1	1	1	1	1	7
GL3C0577	1	1	2	2	1	1	1	2	1	1	2	2	2	2	2	2	1
GL3C0578	2	2	1	1	1	1	1	1	2	2	1	1	1	1	1	1	2
GL3C0579	1	1	1	2	1	2	1	1	2	1	1	1	1	1	1	1	2
GL3C0580	1	1	1	1	1	1	1	2	3	1	1	1	1	1	1	2	3
GL3C0581	2	2	1	1	1	1	1	2	1	2	1	1	1	1	1	2	1
GL3C0582	1	1	1	2	2	1	1	2	1	1	2	1	1	1	1	2	1
GL3C0583	1	1	1	3	1	1	0	2	2	1	1	1	1	1	1	1	2
GL3C0584	2	2	1	1	1	1	1	2	1	2	1	1	1	1	1	2	1
GL3C0585	2	2	1	1	1	1	1	1	2	2	1	1	1	1	1	1	2
GL3C0586	1	4	1	1	1	1	1	1	1	1	1	1	1	1	1	1	1
GL3C0587	3	2	1	1	1	1	0	1	2	2	1	1	1	1	1	1	2
GL3C0588	2	2	1	1	1	1	1	1	2	2	1	1	1	1	1	1	2
GL3C0589	2	2	1	1	1	1	1	1	2	2	1	1	1	1	1	1	2
GL3C0590	2	2	1	1	2	1	1	0	2	2	1	1	1	1	1	1	2
GL3C0591	1	1	1	1	1	1	1	2	3	1	1	1	1	1	1	2	3
GL3C0598	1	1	1	2	1	2	2	0	1	1	2	1	2	2	2	1	1
GL3C0600	2	2	1	1	1	1	1	1	1	2	1	1	1	1	1	1	1
GL3C0608	2	2	1	1	1	1	1	1	1	2	1	1	1	1	1	1	1
GL3C0612	2	2	1	1	1	1	1	1	1	2	1	1	1	1	1	1	1
GL3C0617	2	2	1	1	1	1	1	1	1	2	1	1	1	1	1	1	1
GL3C0619	1	1	1	1	1	1	1	2	2	1	1	1	1	1	1	2	2
GL3C0628	2	2	1	1	1	1	1	1	1	2	1	1	1	1	1	1	1
GL3C0630	2	1	2	1	1	1	1	1	1	1	1	1	1	1	1	1	1
GL3C0632	2	2	1	1	1	1	1	1	1	2	1	1	1	1	1	1	1
GL3C0634	2	2	1	1	1	1	1	1	1	2	1	1	1	1	1	1	1
GL3C0642	2	2	1	1	1	1	1	1	1	2	1	1	1	1	1	1	1
GL3C0645	2	2	1	1	1	1	1	1	1	2	1	1	1	1	1	1	1
GL3C0647	1	1	2	1	2	2	2	0	0	1	2	2	2	2	2	0	0
GL3C0655	2	2	1	1	1	1	1	1	1	2	1	1	1	1	1	1	1
GL3C0658	2	2	1	1	1	1	1	1	1	2	1	1	1	1	1	1	1
GL3C0663	2	2	1	1	1	1	1	1	1	2	1	1	1	1	1	1	1
GL3C0665	2	1	1	1	1	2	1	1	1	1	1	1	1	1	1	1	1
GL3C0667	2	1	1	1	1	2	1	2	0	1	1	1	1	1	1	1	0
GL3C0670	1	1	2	1	1	1	1	2	1	1	1	1	1	1	1	2	1
GL3C0677	2	1	1	1	1	1	1	1	2	1	1	1	1	1	1	1	2
GL3C0684	0	0	2	2	3	1	0	2	1	0	2	2	2	2	2	1	1
GL3C0686	2	2	1	1	1	1	1	1	1	2	1	1	1	1	1	1	1
GL3C0687	2	2	1	1	1	1	1	1	1	2	1	1	1	1	1	1	1
GL3C0688	1	1	1	1	1	2	1	1	2	1	1	1	1	1	1	1	2
GL3C0689	2	2	1	1	1	1	1	1	1	2	1	1	1	1	1	1	1
GL3C0690	2	2	1	1	1	1	1	1	1	2	1	1	1	1	1	1	1
GL3C0691	2	2	1	1	1	1	1	1	1	2	1	1	1	1	1	1	1
GL3C0692	2	2	1	1	1	1	1	1	1	2	1	1	1	1	1	1	1
GL3C0693	2	2	1	1	1	1	1	1	1	2	1	1	1	1	1	1	1
GL3C0694	1	1	1	2	1	1	1	2	1	1	1	1	1	1	1	2	1
GL3C0695	2	2	1	1	1	1	1	1	1	2	1	1	1	1	1	1	1
GL3C0696	2	2	1	1	1	1	1	1	1	2	1	1	1	1	1	1	1
GL3C0697	2	2	1	1	1	1	1	1	1	2	1	1	1	1	1	1	1
GL3C0698	2	2	1	1	1	1	1	1	1	2	1	1	1	1	1	1	1
GL3C0699	2	2	1	1	1	1	1	1	1	2	1	1	1	1	1	1	1
GL3C0700	2	2	1	1	1	1	1	1	1	2	1	1	1	1	1	1	1
GL3C0701	2	2	1	1	1	1	1	1	1	2	1	1	1	1	1	1	1
GL3C0702	2	2	1	1	1	0	1	1	2	2	1	1	1	1	1	1	2
GL3C0703	1	1	1	1	1	1	1	1	3	1	1	1	1	1	1	1	3
GL3C0704	3	3	1	1	1	1	1	0	0	3	1	1	1	1	1	0	0
GL3C0705	1	1	1	1	1	1	1	2	2	1	1	1	1	1	1	2	2
GL3C0706	1	1	2	1	1	1	1	2	1	1	1	1	1	1	1	2	1
GL3C0707	1	1	1	1	1	1	1	2	2	1	1	1	1	1	1	2	2
GL3C0708	1	1	1	1	1	1	1	3	1	1	1	1	1	1	1	2	1
GL3C0709	1	1	1	1	1	1	2	1	2	1	1	1	1	1	1	1	2
GL3C0710	1	1	1	2	1	1	1	2	1	1	1	1	1	1	1	2	1
GL3C0711	2	0	1	1	2	1	1	3	0	1	1	1	1	1	1	1	0
GL3C0712	0	0	0	0	0	0	0	2	9	0	0	0	0	0	0	1	9
GL3C0713	1	1	1	2	1	1	1	1	2	1	1	1	1	1	1	1	2
GL3C0714	2	1	1	1	1	1	1	1	2	1	1	1	1	1	1	1	2
GL3C0715	2	2	1	1	1	1	1	1	1	2	1	1	1	1	1	1	1
GL3C0716	2	2	1	1	1	1	1	1	1	2	1	1	1	1	1	1	1
GL3C0717	2	2	1	1	1	1	1	1	1	2	1	1	1	1	1	1	1
GL3C0718	2	2	1	1	1	1	1	1	1	2	1	1	1	1	1	1	1
GL3C0719	1	1	1	1	1	1	0	2	3	1	1	1	1	1	1	2	3
GL3C0720	2	2	1	1	1	1	1	1	1	2	1	1	1	1	1	1	1
GL3C0721	2	2	1	1	1	1	1	1	1	2	1	1	1	1	1	1	1
GL3C0722	1	1	1	1	1	1	1	3	1	1	1	1	1	1	1	2	1
GL3C0723	2	2	1	1	1	1	1	1	1	2	1	1	1	1	1	1	1
GL3C0724	2	2	1	1	1	1	1	1	1	2	1	1	1	1	1	1	1
GL3C0725	1	1	1	1	1	1	1	2	2	1	1	1	1	1	1	2	2
GL3C0726	2	2	1	1	1	1	1	1	1	2	1	1	1	1	1	1	1
GL3C0727	1	1	1	1	1	1	1	3	1	1	1	1	1	1	1	2	1
GL3C0728	1	1	1	1	1	1	1	1	3	1	1	1	1	1	1	1	3
GL3C0729	2	2	1	1	1	1	1	1	1	2	1	1	1	1	1	1	1
GL3C0730	1	1	1	1	1	1	1	3	1	1	1	1	1	1	1	2	1
GL3C0731	1	1	1	1	1	1	1	2	2	1	1	1	1	1	1	2	2
GL3C0732	2	2	1	1	1	1	1	1	1	2	1	1	1	1	1	1	1
GL3C0733	3	3	1	3	1	0	0	0	0	3	1	1	1	1	1	0	0
GL3C0734	2	1	1	1	1	1	1	2	1	1	1	1	1	1	1	2	1
GL3C0735	2	1	1	1	1	1	1	1	2	1	1	1	1	1	1	1	2
GL3C0736	1	1	1	1	1	2	1	1	2	1	1	1	1	1	1	1	2
GL3C0737	2	1	1	1	2	1	1	1	1	1	1	1	1	1	1	1	1
GL3C0738	1	1	1	1	1	1	1	3	1	1	1	1	1	1	1	2	1
GL3C0739	1	3	1	1	1	1	1	1	1	1	1	1	1	1	1	1	1
GL3C0740	2	2	1	1	1	1	1	1	1	2	1	1	1	1	1	1	1
GL3C0741	1	1	1	2	2	1	1	1	1	1	2	1	1	1	1	1	1
GL3C0742	2	2	1	1	1	1	1	1	1	2	1	1	1	1	1	1	1
GL3C0743	2	1	1	1	1	1	1	1	2	1	1	1	1	1	1	1	2
GL3C0744	2	2	1	1	1	1	1	1	1	2	1	1	1	1	1	1	1
GL3C0745	1	2	1	1	1	1	1	1	2	1	1	1	1	1	1	1	2
GL3C0746	1	2	1	1	1	1	1	1	2	1	1	1	1	1	1	1	2
GL3C0747	3	1	1	1	1	1	1	1	1	1	1	1	1	1	1	1	1
GL3C0748	1	1	1	1	1	1	1	3	1	1	1	1	1	1	1	2	1
GL3C0749	0	11	0	0	0	0	0	0	0	2	0	0	0	0	0	0	0
GL3C0750	2	2	1	1	1	1	1	1	1	2	1	1	1	1	1	1	1
GL3C0751	1	1	1	1	1	1	1	1	3	1	1	1	1	1	1	1	3
GL3C0752	1	3	1	1	1	1	1	1	1	1	1	1	1	1	1	1	1
GL3C0753	1	1	1	1	1	1	1	2	2	1	1	1	1	1	1	2	2
GL3C0754	1	1	1	1	2	1	1	2	1	1	1	1	1	1	1	2	1
GL3C0755	1	2	1	1	1	1	1	2	1	1	1	1	1	1	1	2	1
GL3C0756	2	2	1	1	1	1	1	1	1	2	1	1	1	1	1	1	1
GL3C0758	1	2	1	1	1	1	1	1	1	1	1	1	1	1	1	1	1
GL3C0767	2	2	1	1	1	1	1	1	0	2	1	1	1	1	1	1	0
GL3C0769	1	1	1	1	1	1	1	1	2	1	1	1	1	1	1	1	2
GL3C0777	1	2	1	1	1	1	1	1	1	1	1	1	1	1	1	1	1
GL3C0778	1	2	1	1	1	1	1	1	1	1	1	1	1	1	1	1	1
GL3C0780	3	1	1	1	1	1	0	1	1	1	1	1	1	1	1	1	1
GL3C0785	1	1	1	1	1	1	1	1	2	1	1	1	1	1	1	1	2
GL3C0790	1	1	1	1	1	1	1	1	2	1	1	1	1	1	1	1	2
GL3C0794	1	1	1	2	1	1	1	1	1	1	1	1	1	1	1	1	1
GL3C0810	1	1	1	1	1	1	1	2	1	1	1	1	1	1	1	1	1
GL3C0811	1	1	1	1	1	1	1	2	1	1	1	1	1	1	1	1	1
GL3C0825	1	1	1	1	1	1	1	1	2	1	1	1	1	1	1	1	2
GL3C0826	1	1	1	1	1	1	1	2	1	1	1	1	1	1	1	1	1
GL3C0862	1	1	1	1	1	1	1	2	1	1	1	1	1	1	1	1	1
GL3C0864	1	2	1	1	1	1	1	1	1	1	1	1	1	1	1	1	1
GL3C0865	2	1	1	1	1	1	1	1	1	1	1	1	1	1	1	1	1
GL3C0869	2	1	1	1	1	1	1	1	1	1	1	1	1	1	1	1	1
GL3C0873	1	1	1	1	1	1	0	1	3	1	1	1	1	1	1	1	3
GL3C0876	1	1	1	1	1	2	1	1	1	1	1	1	1	1	1	1	1
GL3C0882	2	1	1	1	1	1	1	1	1	1	1	1	1	1	1	1	1
GL3C0885	2	1	1	1	1	1	1	1	1	1	1	1	1	1	1	1	1
GL3C0889	1	1	1	1	1	1	1	2	1	1	1	1	1	1	1	1	1
GL3C0892	2	1	1	1	1	1	1	1	1	1	1	1	1	1	1	1	1
GL3C0894	2	1	1	1	1	1	1	1	1	1	1	1	1	1	1	1	1
GL3C0903	1	1	2	1	1	1	1	1	1	1	1	1	1	1	1	1	1
GL3C0905	1	1	1	1	1	1	1	2	1	1	1	1	1	1	1	1	1
GL3C0906	1	1	1	1	1	1	1	1	2	1	1	1	1	1	1	1	2
GL3C0909	2	1	0	0	1	1	1	3	1	1	1	1	1	1	1	1	1
GL3C0910	2	1	1	1	1	1	1	1	1	1	1	1	1	1	1	1	1
GL3C0913	2	1	1	1	1	1	1	1	1	1	1	1	1	1	1	1	1
GL3C0915	1	2	1	1	1	1	1	1	1	1	1	1	1	1	1	1	1
GL3C0918	1	1	1	1	1	1	1	2	1	1	1	1	1	1	1	1	1
GL3C0924	0	0	0	0	0	0	0	0	10	0	0	0	0	0	0	0	10
GL3C0926	2	2	1	1	1	1	1	1	0	2	1	1	1	1	1	1	0
GL3C0927	1	1	1	1	1	1	1	2	1	1	1	1	1	1	1	1	1
GL3C0928	1	1	1	1	1	1	1	2	1	1	1	1	1	1	1	1	1
GL3C0929	1	2	1	1	1	1	1	1	1	1	1	1	1	1	1	1	1
GL3C0930	2	2	1	1	0	1	1	1	1	2	1	1	1	1	1	1	1
GL3C0931	1	2	1	1	1	1	1	1	1	1	1	1	1	1	1	1	1
GL3C0932	2	2	1	1	1	1	1	1	0	2	1	1	1	1	1	1	0
GL3C0933	2	1	1	1	1	1	1	1	1	1	1	1	1	1	1	1	1
GL3C0934	1	2	1	1	1	1	1	1	1	1	1	1	1	1	1	1	1
GL3C0935	1	1	1	1	1	1	1	1	2	1	1	1	1	1	1	1	2
GL3C0936	2	2	1	1	1	1	1	1	0	2	1	1	1	1	1	1	0
GL3C0937	1	1	1	1	1	1	1	1	2	1	1	1	1	1	1	1	2
GL3C0938	1	2	1	1	1	1	1	1	1	1	1	1	1	1	1	1	1
GL3C0939	1	1	1	1	1	1	1	1	2	1	1	1	1	1	1	1	2
GL3C0940	1	2	1	1	1	1	1	1	1	1	1	1	1	1	1	1	1
GL3C0941	2	2	1	1	1	1	0	1	1	2	1	1	1	1	1	1	1
GL3C0942	1	1	1	1	2	1	1	1	1	1	1	1	1	1	1	1	1
GL3C0943	2	2	1	1	1	1	1	1	0	2	1	1	1	1	1	1	0
GL3C0944	1	1	1	1	1	2	1	1	1	1	1	1	1	1	1	1	1
GL3C0945	2	2	1	1	1	1	1	0	1	2	1	1	1	1	1	1	1
GL3C0946	2	2	1	0	1	1	1	1	1	2	1	1	1	1	1	1	1
GL3C0947	2	1	1	1	1	1	1	1	1	1	1	1	1	1	1	1	1
GL3C0948	2	2	1	1	1	1	1	0	1	2	1	1	1	1	1	1	1
GL3C0949	1	1	1	1	1	1	1	1	2	1	1	1	1	1	1	1	2
GL3C0950	1	1	1	1	1	1	1	1	2	1	1	1	1	1	1	1	2
GL3C0951	2	2	1	1	1	1	1	1	0	2	1	1	1	1	1	1	0
GL3C0952	1	1	1	1	1	1	1	2	1	1	1	1	1	1	1	1	1
GL3C0953	1	1	1	1	1	1	1	1	2	1	1	1	1	1	1	1	2
GL3C0954	2	1	1	1	1	1	1	1	1	1	1	1	1	1	1	1	1
GL3C0955	1	1	1	1	1	1	1	1	2	1	1	1	1	1	1	1	2
GL3C0956	1	1	1	1	2	1	1	1	1	1	1	1	1	1	1	1	1
GL3C0957	1	2	1	1	1	1	1	1	1	1	1	1	1	1	1	1	1
GL3C0958	1	1	1	1	1	1	1	1	2	1	1	1	1	1	1	1	2
GL3C0959	2	1	1	1	1	1	1	1	1	1	1	1	1	1	1	1	1
GL3C0960	2	1	1	1	1	1	1	1	1	1	1	1	1	1	1	1	1
GL3C0961	1	1	1	1	1	1	1	1	2	1	1	1	1	1	1	1	2
GL3C0962	2	2	1	1	1	1	1	1	0	2	1	1	1	1	1	1	0
GL3C0963	2	1	1	1	1	1	1	1	1	1	1	1	1	1	1	1	1
GL3C0964	2	1	1	1	1	1	1	1	1	1	1	1	1	1	1	1	1
GL3C0965	1	1	1	1	1	1	1	2	1	1	1	1	1	1	1	1	1
GL3C0966	2	1	1	1	1	1	1	1	1	1	1	1	1	1	1	1	1
GL3C0967	2	1	1	1	1	1	1	1	1	1	1	1	1	1	1	1	1
GL3C0968	2	1	1	1	1	1	1	1	1	1	1	1	1	1	1	1	1
GL3C0969	0	0	0	0	0	0	0	0	10	0	0	0	0	0	0	0	10
GL3C0970	1	2	1	1	1	1	1	1	1	1	1	1	1	1	1	1	1
GL3C0971	1	2	1	1	1	1	1	1	1	1	1	1	1	1	1	1	1
GL3C0972	1	1	1	1	1	1	1	1	2	1	1	1	1	1	1	1	2
GL3C0973	2	1	1	1	1	1	1	1	1	1	1	1	1	1	1	1	1
GL3C0974	1	2	1	1	1	1	1	1	1	1	1	1	1	1	1	1	1
GL3C0975	2	2	1	1	1	1	1	1	0	2	1	1	1	1	1	1	0
GL3C0976	1	1	1	2	1	1	1	1	1	1	1	1	1	1	1	1	1
GL3C0977	1	1	1	1	1	1	1	1	2	1	1	1	1	1	1	1	2
GL3C0978	2	1	1	1	1	1	1	1	1	1	1	1	1	1	1	1	1
GL3C0979	1	1	1	1	1	1	1	1	2	1	1	1	1	1	1	1	2
GL3C0980	1	1	1	1	1	1	1	1	2	1	1	1	1	1	1	1	2
GL3C0981	1	1	1	1	1	1	1	1	2	1	1	1	1	1	1	1	2
GL3C0982	1	1	2	1	1	1	1	1	1	1	1	1	1	1	1	1	1
GL3C0983	2	2	1	1	1	1	1	1	0	2	1	1	1	1	1	1	0
GL3C0984	2	1	1	1	1	1	1	1	1	1	1	1	1	1	1	1	1
GL3C0985	2	1	1	1	1	1	1	2	0	1	1	1	1	1	1	1	0
GL3C0986	1	1	1	1	1	1	1	2	1	1	1	1	1	1	1	1	1
GL3C0987	1	2	1	1	1	1	1	1	1	1	1	1	1	1	1	1	1
GL3C0988	1	1	1	1	1	1	1	2	1	1	1	1	1	1	1	1	1
GL3C0989	1	1	1	1	1	1	1	1	1	1	1	1	1	1	1	1	1
GL3C0990	1	2	1	1	1	1	1	1	1	1	1	1	1	1	1	1	1
GL3C0991	2	1	1	1	1	1	1	1	1	1	1	1	1	1	1	1	1
GL3C0992	4	0	0	0	0	0	0	2	4	0	0	0	0	0	0	1	4
GL3C0993	1	1	1	1	1	1	1	1	2	1	1	1	1	1	1	1	2
GL3C0994	1	1	1	1	2	0	1	2	1	1	1	1	1	1	1	1	1
GL3C0995	1	2	1	1	1	1	1	1	1	1	1	1	1	1	1	1	1
GL3C0996	1	1	1	1	1	1	1	1	2	1	1	1	1	1	1	1	2
GL3C0997	1	1	1	1	1	1	1	2	1	1	1	1	1	1	1	1	1
GL3C0998	1	1	1	1	1	1	1	1	2	1	1	1	1	1	1	1	2
GL3C0999	1	1	1	1	1	1	1	2	1	1	1	1	1	1	1	1	1
GL3C1000	1	1	1	1	1	1	1	1	2	1	1	1	1	1	1	1	2
GL3C1001	1	1	1	1	1	1	1	2	1	1	1	1	1	1	1	1	1
GL3C1002	2	1	1	1	1	1	1	1	1	1	1	1	1	1	1	1	1
GL3C1003	1	2	1	1	1	1	1	1	1	1	1	1	1	1	1	1	1
GL3C1004	2	1	1	1	1	1	1	1	1	1	1	1	1	1	1	1	1
GL3C1005	1	1	1	1	1	2	1	1	1	1	1	1	1	1	1	1	1
GL3C1006	1	1	1	1	1	1	1	2	1	1	1	1	1	1	1	1	1
GL3C1007	1	1	1	1	1	1	1	1	2	1	1	1	1	1	1	1	2
GL3C1008	2	1	1	1	1	1	1	1	1	1	1	1	1	1	1	1	1
GL3C1009	2	1	1	1	1	1	1	1	1	1	1	1	1	1	1	1	1
GL3C1010	1	1	1	1	1	1	1	1	2	1	1	1	1	1	1	1	2
GL3C1011	1	1	1	1	1	1	1	2	1	1	1	1	1	1	1	1	1
GL3C1012	1	2	1	1	1	1	1	1	1	1	1	1	1	1	1	1	1
GL3C1013	1	2	1	1	1	1	1	1	1	1	1	1	1	1	1	1	1
GL3C1014	1	1	1	1	1	1	1	2	1	1	1	1	1	1	1	1	1
GL3C1015	2	1	1	1	1	1	1	1	1	1	1	1	1	1	1	1	1
GL3C1016	2	1	1	1	1	1	1	1	1	1	1	1	1	1	1	1	1
GL3C1017	2	1	1	1	1	1	1	1	1	1	1	1	1	1	1	1	1
GL3C1018	2	2	1	1	1	1	1	1	0	2	1	1	1	1	1	1	0
GL3C1019	2	2	1	1	1	1	1	1	0	2	1	1	1	1	1	1	0
GL3C1020	1	1	1	1	1	1	1	2	1	1	1	1	1	1	1	1	1
GL3C1021	1	1	1	1	1	1	1	1	2	1	1	1	1	1	1	1	2
GL3C1022	1	1	1	1	1	2	1	1	1	1	1	1	1	1	1	1	1
GL3C1023	2	1	1	1	1	1	1	1	1	1	1	1	1	1	1	1	1
GL3C1024	1	1	1	1	1	1	1	1	2	1	1	1	1	1	1	1	2
GL3C1025	1	1	1	1	1	1	1	1	2	1	1	1	1	1	1	1	2
GL3C1026	1	1	1	1	1	1	1	1	2	1	1	1	1	1	1	1	2
GL3C1027	1	1	1	1	1	1	1	1	2	1	1	1	1	1	1	1	2
GL3C1028	3	2	0	1	0	1	1	1	1	2	1	1	1	1	1	1	1
GL3C1029	1	1	1	1	1	1	1	1	2	1	1	1	1	1	1	1	2
GL3C1030	1	1	1	1	1	1	1	1	2	1	1	1	1	1	1	1	2
GL3C1031	1	1	1	1	1	1	1	2	1	1	1	1	1	1	1	1	1
GL3C1032	1	1	1	1	0	1	3	0	2	1	1	1	1	1	1	1	2
GL3C1044	1	1	1	1	1	1	1	1	1	1	1	1	1	1	1	1	1
GL3C1054	1	1	1	1	1	1	1	1	1	1	1	1	1	1	1	1	1
GL3C1056	1	1	1	1	1	1	1	1	1	1	1	1	1	1	1	1	1
GL3C1077	1	1	1	1	1	1	1	1	1	1	1	1	1	1	1	1	1
GL3C1081	1	1	1	1	1	1	1	1	1	1	1	1	1	1	1	1	1
GL3C1082	1	2	1	1	1	1	1	1	0	1	1	1	1	1	1	1	0
GL3C1091	1	1	1	1	1	1	1	1	1	1	1	1	1	1	1	1	1
GL3C1094	2	2	2	0	1	1	0	1	0	1	1	1	1	1	1	1	0
GL3C1097	1	1	1	1	1	1	1	1	1	1	1	1	1	1	1	1	1
GL3C1101	1	1	1	1	1	1	1	1	1	1	1	1	1	1	1	1	1
GL3C1118	1	1	1	1	1	1	1	1	1	1	1	1	1	1	1	1	1
GL3C1122	2	2	1	1	1	1	1	0	0	2	1	1	1	1	1	0	0
GL3C1133	1	1	1	1	1	1	1	1	1	1	1	1	1	1	1	1	1
GL3C1142	1	1	1	1	1	1	1	1	1	1	1	1	1	1	1	1	1
GL3C1145	1	1	3	1	1	0	0	1	1	1	1	1	1	1	1	1	1
GL3C1150	1	1	1	1	1	1	1	1	1	1	1	1	1	1	1	1	1
GL3C1158	1	1	1	1	1	1	1	1	1	1	1	1	1	1	1	1	1
GL3C1160	1	1	1	1	1	1	1	1	1	1	1	1	1	1	1	1	1
GL3C1162	1	1	1	1	1	1	1	1	1	1	1	1	1	1	1	1	1
GL3C1176	1	1	1	1	1	1	1	1	1	1	1	1	1	1	1	1	1
GL3C1181	1	1	1	1	1	1	1	1	1	1	1	1	1	1	1	1	1
GL3C1191	1	1	1	1	1	1	1	1	1	1	1	1	1	1	1	1	1
GL3C1196	1	1	1	1	1	1	1	1	1	1	1	1	1	1	1	1	1
GL3C1198	1	1	1	1	1	1	1	1	1	1	1	1	1	1	1	1	1
GL3C1203	1	1	1	1	1	1	1	1	1	1	1	1	1	1	1	1	1
GL3C1214	1	1	1	1	1	1	1	1	1	1	1	1	1	1	1	1	1
GL3C1223	1	1	1	1	1	1	1	1	1	1	1	1	1	1	1	1	1
GL3C1245	1	1	1	1	1	1	1	1	1	1	1	1	1	1	1	1	1
GL3C1248	1	1	1	1	1	1	1	1	1	1	1	1	1	1	1	1	1
GL3C1251	1	1	1	1	1	1	1	1	1	1	1	1	1	1	1	1	1
GL3C1260	1	1	1	1	1	1	1	1	1	1	1	1	1	1	1	1	1
GL3C1262	1	1	1	1	1	1	1	1	1	1	1	1	1	1	1	1	1
GL3C1270	1	1	1	1	1	1	1	1	1	1	1	1	1	1	1	1	1
GL3C1280	2	1	1	1	1	1	1	1	0	1	1	1	1	1	1	1	0
GL3C1288	1	1	1	1	1	1	1	1	1	1	1	1	1	1	1	1	1
GL3C1297	1	1	1	1	1	1	1	1	1	1	1	1	1	1	1	1	1
GL3C1312	1	1	1	1	1	1	1	1	1	1	1	1	1	1	1	1	1
GL3C1317	1	1	1	1	1	1	1	1	1	1	1	1	1	1	1	1	1
GL3C1322	2	1	1	1	1	1	1	1	0	1	1	1	1	1	1	1	0
GL3C1350	1	1	1	1	1	1	1	1	1	1	1	1	1	1	1	1	1
GL3C1351	1	1	1	1	1	1	1	1	1	1	1	1	1	1	1	1	1
GL3C1358	1	1	1	1	1	1	1	1	1	1	1	1	1	1	1	1	1
GL3C1367	1	1	1	1	1	1	1	2	0	1	1	1	1	1	1	1	0
GL3C1374	1	1	1	1	1	1	1	1	1	1	1	1	1	1	1	1	1
GL3C1376	1	1	1	1	1	1	1	1	1	1	1	1	1	1	1	1	1
GL3C1391	1	1	1	1	2	1	0	1	1	1	1	1	1	1	1	1	1
GL3C1393	1	1	1	1	1	1	1	1	1	1	1	1	1	1	1	1	1
GL3C1399	2	1	1	1	1	1	1	1	0	1	1	1	1	1	1	1	0
GL3C1401	1	1	1	1	1	1	1	1	1	1	1	1	1	1	1	1	1
GL3C1402	1	1	1	1	1	1	1	1	1	1	1	1	1	1	1	1	1
GL3C1406	1	1	1	1	1	1	1	1	1	1	1	1	1	1	1	1	1
GL3C1416	1	1	1	1	1	1	1	1	1	1	1	1	1	1	1	1	1
GL3C1418	1	1	1	1	1	1	1	1	1	1	1	1	1	1	1	1	1
GL3C1421	1	1	1	1	1	1	1	1	1	1	1	1	1	1	1	1	1
GL3C1425	1	1	1	1	1	1	1	1	1	1	1	1	1	1	1	1	1
GL3C1432	2	2	1	1	1	1	1	0	0	2	1	1	1	1	1	0	0
GL3C1439	1	1	1	1	1	1	1	1	1	1	1	1	1	1	1	1	1
GL3C1445	1	1	1	1	1	1	1	1	1	1	1	1	1	1	1	1	1
GL3C1446	2	1	1	1	1	1	1	0	1	1	1	1	1	1	1	1	1
GL3C1455	1	1	1	1	1	1	1	1	1	1	1	1	1	1	1	1	1
GL3C1461	1	1	1	2	1	1	1	0	1	1	1	1	1	1	1	1	1
GL3C1462	1	1	1	1	1	1	1	2	0	1	1	1	1	1	1	1	0
GL3C1477	1	1	1	1	1	1	1	1	1	1	1	1	1	1	1	1	1
GL3C1479	1	1	1	1	1	1	1	1	1	1	1	1	1	1	1	1	1
GL3C1482	2	1	1	1	1	1	1	0	1	1	1	1	1	1	1	1	1
GL3C1497	1	1	1	1	1	1	1	1	1	1	1	1	1	1	1	1	1
GL3C1500	1	1	1	1	1	1	1	1	1	1	1	1	1	1	1	1	1
GL3C1502	1	1	1	1	1	1	1	1	1	1	1	1	1	1	1	1	1
GL3C1509	1	1	1	1	1	1	1	1	1	1	1	1	1	1	1	1	1
GL3C1515	1	1	1	1	1	1	1	0	2	1	1	1	1	1	1	1	2
GL3C1527	1	1	1	1	1	1	1	1	1	1	1	1	1	1	1	1	1
GL3C1533	1	1	1	1	1	1	1	1	1	1	1	1	1	1	1	1	1
GL3C1541	1	1	1	1	1	1	1	1	1	1	1	1	1	1	1	1	1
GL3C1548	1	1	1	1	1	1	1	1	1	1	1	1	1	1	1	1	1
GL3C1554	1	1	1	1	1	1	1	1	1	1	1	1	1	1	1	1	1
GL3C1579	1	1	1	1	1	2	1	0	1	1	1	1	1	1	1	1	1
GL3C1585	1	1	1	1	1	1	1	1	1	1	1	1	1	1	1	1	1
GL3C1589	1	1	1	1	1	1	1	1	1	1	1	1	1	1	1	1	1
GL3C1591	1	1	1	1	1	1	1	1	1	1	1	1	1	1	1	1	1
GL3C1596	1	1	1	1	1	1	1	1	1	1	1	1	1	1	1	1	1
GL3C1604	1	1	1	1	1	1	1	1	1	1	1	1	1	1	1	1	1
GL3C1614	1	1	1	1	1	1	1	1	1	1	1	1	1	1	1	1	1
GL3C1626	1	1	1	1	1	1	1	1	1	1	1	1	1	1	1	1	1
GL3C1628	1	1	1	1	1	1	1	1	1	1	1	1	1	1	1	1	1
GL3C1633	1	1	1	1	1	1	1	1	1	1	1	1	1	1	1	1	1
GL3C1635	1	1	1	1	1	1	1	1	1	1	1	1	1	1	1	1	1
GL3C1648	1	1	1	1	1	1	1	1	1	1	1	1	1	1	1	1	1
GL3C1655	1	1	1	1	1	1	1	1	1	1	1	1	1	1	1	1	1
GL3C1659	1	1	1	1	1	1	1	1	1	1	1	1	1	1	1	1	1
GL3C1673	1	1	1	1	1	1	1	1	1	1	1	1	1	1	1	1	1
GL3C1677	1	1	1	1	1	1	1	1	1	1	1	1	1	1	1	1	1
GL3C1702	1	1	1	1	1	1	1	1	1	1	1	1	1	1	1	1	1
GL3C1704	1	1	1	1	1	1	1	1	1	1	1	1	1	1	1	1	1
GL3C1708	1	1	1	1	1	1	1	1	1	1	1	1	1	1	1	1	1
GL3C1723	1	1	1	1	1	1	1	1	1	1	1	1	1	1	1	1	1
GL3C1730	1	1	1	1	1	1	1	1	1	1	1	1	1	1	1	1	1
GL3C1752	1	1	1	1	1	1	1	1	1	1	1	1	1	1	1	1	1
GL3C1759	1	1	1	1	1	1	1	1	1	1	1	1	1	1	1	1	1
GL3C1760	1	1	1	1	1	1	1	1	1	1	1	1	1	1	1	1	1
GL3C1785	2	1	1	1	1	1	1	1	0	1	1	1	1	1	1	1	0
GL3C1793	1	1	1	1	1	1	1	1	1	1	1	1	1	1	1	1	1
GL3C1804	1	1	1	1	1	1	1	1	1	1	1	1	1	1	1	1	1
GL3C1812	1	1	1	1	1	1	1	1	1	1	1	1	1	1	1	1	1
GL3C1817	1	1	1	1	1	1	1	1	1	1	1	1	1	1	1	1	1
GL3C1827	1	1	1	1	1	1	1	1	1	1	1	1	1	1	1	1	1
GL3C1839	1	1	1	1	1	1	1	1	1	1	1	1	1	1	1	1	1
GL3C1847	1	1	1	1	1	1	1	1	1	1	1	1	1	1	1	1	1
GL3C1849	1	1	1	1	1	1	1	1	1	1	1	1	1	1	1	1	1
GL3C1858	1	1	1	1	1	1	1	1	1	1	1	1	1	1	1	1	1
GL3C1864	1	1	1	1	1	1	1	1	1	1	1	1	1	1	1	1	1
GL3C1873	1	1	1	1	1	1	1	1	1	1	1	1	1	1	1	1	1
GL3C1878	1	1	1	1	1	1	1	1	1	1	1	1	1	1	1	1	1
GL3C1884	1	1	1	1	1	1	1	1	1	1	1	1	1	1	1	1	1
GL3C1896	1	1	1	1	1	1	1	1	1	1	1	1	1	1	1	1	1
GL3C1907	1	1	1	1	0	1	0	3	1	1	1	1	1	1	1	2	1
GL3C1934	1	1	1	1	1	1	1	1	1	1	1	1	1	1	1	1	1
GL3C1937	1	1	1	1	1	1	1	1	1	1	1	1	1	1	1	1	1
GL3C1951	1	1	1	1	1	1	1	1	1	1	1	1	1	1	1	1	1
GL3C1963	1	1	1	1	1	1	1	1	1	1	1	1	1	1	1	1	1
GL3C1965	1	1	1	1	1	1	1	1	1	1	1	1	1	1	1	1	1
GL3C1971	1	1	1	1	1	1	1	1	1	1	1	1	1	1	1	1	1
GL3C1984	1	1	1	1	1	1	1	1	1	1	1	1	1	1	1	1	1
GL3C1991	1	1	1	1	1	1	1	1	1	1	1	1	1	1	1	1	1
GL3C1996	1	1	1	1	0	1	1	1	2	1	1	1	1	1	1	1	2
GL3C2005	1	1	1	1	1	1	1	1	1	1	1	1	1	1	1	1	1
GL3C2008	1	1	1	1	1	1	1	1	1	1	1	1	1	1	1	1	1
GL3C2021	1	1	1	1	1	1	1	1	1	1	1	1	1	1	1	1	1
GL3C2033	1	1	1	1	1	1	1	1	1	1	1	1	1	1	1	1	1
GL3C2053	1	1	1	1	1	1	1	1	1	1	1	1	1	1	1	1	1
GL3C2054	1	1	1	1	1	1	1	1	1	1	1	1	1	1	1	1	1
GL3C2056	1	1	1	1	1	1	1	1	1	1	1	1	1	1	1	1	1
GL3C2059	1	1	1	1	1	1	1	1	1	1	1	1	1	1	1	1	1
GL3C2070	1	1	1	1	1	1	1	1	1	1	1	1	1	1	1	1	1
GL3C2090	1	1	1	1	1	1	1	1	1	1	1	1	1	1	1	1	1
GL3C2111	1	1	1	2	1	1	1	1	0	1	1	1	1	1	1	1	0
GL3C2113	1	1	1	1	1	1	1	1	1	1	1	1	1	1	1	1	1
GL3C2116	1	1	1	1	1	1	1	1	1	1	1	1	1	1	1	1	1
GL3C2118	1	1	1	1	1	1	1	1	1	1	1	1	1	1	1	1	1
GL3C2123	1	1	1	1	1	1	1	1	1	1	1	1	1	1	1	1	1
GL3C2130	1	1	1	1	1	1	1	1	1	1	1	1	1	1	1	1	1
GL3C2131	1	1	1	1	1	1	1	1	1	1	1	1	1	1	1	1	1
GL3C2133	1	1	1	1	1	1	1	1	1	1	1	1	1	1	1	1	1
GL3C2141	1	1	1	1	1	1	1	1	1	1	1	1	1	1	1	1	1
GL3C2154	1	1	1	1	1	1	1	1	1	1	1	1	1	1	1	1	1
GL3C2171	1	1	1	1	1	1	1	1	1	1	1	1	1	1	1	1	1
GL3C2173	1	1	1	1	1	1	1	1	1	1	1	1	1	1	1	1	1
GL3C2180	1	1	1	1	1	1	1	1	1	1	1	1	1	1	1	1	1
GL3C2185	1	1	1	1	1	1	1	1	1	1	1	1	1	1	1	1	1
GL3C2199	1	1	1	1	1	1	1	1	1	1	1	1	1	1	1	1	1
GL3C2203	1	1	1	1	1	1	1	1	1	1	1	1	1	1	1	1	1
GL3C2206	1	1	1	1	1	1	1	1	1	1	1	1	1	1	1	1	1
GL3C2214	1	1	1	1	1	1	1	1	1	1	1	1	1	1	1	1	1
GL3C2221	2	1	0	1	1	1	1	1	1	1	1	1	1	1	1	1	1
GL3C2233	2	2	1	1	1	1	1	0	0	2	1	1	1	1	1	0	0
GL3C2237	1	1	1	1	1	1	1	1	1	1	1	1	1	1	1	1	1
GL3C2238	1	1	1	1	1	1	1	1	1	1	1	1	1	1	1	1	1
GL3C2250	1	1	1	1	1	1	1	1	1	1	1	1	1	1	1	1	1
GL3C2251	1	1	1	1	1	1	1	1	1	1	1	1	1	1	1	1	1
GL3C2263	1	1	1	1	1	1	1	1	1	1	1	1	1	1	1	1	1
GL3C2265	1	1	1	1	1	1	1	1	1	1	1	1	1	1	1	1	1
GL3C2285	1	1	1	1	1	1	1	1	1	1	1	1	1	1	1	1	1
GL3C2301	1	1	1	1	1	1	1	1	1	1	1	1	1	1	1	1	1
GL3C2307	2	1	1	1	1	1	1	1	0	1	1	1	1	1	1	1	0
GL3C2317	1	1	1	1	1	1	1	1	1	1	1	1	1	1	1	1	1
GL3C2321	1	1	1	1	1	1	1	1	1	1	1	1	1	1	1	1	1
GL3C2334	1	1	1	1	1	1	1	1	1	1	1	1	1	1	1	1	1
GL3C2338	2	2	1	1	1	1	1	0	0	2	1	1	1	1	1	0	0
GL3C2341	1	1	1	1	1	1	1	1	1	1	1	1	1	1	1	1	1
GL3C2342	1	1	1	1	1	1	1	1	1	1	1	1	1	1	1	1	1
GL3C2349	1	1	1	1	1	1	1	1	1	1	1	1	1	1	1	1	1
GL3C2364	1	1	1	1	1	1	1	1	1	1	1	1	1	1	1	1	1
GL3C2365	1	1	1	1	1	1	1	1	1	1	1	1	1	1	1	1	1
GL3C2369	1	1	1	1	1	1	1	1	1	1	1	1	1	1	1	1	1
GL3C2370	1	1	1	1	1	1	1	1	1	1	1	1	1	1	1	1	1
GL3C2375	1	1	1	1	1	1	1	1	1	1	1	1	1	1	1	1	1
GL3C2394	1	1	1	1	1	1	1	1	1	1	1	1	1	1	1	1	1
GL3C2407	1	1	1	1	1	1	1	1	1	1	1	1	1	1	1	1	1
GL3C2426	1	0	1	1	1	1	1	1	2	1	1	1	1	1	1	1	2
GL3C2428	2	1	1	1	1	1	1	0	1	1	1	1	1	1	1	1	1
GL3C2429	1	1	1	1	1	1	1	1	1	1	1	1	1	1	1	1	1
GL3C2430	1	1	1	1	1	1	1	1	1	1	1	1	1	1	1	1	1
GL3C2431	2	2	1	1	1	1	1	0	0	2	1	1	1	1	1	0	0
GL3C2432	2	2	1	1	1	1	1	0	0	2	1	1	1	1	1	0	0
GL3C2433	1	1	1	1	1	1	1	1	1	1	1	1	1	1	1	1	1
GL3C2434	1	1	1	1	1	1	1	1	1	1	1	1	1	1	1	1	1
GL3C2435	1	1	1	1	1	1	1	1	1	1	1	1	1	1	1	1	1
GL3C2436	1	1	1	1	1	1	1	1	1	1	1	1	1	1	1	1	1
GL3C2437	1	1	1	1	1	1	1	1	1	1	1	1	1	1	1	1	1
GL3C2438	1	1	1	1	1	1	1	1	1	1	1	1	1	1	1	1	1
GL3C2439	1	1	1	1	1	1	1	1	1	1	1	1	1	1	1	1	1
GL3C2440	1	1	1	1	1	1	1	1	1	1	1	1	1	1	1	1	1
GL3C2441	1	1	1	1	1	1	1	1	1	1	1	1	1	1	1	1	1
GL3C2442	1	1	1	1	1	1	1	1	1	1	1	1	1	1	1	1	1
GL3C2443	1	1	1	1	1	1	1	1	1	1	1	1	1	1	1	1	1
GL3C2444	1	1	1	1	1	1	1	1	1	1	1	1	1	1	1	1	1
GL3C2445	1	1	1	1	1	1	1	1	1	1	1	1	1	1	1	1	1
GL3C2446	1	1	1	1	1	1	1	1	1	1	1	1	1	1	1	1	1
GL3C2447	1	1	1	1	1	1	1	1	1	1	1	1	1	1	1	1	1
GL3C2448	1	1	1	1	1	1	1	1	1	1	1	1	1	1	1	1	1
GL3C2449	1	1	1	1	1	1	1	1	1	1	1	1	1	1	1	1	1
GL3C2450	1	1	1	2	1	1	0	1	1	1	1	1	1	1	1	1	1
GL3C2451	1	1	1	1	1	1	1	1	1	1	1	1	1	1	1	1	1
GL3C2452	1	1	1	1	1	1	1	1	1	1	1	1	1	1	1	1	1
GL3C2453	1	1	1	1	1	1	1	1	1	1	1	1	1	1	1	1	1
GL3C2454	1	1	1	1	1	1	1	1	1	1	1	1	1	1	1	1	1
GL3C2455	1	1	1	1	1	1	1	1	1	1	1	1	1	1	1	1	1
GL3C2456	1	1	1	1	1	1	1	1	1	1	1	1	1	1	1	1	1
GL3C2457	1	1	1	1	1	1	1	1	1	1	1	1	1	1	1	1	1
GL3C2458	1	1	1	1	1	1	1	1	1	1	1	1	1	1	1	1	1
GL3C2459	1	1	1	1	1	1	1	1	1	1	1	1	1	1	1	1	1
GL3C2460	1	1	1	1	1	1	1	1	1	1	1	1	1	1	1	1	1
GL3C2461	1	2	1	1	1	1	0	1	1	1	1	1	1	1	1	1	1
GL3C2462	1	1	1	1	1	1	1	1	1	1	1	1	1	1	1	1	1
GL3C2463	1	1	1	1	1	1	1	1	1	1	1	1	1	1	1	1	1
GL3C2464	1	1	1	1	1	1	1	1	1	1	1	1	1	1	1	1	1
GL3C2465	1	1	1	1	1	1	1	1	1	1	1	1	1	1	1	1	1
GL3C2466	1	1	1	1	1	1	1	1	1	1	1	1	1	1	1	1	1
GL3C2467	1	1	1	1	1	1	1	1	1	1	1	1	1	1	1	1	1
GL3C2468	1	1	1	1	1	1	1	1	1	1	1	1	1	1	1	1	1
GL3C2469	2	1	1	1	1	1	1	1	0	1	1	1	1	1	1	1	0
GL3C2470	1	1	1	1	1	1	1	1	1	1	1	1	1	1	1	1	1
GL3C2471	1	1	1	1	1	1	1	1	1	1	1	1	1	1	1	1	1
GL3C2472	1	1	1	1	1	1	1	1	1	1	1	1	1	1	1	1	1
GL3C2473	1	1	1	1	1	1	1	1	1	1	1	1	1	1	1	1	1
GL3C2474	1	1	1	1	1	1	1	1	1	1	1	1	1	1	1	1	1
GL3C2475	1	1	1	1	1	1	1	1	1	1	1	1	1	1	1	1	1
GL3C2476	1	1	1	1	1	1	1	1	1	1	1	1	1	1	1	1	1
GL3C2477	1	1	1	1	1	1	1	1	1	1	1	1	1	1	1	1	1
GL3C2478	1	1	1	1	1	1	1	1	1	1	1	1	1	1	1	1	1
GL3C2479	1	1	1	1	1	1	1	1	1	1	1	1	1	1	1	1	1
GL3C2480	1	1	1	1	1	1	1	1	1	1	1	1	1	1	1	1	1
GL3C2481	1	1	1	1	1	1	1	1	1	1	1	1	1	1	1	1	1
GL3C2482	1	1	1	1	0	1	1	2	1	1	1	1	1	1	1	2	1
GL3C2483	1	1	1	1	1	1	1	1	1	1	1	1	1	1	1	1	1
GL3C2484	1	1	1	1	1	1	1	1	1	1	1	1	1	1	1	1	1
GL3C2485	1	1	1	1	1	1	1	1	1	1	1	1	1	1	1	1	1
GL3C2486	1	2	1	1	1	1	1	0	1	1	1	1	1	1	1	1	1
GL3C2487	1	1	1	1	1	1	1	1	1	1	1	1	1	1	1	1	1
GL3C2488	1	1	1	1	1	1	1	1	1	1	1	1	1	1	1	1	1
GL3C2489	1	1	1	1	1	1	1	1	1	1	1	1	1	1	1	1	1
GL3C2490	2	2	1	1	1	1	1	0	0	2	1	1	1	1	1	0	0
GL3C2491	1	1	1	1	1	1	1	1	1	1	1	1	1	1	1	1	1
GL3C2492	1	1	1	1	1	1	1	1	1	1	1	1	1	1	1	1	1
GL3C2493	1	1	1	1	1	1	1	1	1	1	1	1	1	1	1	1	1
GL3C2494	1	1	1	1	1	1	1	1	1	1	1	1	1	1	1	1	1
GL3C2495	1	1	1	1	1	1	1	1	1	1	1	1	1	1	1	1	1
GL3C2496	1	1	0	2	1	1	0	1	2	1	1	1	1	1	1	1	2
GL3C2497	1	1	1	1	1	1	1	1	1	1	1	1	1	1	1	1	1
GL3C2498	1	1	1	1	1	1	1	1	1	1	1	1	1	1	1	1	1
GL3C2499	1	1	1	1	1	1	1	1	1	1	1	1	1	1	1	1	1
GL3C2500	1	1	1	1	1	1	1	1	1	1	1	1	1	1	1	1	1
GL3C2501	1	1	1	1	1	1	1	1	1	1	1	1	1	1	1	1	1
GL3C2502	1	1	1	1	1	1	1	1	1	1	1	1	1	1	1	1	1
GL3C2503	1	1	1	1	1	1	1	1	1	1	1	1	1	1	1	1	1
GL3C2504	1	1	1	1	1	1	1	1	1	1	1	1	1	1	1	1	1
GL3C2505	1	1	1	1	1	1	1	1	1	1	1	1	1	1	1	1	1
GL3C2506	1	1	1	1	1	1	1	1	1	1	1	1	1	1	1	1	1
GL3C2507	1	1	1	1	1	1	1	1	1	1	1	1	1	1	1	1	1
GL3C2508	1	1	1	1	1	1	1	1	1	1	1	1	1	1	1	1	1
GL3C2509	1	1	1	1	1	1	1	1	1	1	1	1	1	1	1	1	1
GL3C2510	1	1	1	1	1	1	1	1	1	1	1	1	1	1	1	1	1
GL3C2511	1	1	1	1	1	1	1	1	1	1	1	1	1	1	1	1	1
GL3C2512	1	1	1	1	1	1	1	1	1	1	1	1	1	1	1	1	1
GL3C2513	1	1	1	1	1	1	1	1	1	1	1	1	1	1	1	1	1
GL3C2514	1	1	1	1	1	1	1	1	1	1	1	1	1	1	1	1	1
GL3C2515	1	1	1	1	1	1	1	1	1	1	1	1	1	1	1	1	1
GL3C2516	1	1	1	1	1	1	1	1	1	1	1	1	1	1	1	1	1
GL3C2517	1	1	1	1	1	1	1	1	1	1	1	1	1	1	1	1	1
GL3C2518	1	1	1	1	1	1	1	1	1	1	1	1	1	1	1	1	1
GL3C2519	1	1	1	1	1	1	1	1	1	1	1	1	1	1	1	1	1
GL3C2520	1	2	1	1	1	1	1	1	0	1	1	1	1	1	1	1	0
GL3C2521	1	1	1	1	1	1	1	1	1	1	1	1	1	1	1	1	1
GL3C2522	1	1	1	1	1	1	1	1	1	1	1	1	1	1	1	1	1
GL3C2523	1	1	1	1	1	1	1	1	1	1	1	1	1	1	1	1	1
GL3C2524	1	1	1	1	1	1	1	1	1	1	1	1	1	1	1	1	1
GL3C2525	1	1	1	1	1	1	1	1	1	1	1	1	1	1	1	1	1
GL3C2526	1	1	1	1	1	1	1	1	1	1	1	1	1	1	1	1	1
GL3C2527	1	1	1	1	1	1	1	1	1	1	1	1	1	1	1	1	1
GL3C2528	1	1	1	1	1	1	1	1	1	1	1	1	1	1	1	1	1
GL3C2529	1	1	1	1	1	1	1	1	1	1	1	1	1	1	1	1	1
GL3C2530	1	1	1	1	1	1	1	1	1	1	1	1	1	1	1	1	1
GL3C2531	1	1	1	1	1	1	1	1	1	1	1	1	1	1	1	1	1
GL3C2532	1	1	1	1	1	1	1	1	1	1	1	1	1	1	1	1	1
GL3C2533	1	1	1	1	1	1	1	1	1	1	1	1	1	1	1	1	1
GL3C2534	1	1	1	1	1	1	1	1	1	1	1	1	1	1	1	1	1
GL3C2535	1	1	1	1	1	1	1	1	1	1	1	1	1	1	1	1	1
GL3C2536	1	1	1	1	1	1	1	1	1	1	1	1	1	1	1	1	1
GL3C2537	1	1	1	1	1	1	1	1	1	1	1	1	1	1	1	1	1
GL3C2538	1	1	1	1	1	1	1	1	1	1	1	1	1	1	1	1	1
GL3C2539	1	1	1	1	1	1	1	1	1	1	1	1	1	1	1	1	1
GL3C2540	1	1	1	1	1	1	1	1	1	1	1	1	1	1	1	1	1
GL3C2541	1	1	1	1	1	1	1	1	1	1	1	1	1	1	1	1	1
GL3C2542	1	1	1	1	1	1	1	1	1	1	1	1	1	1	1	1	1
GL3C2543	1	1	1	1	1	1	1	1	1	1	1	1	1	1	1	1	1
GL3C2544	1	1	1	1	1	1	1	1	1	1	1	1	1	1	1	1	1
GL3C2545	1	1	1	1	1	1	1	1	1	1	1	1	1	1	1	1	1
GL3C2546	1	1	1	1	1	1	1	1	1	1	1	1	1	1	1	1	1
GL3C2547	1	1	1	1	1	1	1	1	1	1	1	1	1	1	1	1	1
GL3C2548	1	1	1	1	1	1	1	1	1	1	1	1	1	1	1	1	1
GL3C2549	1	1	1	1	1	1	1	1	1	1	1	1	1	1	1	1	1
GL3C2550	1	1	1	1	1	1	1	1	1	1	1	1	1	1	1	1	1
GL3C2551	1	1	1	1	1	1	1	1	1	1	1	1	1	1	1	1	1
GL3C2552	1	1	1	1	1	1	1	1	1	1	1	1	1	1	1	1	1
GL3C2553	1	1	1	1	1	1	1	1	1	1	1	1	1	1	1	1	1
GL3C2554	1	1	1	1	1	1	1	1	1	1	1	1	1	1	1	1	1
GL3C2555	1	1	1	1	1	1	1	1	1	1	1	1	1	1	1	1	1
GL3C2556	1	1	1	1	1	1	1	1	1	1	1	1	1	1	1	1	1
GL3C2557	1	1	1	1	1	1	1	1	1	1	1	1	1	1	1	1	1
GL3C2558	1	1	1	1	1	1	1	1	1	1	1	1	1	1	1	1	1
GL3C2559	1	1	1	1	1	1	1	1	1	1	1	1	1	1	1	1	1
GL3C2560	1	1	1	1	1	1	1	1	1	1	1	1	1	1	1	1	1
GL3C2561	1	1	1	1	1	1	1	1	1	1	1	1	1	1	1	1	1
GL3C2562	1	1	1	1	1	1	1	1	1	1	1	1	1	1	1	1	1
GL3C2563	1	1	1	1	1	1	1	1	1	1	1	1	1	1	1	1	1
GL3C2564	1	1	1	1	1	1	1	1	1	1	1	1	1	1	1	1	1
GL3C2565	1	1	1	1	1	1	1	1	1	1	1	1	1	1	1	1	1
GL3C2566	1	1	1	1	1	1	1	1	1	1	1	1	1	1	1	1	1
GL3C2567	2	1	1	1	1	1	1	1	0	1	1	1	1	1	1	1	0
GL3C2568	1	1	1	1	1	1	1	1	1	1	1	1	1	1	1	1	1
GL3C2569	1	1	1	1	1	1	1	1	1	1	1	1	1	1	1	1	1
GL3C2570	1	1	1	1	1	1	1	1	1	1	1	1	1	1	1	1	1
GL3C2571	1	1	1	1	1	1	1	1	1	1	1	1	1	1	1	1	1
GL3C2572	1	1	1	1	1	1	1	1	1	1	1	1	1	1	1	1	1
GL3C2573	1	1	1	1	1	1	1	1	1	1	1	1	1	1	1	1	1
GL3C2574	1	1	1	1	1	1	1	1	1	1	1	1	1	1	1	1	1
GL3C2575	1	1	1	1	1	1	1	1	1	1	1	1	1	1	1	1	1
GL3C2576	1	1	1	1	1	1	1	1	1	1	1	1	1	1	1	1	1
GL3C2577	1	1	1	1	1	1	1	1	1	1	1	1	1	1	1	1	1
GL3C2578	1	1	1	1	1	1	0	2	1	1	1	1	1	1	1	2	1
GL3C2579	1	1	1	1	1	1	1	1	1	1	1	1	1	1	1	1	1
GL3C2580	1	2	1	1	1	0	1	1	1	1	1	1	1	1	1	1	1
GL3C2581	1	1	1	1	1	1	1	1	1	1	1	1	1	1	1	1	1
GL3C2582	1	1	1	1	1	1	1	1	1	1	1	1	1	1	1	1	1
GL3C2583	1	1	1	1	1	1	1	1	1	1	1	1	1	1	1	1	1
GL3C2584	1	1	1	1	1	1	1	1	1	1	1	1	1	1	1	1	1
GL3C2585	1	1	1	1	1	1	1	1	1	1	1	1	1	1	1	1	1
GL3C2586	1	1	1	1	1	1	1	1	1	1	1	1	1	1	1	1	1
GL3C2587	1	1	1	1	1	1	1	1	1	1	1	1	1	1	1	1	1
GL3C2588	1	1	1	1	1	1	1	1	1	1	1	1	1	1	1	1	1
GL3C2589	1	1	1	1	1	1	1	1	1	1	1	1	1	1	1	1	1
GL3C2590	1	1	1	1	1	1	1	1	1	1	1	1	1	1	1	1	1
GL3C2591	1	1	1	1	1	1	1	1	1	1	1	1	1	1	1	1	1
GL3C2592	1	1	1	1	1	1	1	1	1	1	1	1	1	1	1	1	1
GL3C2593	1	1	1	1	1	1	1	1	1	1	1	1	1	1	1	1	1
GL3C2594	1	1	1	1	1	1	1	1	1	1	1	1	1	1	1	1	1
GL3C2595	1	1	1	1	1	1	1	1	1	1	1	1	1	1	1	1	1
GL3C2596	1	1	1	1	1	1	1	1	1	1	1	1	1	1	1	1	1
GL3C2597	1	1	1	1	1	1	1	1	1	1	1	1	1	1	1	1	1
GL3C2598	1	1	1	1	1	1	1	1	1	1	1	1	1	1	1	1	1
GL3C2599	1	1	1	1	1	1	1	1	1	1	1	1	1	1	1	1	1
GL3C2600	1	1	1	1	1	1	1	1	1	1	1	1	1	1	1	1	1
GL3C2601	1	1	1	1	1	1	1	1	1	1	1	1	1	1	1	1	1
GL3C2602	1	1	1	1	1	1	1	1	1	1	1	1	1	1	1	1	1
GL3C2603	1	1	1	1	1	1	1	1	1	1	1	1	1	1	1	1	1
GL3C2604	1	1	1	1	1	1	1	1	1	1	1	1	1	1	1	1	1
GL3C2605	1	1	1	1	1	1	1	1	1	1	1	1	1	1	1	1	1
GL3C2606	1	0	2	1	1	1	0	2	1	1	1	1	1	1	1	1	1
GL3C2607	1	1	1	1	1	1	1	1	1	1	1	1	1	1	1	1	1
GL3C2608	1	1	1	1	1	1	1	1	1	1	1	1	1	1	1	1	1
GL3C2609	1	1	1	1	1	1	1	1	1	1	1	1	1	1	1	1	1
GL3C2610	1	1	1	1	1	1	1	1	1	1	1	1	1	1	1	1	1
GL3C2611	1	1	1	1	1	1	1	1	1	1	1	1	1	1	1	1	1
GL3C2612	1	1	1	1	1	1	1	1	1	1	1	1	1	1	1	1	1
GL3C2613	1	1	1	1	1	1	1	1	1	1	1	1	1	1	1	1	1
GL3C2614	1	1	1	1	1	1	1	1	1	1	1	1	1	1	1	1	1
GL3C2615	1	1	1	1	1	1	1	1	1	1	1	1	1	1	1	1	1
GL3C2616	1	1	1	1	1	1	1	2	0	1	1	1	1	1	1	1	0
GL3C2617	1	1	1	1	1	1	1	1	1	1	1	1	1	1	1	1	1
GL3C2618	1	1	1	1	1	1	1	1	1	1	1	1	1	1	1	1	1
GL3C2619	1	1	1	1	1	1	1	1	1	1	1	1	1	1	1	1	1
GL3C2620	1	1	1	1	1	1	1	1	1	1	1	1	1	1	1	1	1
GL3C2621	1	1	1	1	1	1	1	1	1	1	1	1	1	1	1	1	1
GL3C2622	1	1	1	1	1	1	1	1	1	1	1	1	1	1	1	1	1
GL3C2623	1	1	1	1	1	1	1	1	1	1	1	1	1	1	1	1	1
GL3C2624	1	1	1	1	1	1	1	1	1	1	1	1	1	1	1	1	1
GL3C2625	1	1	1	1	1	1	1	1	1	1	1	1	1	1	1	1	1
GL3C2626	2	2	1	1	1	1	1	0	0	2	1	1	1	1	1	0	0
GL3C2627	1	1	1	1	1	1	1	1	1	1	1	1	1	1	1	1	1
GL3C2628	1	1	1	1	1	1	1	1	1	1	1	1	1	1	1	1	1
GL3C2629	1	1	1	1	1	1	1	1	1	1	1	1	1	1	1	1	1
GL3C2630	1	1	1	1	1	1	1	1	1	1	1	1	1	1	1	1	1
GL3C2631	1	1	1	1	1	1	1	1	1	1	1	1	1	1	1	1	1
GL3C2632	1	1	1	1	1	1	1	1	1	1	1	1	1	1	1	1	1
GL3C2633	1	1	1	1	1	1	1	1	1	1	1	1	1	1	1	1	1
GL3C2634	1	1	1	1	1	1	1	1	1	1	1	1	1	1	1	1	1
GL3C2635	1	1	1	1	1	1	1	1	1	1	1	1	1	1	1	1	1
GL3C2636	1	1	1	1	1	1	1	1	1	1	1	1	1	1	1	1	1
GL3C2637	1	1	1	1	1	1	1	1	1	1	1	1	1	1	1	1	1
GL3C2638	1	1	1	1	1	1	1	1	1	1	1	1	1	1	1	1	1
GL3C2639	1	1	1	1	1	1	1	1	1	1	1	1	1	1	1	1	1
GL3C2640	2	2	1	1	1	1	1	0	0	2	1	1	1	1	1	0	0
GL3C2641	1	1	1	1	1	1	1	1	1	1	1	1	1	1	1	1	1
GL3C2642	1	1	1	1	1	1	1	1	1	1	1	1	1	1	1	1	1
GL3C2643	1	1	1	1	1	1	1	1	1	1	1	1	1	1	1	1	1
GL3C2644	1	1	1	1	1	1	1	1	1	1	1	1	1	1	1	1	1
GL3C2645	1	1	1	1	1	1	1	1	1	1	1	1	1	1	1	1	1
GL3C2646	1	1	1	1	1	1	1	1	1	1	1	1	1	1	1	1	1
GL3C2647	1	1	1	1	1	1	1	1	1	1	1	1	1	1	1	1	1
GL3C2648	1	1	1	1	1	1	1	1	1	1	1	1	1	1	1	1	1
GL3C2649	1	1	1	1	1	1	1	1	1	1	1	1	1	1	1	1	1
GL3C2650	1	1	1	1	1	1	1	1	1	1	1	1	1	1	1	1	1
GL3C2651	1	1	1	1	1	1	1	1	1	1	1	1	1	1	1	1	1
GL3C2652	1	1	1	1	1	1	1	1	1	1	1	1	1	1	1	1	1
GL3C2653	1	1	1	1	1	1	1	1	1	1	1	1	1	1	1	1	1
GL3C2654	1	1	1	1	1	1	1	1	1	1	1	1	1	1	1	1	1
GL3C2655	1	1	1	1	1	1	1	1	1	1	1	1	1	1	1	1	1
GL3C2656	1	1	1	1	1	1	1	1	1	1	1	1	1	1	1	1	1
GL3C2657	1	1	1	1	1	1	1	1	1	1	1	1	1	1	1	1	1
GL3C2658	1	1	1	1	1	1	1	1	1	1	1	1	1	1	1	1	1
GL3C2659	1	1	1	1	1	1	1	1	1	1	1	1	1	1	1	1	1
GL3C2660	1	1	1	1	1	1	1	1	1	1	1	1	1	1	1	1	1
GL3C2661	1	1	1	1	1	1	1	1	1	1	1	1	1	1	1	1	1
GL3C2662	1	1	1	1	1	1	1	1	1	1	1	1	1	1	1	1	1
GL3C2663	1	1	1	1	1	1	1	1	1	1	1	1	1	1	1	1	1
GL3C2664	1	1	1	1	1	1	1	1	1	1	1	1	1	1	1	1	1
GL3C2665	1	1	1	1	1	1	1	1	1	1	1	1	1	1	1	1	1
GL3C2666	1	1	1	1	1	1	1	1	1	1	1	1	1	1	1	1	1
GL3C2667	1	1	1	1	1	1	1	1	1	1	1	1	1	1	1	1	1
GL3C2668	1	1	1	1	1	1	1	1	1	1	1	1	1	1	1	1	1
GL3C2669	1	1	1	1	1	1	1	1	1	1	1	1	1	1	1	1	1
GL3C2670	2	1	1	1	1	1	1	1	0	1	1	1	1	1	1	1	0
GL3C2671	1	1	1	1	1	1	1	1	1	1	1	1	1	1	1	1	1
GL3C2672	1	1	1	1	1	1	1	1	1	1	1	1	1	1	1	1	1
GL3C2673	1	1	1	1	1	1	1	1	1	1	1	1	1	1	1	1	1
GL3C2674	1	1	1	1	1	1	1	1	1	1	1	1	1	1	1	1	1
GL3C2675	1	1	1	1	1	1	1	1	1	1	1	1	1	1	1	1	1
GL3C2676	1	1	1	1	1	1	1	1	1	1	1	1	1	1	1	1	1
GL3C2677	1	1	1	1	1	1	1	1	1	1	1	1	1	1	1	1	1
GL3C2678	1	1	1	1	1	1	1	1	1	1	1	1	1	1	1	1	1
GL3C2679	1	1	1	1	1	1	1	1	1	1	1	1	1	1	1	1	1
GL3C2680	1	1	1	1	1	1	1	1	1	1	1	1	1	1	1	1	1
GL3C2681	1	1	1	1	1	1	1	1	1	1	1	1	1	1	1	1	1
GL3C2682	1	1	1	1	1	1	1	1	1	1	1	1	1	1	1	1	1
GL3C2683	1	1	1	1	1	1	1	1	1	1	1	1	1	1	1	1	1
GL3C2684	1	1	1	1	1	1	1	1	1	1	1	1	1	1	1	1	1
GL3C2685	1	1	1	1	1	1	1	1	1	1	1	1	1	1	1	1	1
GL3C2686	1	1	1	1	1	1	1	1	1	1	1	1	1	1	1	1	1
GL3C2687	1	1	1	1	1	1	1	1	1	1	1	1	1	1	1	1	1
GL3C2688	1	1	1	1	1	1	1	1	1	1	1	1	1	1	1	1	1
GL3C2689	1	1	1	1	1	1	1	1	1	1	1	1	1	1	1	1	1
GL3C2690	1	1	1	1	1	1	1	1	1	1	1	1	1	1	1	1	1
GL3C2691	1	1	1	1	1	1	1	1	1	1	1	1	1	1	1	1	1
GL3C2692	1	1	1	1	1	1	1	1	1	1	1	1	1	1	1	1	1
GL3C2693	1	1	1	1	1	1	1	1	1	1	1	1	1	1	1	1	1
GL3C2694	1	1	1	1	1	1	1	1	1	1	1	1	1	1	1	1	1
GL3C2695	1	1	1	1	1	1	1	1	1	1	1	1	1	1	1	1	1
GL3C2696	1	1	1	1	1	1	1	1	1	1	1	1	1	1	1	1	1
GL3C2697	1	1	1	1	1	1	1	2	0	1	1	1	1	1	1	1	0
GL3C2698	1	1	1	1	1	1	1	1	1	1	1	1	1	1	1	1	1
GL3C2699	1	1	1	1	1	1	1	1	1	1	1	1	1	1	1	1	1
GL3C2700	1	1	1	1	1	1	1	1	1	1	1	1	1	1	1	1	1
GL3C2701	2	1	1	1	1	1	1	1	0	1	1	1	1	1	1	1	0
GL3C2702	1	1	1	1	1	1	1	1	1	1	1	1	1	1	1	1	1
GL3C2703	1	1	1	1	1	1	1	1	1	1	1	1	1	1	1	1	1
GL3C2704	1	1	1	1	1	1	1	1	1	1	1	1	1	1	1	1	1
GL3C2705	1	1	1	1	1	1	1	1	1	1	1	1	1	1	1	1	1
GL3C2706	1	1	1	1	1	1	1	1	1	1	1	1	1	1	1	1	1
GL3C2707	1	1	1	1	1	1	1	1	1	1	1	1	1	1	1	1	1
GL3C2708	1	1	1	1	1	1	1	1	1	1	1	1	1	1	1	1	1
GL3C2709	1	1	1	1	1	1	1	1	1	1	1	1	1	1	1	1	1
GL3C2710	1	1	1	1	1	1	1	1	1	1	1	1	1	1	1	1	1
GL3C2711	1	1	1	1	1	1	1	1	1	1	1	1	1	1	1	1	1
GL3C2712	1	1	1	1	1	1	1	1	1	1	1	1	1	1	1	1	1
GL3C2713	1	1	1	1	1	1	1	1	1	1	1	1	1	1	1	1	1
GL3C2714	1	0	1	1	1	1	1	1	2	1	1	1	1	1	1	1	2
GL3C2715	1	1	1	1	1	1	1	1	1	1	1	1	1	1	1	1	1
GL3C2716	1	1	1	1	1	1	1	1	1	1	1	1	1	1	1	1	1
GL3C2717	1	1	1	1	1	1	1	1	1	1	1	1	1	1	1	1	1
GL3C2718	1	1	1	1	1	1	1	1	1	1	1	1	1	1	1	1	1
GL3C2719	1	1	1	1	1	0	1	1	1	1	1	1	1	1	1	1	1
GL3C2720	1	1	1	1	1	1	1	1	1	1	1	1	1	1	1	1	1
GL3C2721	1	1	1	1	1	1	1	1	1	1	1	1	1	1	1	1	1
GL3C2722	1	1	1	1	1	1	1	1	1	1	1	1	1	1	1	1	1
GL3C2723	1	1	1	1	1	1	1	1	1	1	1	1	1	1	1	1	1
GL3C2724	1	1	1	1	1	1	1	1	1	1	1	1	1	1	1	1	1
GL3C2725	1	1	1	1	1	1	1	1	1	1	1	1	1	1	1	1	1
GL3C2726	1	1	1	1	1	1	1	1	1	1	1	1	1	1	1	1	1
GL3C2727	1	1	1	1	1	1	1	1	1	1	1	1	1	1	1	1	1
GL3C2728	1	1	1	1	1	0	1	1	2	1	1	1	1	1	1	1	2
GL3C2729	1	1	1	1	1	1	1	1	1	1	1	1	1	1	1	1	1
GL3C2730	1	1	1	1	1	1	1	1	1	1	1	1	1	1	1	1	1
GL3C2731	1	1	1	1	1	1	1	1	1	1	1	1	1	1	1	1	1
GL3C2732	1	1	1	1	1	1	1	1	1	1	1	1	1	1	1	1	1
GL3C2733	1	1	1	1	1	1	1	1	1	1	1	1	1	1	1	1	1
GL3C2734	1	1	1	1	1	1	1	1	1	1	1	1	1	1	1	1	1
GL3C2735	1	1	1	1	1	1	1	1	1	1	1	1	1	1	1	1	1
GL3C2736	1	1	1	1	1	1	1	1	1	1	1	1	1	1	1	1	1
GL3C2737	1	1	1	1	1	1	1	1	1	1	1	1	1	1	1	1	1
GL3C2738	1	1	1	1	1	1	1	1	1	1	1	1	1	1	1	1	1
GL3C2739	1	1	1	1	1	1	1	1	1	1	1	1	1	1	1	1	1
GL3C2740	1	1	1	1	1	1	1	1	1	1	1	1	1	1	1	1	1
GL3C2741	2	2	1	1	1	1	1	0	0	2	1	1	1	1	1	0	0
GL3C2742	1	1	1	1	1	1	1	1	1	1	1	1	1	1	1	1	1
GL3C2743	1	1	1	1	1	1	1	1	1	1	1	1	1	1	1	1	1
GL3C2744	1	1	1	1	1	1	1	1	1	1	1	1	1	1	1	1	1
GL3C2745	1	1	1	1	1	1	1	1	1	1	1	1	1	1	1	1	1
GL3C2746	1	1	1	1	1	1	1	1	1	1	1	1	1	1	1	1	1
GL3C2747	1	1	1	1	1	1	1	1	1	1	1	1	1	1	1	1	1
GL3C2748	1	1	1	1	1	1	1	1	1	1	1	1	1	1	1	1	1
GL3C2749	1	1	1	1	1	1	1	1	1	1	1	1	1	1	1	1	1
GL3C2750	1	1	1	1	1	1	1	1	1	1	1	1	1	1	1	1	1
GL3C2751	1	1	1	1	1	1	1	1	1	1	1	1	1	1	1	1	1
GL3C2752	1	1	1	1	1	1	1	1	1	1	1	1	1	1	1	1	1
GL3C2753	1	1	1	1	1	1	1	1	1	1	1	1	1	1	1	1	1
GL3C2754	2	1	1	1	1	0	1	2	0	1	1	1	1	1	1	1	0
GL3C2755	1	1	1	1	1	1	1	1	1	1	1	1	1	1	1	1	1
GL3C2756	1	1	1	1	1	1	1	1	1	1	1	1	1	1	1	1	1
GL3C2757	1	1	1	1	1	1	1	1	1	1	1	1	1	1	1	1	1
GL3C2758	1	1	1	1	1	1	1	1	1	1	1	1	1	1	1	1	1
GL3C2759	1	1	1	1	1	1	1	1	1	1	1	1	1	1	1	1	1
GL3C2760	1	1	1	1	1	1	1	1	1	1	1	1	1	1	1	1	1
GL3C2761	1	1	1	1	1	1	1	1	1	1	1	1	1	1	1	1	1
GL3C2762	1	1	1	1	1	1	1	1	1	1	1	1	1	1	1	1	1
GL3C2763	1	1	1	1	1	1	1	1	1	1	1	1	1	1	1	1	1
GL3C2764	1	2	1	1	1	1	1	0	1	1	1	1	1	1	1	1	1
GL3C2765	1	1	1	1	1	1	1	1	1	1	1	1	1	1	1	1	1
GL3C2766	1	1	1	1	1	1	1	1	1	1	1	1	1	1	1	1	1
GL3C2767	1	1	1	1	1	1	0	0	3	1	1	1	1	1	1	1	3
GL3C2768	1	1	1	1	1	1	1	1	1	1	1	1	1	1	1	1	1
GL3C2769	1	1	1	1	1	1	1	1	1	1	1	1	1	1	1	1	1
GL3C2770	1	1	0	2	2	1	0	2	0	1	1	1	1	1	1	1	0
GL3C2771	1	1	1	1	1	1	1	1	1	1	1	1	1	1	1	1	1
GL3C2772	1	1	1	1	1	1	1	1	1	1	1	1	1	1	1	1	1
GL3C2773	2	2	1	1	1	1	1	0	0	2	1	1	1	1	1	0	0
GL3C2774	1	1	1	1	1	1	1	1	1	1	1	1	1	1	1	1	1
GL3C2775	1	1	1	1	1	1	1	1	1	1	1	1	1	1	1	1	1
GL3C2776	1	1	1	1	1	1	1	1	1	1	1	1	1	1	1	1	1
GL3C2777	1	1	1	1	1	1	1	1	1	1	1	1	1	1	1	1	1
GL3C2778	1	1	1	1	1	1	1	1	1	1	1	1	1	1	1	1	1
GL3C2779	1	1	1	1	1	1	1	1	1	1	1	1	1	1	1	1	1
GL3C2780	1	1	1	1	1	1	1	1	1	1	1	1	1	1	1	1	1
GL3C2781	1	1	1	1	1	1	1	1	1	1	1	1	1	1	1	1	1
GL3C2782	1	1	1	1	1	1	1	1	1	1	1	1	1	1	1	1	1
GL3C2783	1	1	1	1	1	1	1	1	1	1	1	1	1	1	1	1	1
GL3C2784	1	1	1	1	1	1	1	1	1	1	1	1	1	1	1	1	1
GL3C2785	1	1	1	1	1	1	1	1	1	1	1	1	1	1	1	1	1
GL3C2786	1	1	1	1	1	1	1	1	1	1	1	1	1	1	1	1	1
GL3C2787	1	1	1	1	1	1	1	1	1	1	1	1	1	1	1	1	1
GL3C2788	1	1	1	1	1	1	1	1	1	1	1	1	1	1	1	1	1
GL3C2789	1	1	1	1	1	1	1	1	1	1	1	1	1	1	1	1	1
GL3C2790	1	1	1	1	1	1	1	1	1	1	1	1	1	1	1	1	1
GL3C2791	2	1	1	0	1	1	1	1	1	1	1	1	1	1	1	1	1
GL3C2792	1	1	1	1	1	1	1	1	1	1	1	1	1	1	1	1	1
GL3C2793	2	1	1	1	1	1	1	1	0	1	1	1	1	1	1	1	0
GL3C2794	1	1	1	1	1	1	1	1	1	1	1	1	1	1	1	1	1
GL3C2795	2	1	1	2	1	1	0	1	0	1	1	1	1	1	1	1	0
GL3C2796	1	1	1	1	1	1	1	1	1	1	1	1	1	1	1	1	1
GL3C2797	2	1	0	1	1	1	1	1	1	1	1	1	1	1	1	1	1
GL3C2798	1	1	1	1	1	1	1	1	1	1	1	1	1	1	1	1	1
GL3C2799	1	1	1	1	1	1	1	1	1	1	1	1	1	1	1	1	1
GL3C2800	1	1	1	1	1	1	1	1	1	1	1	1	1	1	1	1	1
GL3C2801	1	1	1	1	1	1	1	1	1	1	1	1	1	1	1	1	1
GL3C2802	0	0	0	0	1	1	0	2	5	0	1	0	1	1	1	1	5
GL3C2803	1	1	1	1	1	1	0	1	2	1	1	1	1	1	1	1	2
GL3C2804	2	2	1	1	1	1	1	0	0	2	1	1	1	1	1	0	0
GL3C2805	1	2	1	1	1	1	1	1	0	1	1	1	1	1	1	1	0
GL3C2806	0	0	0	0	0	0	0	0	9	0	0	0	0	0	0	0	9
GL3C2807	7	0	0	0	1	0	0	0	1	0	0	0	0	0	0	0	1
GL3C2810	1	1	1	1	1	1	0	0	2	1	1	1	1	1	1	1	2
GL3C2812	1	1	1	1	1	1	1	1	0	1	1	1	1	1	1	1	0
GL3C2815	1	1	1	1	1	1	1	0	1	1	1	1	1	1	1	1	1
GL3C2816	0	1	1	1	1	1	1	1	1	1	1	1	1	1	1	1	1
GL3C2817	0	1	1	1	1	1	1	1	1	1	1	1	1	1	1	1	1
GL3C2818	2	1	0	0	0	1	1	2	1	1	0	1	1	1	1	1	1
GL3C2820	1	1	1	1	1	1	1	1	0	1	1	1	1	1	1	1	0
GL3C2821	1	1	1	1	1	1	1	1	0	1	1	1	1	1	1	1	0
GL3C2823	1	1	1	1	1	0	1	1	1	1	1	1	1	1	1	1	1
GL3C2824	1	1	1	1	1	1	0	1	1	1	1	1	1	1	1	1	1
GL3C2825	1	1	1	1	1	1	1	1	0	1	1	1	1	1	1	1	0
GL3C2826	1	1	1	1	1	1	1	0	1	1	1	1	1	1	1	1	1
GL3C2827	1	1	1	1	1	1	1	0	1	1	1	1	1	1	1	1	1
GL3C2828	1	1	1	1	1	1	1	1	0	1	1	1	1	1	1	1	0
GL3C2829	1	1	1	0	1	1	1	1	1	1	1	1	1	1	1	1	1
GL3C2830	1	1	1	1	1	1	1	1	0	1	1	1	1	1	1	1	0
GL3C2831	1	1	1	1	1	1	1	0	1	1	1	1	1	1	1	1	1
GL3C2832	1	1	1	1	1	1	1	1	0	1	1	1	1	1	1	1	0
GL3C2833	1	1	1	1	1	1	1	1	0	1	1	1	1	1	1	1	0
GL3C2834	1	1	1	1	1	1	1	1	0	1	1	1	1	1	1	1	0
GL3C2841	1	1	1	1	1	1	1	1	0	1	1	1	1	1	1	1	0
GL3C2842	1	1	1	1	1	1	1	1	0	1	1	1	1	1	1	1	0
GL3C2845	1	1	1	1	1	1	1	1	0	1	1	1	1	1	1	1	0
GL3C2846	1	1	1	1	1	1	1	0	1	1	1	1	1	1	1	1	1
GL3C2847	1	1	1	1	1	1	1	1	0	1	1	1	1	1	1	1	0
GL3C2848	1	1	1	1	1	1	1	1	0	1	1	1	1	1	1	1	0
GL3C2853	1	1	1	1	1	1	1	1	0	1	1	1	1	1	1	1	0
GL3C2855	1	1	1	1	1	1	1	0	1	1	1	1	1	1	1	1	1
GL3C2857	1	1	1	1	1	1	1	0	1	1	1	1	1	1	1	1	1
GL3C2858	1	1	1	1	1	1	1	1	0	1	1	1	1	1	1	1	0
GL3C2861	1	1	1	1	1	1	1	0	1	1	1	1	1	1	1	1	1
GL3C2862	1	1	1	1	1	1	1	1	0	1	1	1	1	1	1	1	0
GL3C2863	1	1	1	1	1	1	1	0	1	1	1	1	1	1	1	1	1
GL3C2865	1	1	1	1	1	1	1	1	0	1	1	1	1	1	1	1	0
GL3C2866	1	1	1	1	1	1	1	1	0	1	1	1	1	1	1	1	0
GL3C2867	1	1	1	1	1	1	1	1	0	1	1	1	1	1	1	1	0
GL3C2868	1	1	1	1	1	1	1	1	0	1	1	1	1	1	1	1	0
GL3C2869	1	1	1	1	1	1	1	1	0	1	1	1	1	1	1	1	0
GL3C2872	1	1	1	1	1	1	1	1	0	1	1	1	1	1	1	1	0
GL3C2873	1	1	1	1	1	0	1	1	1	1	1	1	1	1	1	1	1
GL3C2878	1	1	1	1	0	1	1	1	1	1	1	1	1	1	1	1	1
GL3C2880	1	1	1	1	1	1	1	1	0	1	1	1	1	1	1	1	0
GL3C2881	1	1	1	1	1	1	1	1	0	1	1	1	1	1	1	1	0
GL3C2883	1	1	1	1	1	0	1	1	1	1	1	1	1	1	1	1	1
GL3C2884	1	1	1	1	1	1	1	1	0	1	1	1	1	1	1	1	0
GL3C2885	1	2	1	1	2	1	0	0	0	1	1	1	1	1	1	0	0
GL3C2886	1	1	1	1	1	1	0	1	1	1	1	1	1	1	1	1	1
GL3C2887	1	1	1	1	1	1	1	0	1	1	1	1	1	1	1	1	1
GL3C2889	1	1	1	1	1	1	1	0	1	1	1	1	1	1	1	1	1
GL3C2892	1	1	1	1	1	1	1	1	0	1	1	1	1	1	1	1	0
GL3C2894	1	1	1	1	1	1	1	1	0	1	1	1	1	1	1	1	0
GL3C2897	1	1	1	1	1	1	1	1	0	1	1	1	1	1	1	1	0
GL3C2904	1	1	1	0	1	1	1	1	1	1	1	1	1	1	1	1	1
GL3C2911	1	1	1	1	1	1	1	1	0	1	1	1	1	1	1	1	0
GL3C2912	1	1	1	1	1	1	0	1	1	1	1	1	1	1	1	1	1
GL3C2913	1	1	1	1	1	1	1	1	0	1	1	1	1	1	1	1	0
GL3C2914	1	1	1	1	1	1	1	1	0	1	1	1	1	1	1	1	0
GL3C2916	1	1	1	1	1	1	1	1	0	1	1	1	1	1	1	1	0
GL3C2917	1	1	1	1	1	1	1	1	0	1	1	1	1	1	1	1	0
GL3C2919	1	1	1	1	1	0	1	1	1	1	1	1	1	1	1	1	1
GL3C2927	1	1	1	1	1	1	1	1	0	1	1	1	1	1	1	1	0
GL3C2932	1	1	1	1	1	1	0	1	1	1	1	1	1	1	1	1	1
GL3C2933	1	1	0	1	1	1	1	1	1	1	1	1	1	1	1	1	1
GL3C2934	1	1	1	1	1	1	1	0	1	1	1	1	1	1	1	1	1
GL3C2942	1	1	1	1	1	1	1	1	0	1	1	1	1	1	1	1	0
GL3C2943	1	1	1	1	1	1	1	0	1	1	1	1	1	1	1	1	1
GL3C2946	1	1	1	1	1	1	1	1	0	1	1	1	1	1	1	1	0
GL3C2948	1	1	1	1	1	1	1	1	0	1	1	1	1	1	1	1	0
GL3C2950	1	1	1	1	1	1	1	1	0	1	1	1	1	1	1	1	0
GL3C2952	1	1	1	1	1	1	1	1	0	1	1	1	1	1	1	1	0
GL3C2955	1	1	1	1	1	1	1	1	0	1	1	1	1	1	1	1	0
GL3C2958	1	1	1	1	1	1	1	0	1	1	1	1	1	1	1	1	1
GL3C2964	1	1	1	1	1	1	1	1	0	1	1	1	1	1	1	1	0
GL3C2965	1	1	1	1	1	1	1	1	0	1	1	1	1	1	1	1	0
GL3C2967	1	1	1	1	1	1	1	1	0	1	1	1	1	1	1	1	0
GL3C2971	1	1	1	1	1	1	1	1	0	1	1	1	1	1	1	1	0
GL3C2972	1	1	1	1	1	0	1	1	1	1	1	1	1	1	1	1	1
GL3C2975	1	1	1	1	1	1	1	1	0	1	1	1	1	1	1	1	0
GL3C2977	1	1	1	1	1	1	1	0	1	1	1	1	1	1	1	1	1
GL3C2978	1	1	1	1	1	1	1	1	0	1	1	1	1	1	1	1	0
GL3C2980	1	1	1	1	1	1	1	1	0	1	1	1	1	1	1	1	0
GL3C2985	1	1	1	1	1	1	1	1	0	1	1	1	1	1	1	1	0
GL3C2987	1	1	1	1	1	1	0	1	1	1	1	1	1	1	1	1	1
GL3C2988	1	1	1	1	1	0	1	1	1	1	1	1	1	1	1	1	1
GL3C2989	1	1	1	1	1	1	1	0	1	1	1	1	1	1	1	1	1
GL3C2991	1	1	1	1	1	1	1	1	0	1	1	1	1	1	1	1	0
GL3C2992	1	1	1	1	1	1	1	0	1	1	1	1	1	1	1	1	1
GL3C2993	1	1	1	1	1	1	1	1	0	1	1	1	1	1	1	1	0
GL3C2996	1	1	1	1	1	1	1	1	0	1	1	1	1	1	1	1	0
GL3C2997	1	1	1	1	1	1	0	1	1	1	1	1	1	1	1	1	1
GL3C3001	1	1	1	1	1	1	1	1	0	1	1	1	1	1	1	1	0
GL3C3007	1	1	1	1	1	1	1	1	0	1	1	1	1	1	1	1	0
GL3C3010	1	1	1	1	1	1	1	1	0	1	1	1	1	1	1	1	0
GL3C3011	1	1	1	1	1	1	1	1	0	1	1	1	1	1	1	1	0
GL3C3017	1	1	1	1	1	1	1	1	0	1	1	1	1	1	1	1	0
GL3C3018	1	1	1	1	1	1	1	1	0	1	1	1	1	1	1	1	0
GL3C3019	1	1	1	1	1	1	1	1	0	1	1	1	1	1	1	1	0
GL3C3020	1	1	1	1	1	1	1	1	0	1	1	1	1	1	1	1	0
GL3C3023	1	1	1	1	1	1	1	1	0	1	1	1	1	1	1	1	0
GL3C3024	1	1	1	1	1	1	1	1	0	1	1	1	1	1	1	1	0
GL3C3025	1	1	1	1	1	1	1	1	0	1	1	1	1	1	1	1	0
GL3C3027	1	1	1	1	1	1	1	1	0	1	1	1	1	1	1	1	0
GL3C3029	1	1	1	1	1	0	1	1	1	1	1	1	1	1	1	1	1
GL3C3030	1	1	1	1	1	1	1	0	1	1	1	1	1	1	1	1	1
GL3C3032	1	1	1	1	1	1	1	1	0	1	1	1	1	1	1	1	0
GL3C3034	1	1	1	1	1	1	0	1	1	1	1	1	1	1	1	1	1
GL3C3036	1	1	1	1	1	1	1	1	0	1	1	1	1	1	1	1	0
GL3C3042	1	1	1	1	1	1	0	1	1	1	1	1	1	1	1	1	1
GL3C3045	1	1	1	1	1	1	1	1	0	1	1	1	1	1	1	1	0
GL3C3046	1	1	1	1	1	1	1	1	0	1	1	1	1	1	1	1	0
GL3C3047	1	1	1	1	1	1	1	1	0	1	1	1	1	1	1	1	0
GL3C3048	1	1	1	1	0	1	1	1	1	1	1	1	1	1	1	1	1
GL3C3049	1	1	0	1	1	1	1	1	1	1	1	1	1	1	1	1	1
GL3C3051	1	1	1	1	1	1	1	1	0	1	1	1	1	1	1	1	0
GL3C3055	1	1	0	1	1	1	1	1	1	1	1	1	1	1	1	1	1
GL3C3058	1	1	1	1	1	1	1	0	1	1	1	1	1	1	1	1	1
GL3C3059	1	1	1	1	1	1	1	1	0	1	1	1	1	1	1	1	0
GL3C3060	1	1	1	1	1	1	1	1	0	1	1	1	1	1	1	1	0
GL3C3064	1	1	1	1	1	0	1	1	1	1	1	1	1	1	1	1	1
GL3C3067	2	0	1	1	1	1	1	1	0	1	1	1	1	1	1	1	0
GL3C3068	1	0	1	1	1	1	1	1	1	1	1	1	1	1	1	1	1
GL3C3069	0	0	0	1	0	1	1	1	4	0	1	0	1	1	1	1	4
GL3C3072	1	0	1	1	1	1	1	1	1	1	1	1	1	1	1	1	1
GL3C3076	1	0	1	1	1	1	1	1	1	1	1	1	1	1	1	1	1
GL3C3083	1	0	1	1	1	1	1	1	1	1	1	1	1	1	1	1	1
GL3C3086	1	1	1	1	1	1	1	1	0	1	1	1	1	1	1	1	0
GL3C3087	2	1	1	1	1	1	0	1	0	1	1	1	1	1	1	1	0
GL3C3088	1	1	1	1	1	1	1	0	1	1	1	1	1	1	1	1	1
GL3C3089	2	2	1	1	1	0	1	0	0	1	1	1	1	1	1	0	0
GL3C3090	2	1	1	1	1	1	1	0	0	1	1	1	1	1	1	0	0
GL3C3091	1	1	1	1	1	1	0	1	1	1	1	1	1	1	1	1	1
GL3C3092	1	1	1	1	1	1	0	1	1	1	1	1	1	1	1	1	1
GL3C3093	1	1	1	1	1	1	1	0	1	1	1	1	1	1	1	1	1
GL3C3094	1	1	1	1	1	1	1	1	0	1	1	1	1	1	1	1	0
GL3C3095	1	1	1	1	1	1	0	1	1	1	1	1	1	1	1	1	1
GL3C3096	1	1	1	1	1	1	1	1	0	1	1	1	1	1	1	1	0
GL3C3097	1	1	0	1	1	1	1	1	1	1	1	1	1	1	1	1	1
GL3C3098	1	1	1	1	1	1	1	1	0	1	1	1	1	1	1	1	0
GL3C3099	1	1	1	1	1	1	1	1	0	1	1	1	1	1	1	1	0
GL3C3100	1	1	1	1	1	1	1	1	0	1	1	1	1	1	1	1	0
GL3C3101	1	1	1	1	1	0	1	1	1	1	1	1	1	1	1	1	1
GL3C3102	1	1	1	1	1	1	1	1	0	1	1	1	1	1	1	1	0
GL3C3103	1	1	1	1	1	1	1	1	0	1	1	1	1	1	1	1	0
GL3C3104	1	1	1	1	1	1	1	1	0	1	1	1	1	1	1	1	0
GL3C3105	1	2	1	1	1	1	1	0	0	1	1	1	1	1	1	0	0
GL3C3106	1	1	1	1	1	1	1	1	0	1	1	1	1	1	1	1	0
GL3C3107	1	1	1	1	1	1	1	0	1	1	1	1	1	1	1	1	1
GL3C3108	2	1	1	0	1	1	0	1	1	1	1	1	1	1	1	1	1
GL3C3109	1	1	1	1	1	1	1	1	0	1	1	1	1	1	1	1	0
GL3C3110	1	1	1	1	1	1	1	1	0	1	1	1	1	1	1	1	0
GL3C3111	0	1	1	1	1	1	1	1	0	1	1	1	1	1	1	1	0
GL3C3112	1	1	0	1	1	1	1	1	1	1	1	1	1	1	1	1	1
GL3C3113	1	1	1	1	1	1	1	1	0	1	1	1	1	1	1	1	0
GL3C3114	1	1	1	1	1	1	1	0	1	1	1	1	1	1	1	1	1
GL3C3115	1	1	1	1	1	1	1	1	0	1	1	1	1	1	1	1	0
GL3C3116	1	1	1	1	1	1	1	1	0	1	1	1	1	1	1	1	0
GL3C3117	1	1	1	1	1	1	1	1	0	1	1	1	1	1	1	1	0
GL3C3118	1	1	1	1	1	1	1	0	1	1	1	1	1	1	1	1	1
GL3C3119	1	1	1	1	1	0	1	1	1	1	1	1	1	1	1	1	1
GL3C3120	1	1	1	1	1	1	1	1	0	1	1	1	1	1	1	1	0
GL3C3121	1	1	1	1	1	1	1	1	0	1	1	1	1	1	1	1	0
GL3C3122	1	1	1	1	0	1	1	1	1	1	1	1	1	1	1	1	1
GL3C3123	1	1	1	1	1	1	1	1	0	1	1	1	1	1	1	1	0
GL3C3124	1	1	1	1	1	1	1	1	0	1	1	1	1	1	1	1	0
GL3C3125	1	1	1	1	0	1	1	1	1	1	1	1	1	1	1	1	1
GL3C3126	1	1	1	1	1	1	1	1	0	1	1	1	1	1	1	1	0
GL3C3127	2	1	1	1	1	1	1	0	0	1	1	1	1	1	1	0	0
GL3C3128	0	1	0	1	1	1	1	1	2	1	1	1	1	1	1	1	2
GL3C3129	2	1	1	1	1	1	1	0	0	1	1	1	1	1	1	0	0
GL3C3130	1	1	1	0	1	1	1	1	1	1	1	1	1	1	1	1	1
GL3C3131	1	1	1	1	1	1	1	1	0	1	1	1	1	1	1	1	0
GL3C3132	1	1	1	1	1	1	1	1	0	1	1	1	1	1	1	1	0
GL3C3133	1	1	1	1	1	1	1	1	0	1	1	1	1	1	1	1	0
GL3C3134	1	1	1	1	1	1	1	1	0	1	1	1	1	1	1	1	0
GL3C3135	1	1	1	1	1	1	1	1	0	1	1	1	1	1	1	1	0
GL3C3136	1	1	1	1	1	1	1	1	0	1	1	1	1	1	1	1	0
GL3C3137	1	1	1	0	1	1	1	1	1	1	1	1	1	1	1	1	1
GL3C3138	1	1	1	1	1	1	1	0	1	1	1	1	1	1	1	1	1
GL3C3139	1	1	1	1	1	1	1	1	0	1	1	1	1	1	1	1	0
GL3C3140	1	1	1	1	1	1	1	1	0	1	1	1	1	1	1	1	0
GL3C3141	1	1	1	1	1	0	1	1	1	1	1	1	1	1	1	1	1
GL3C3142	1	1	1	1	1	1	1	0	1	1	1	1	1	1	1	1	1
GL3C3143	1	1	1	1	1	1	1	1	0	1	1	1	1	1	1	1	0
GL3C3144	1	1	1	0	1	1	1	1	1	1	1	1	1	1	1	1	1
GL3C3145	1	1	1	1	1	1	1	1	0	1	1	1	1	1	1	1	0
GL3C3146	1	1	1	1	1	1	1	1	0	1	1	1	1	1	1	1	0
GL3C3147	1	1	1	1	1	1	1	1	0	1	1	1	1	1	1	1	0
GL3C3148	1	1	1	1	1	0	1	1	1	1	1	1	1	1	1	1	1
GL3C3149	1	1	1	1	1	1	1	1	0	1	1	1	1	1	1	1	0
GL3C3150	1	1	1	1	1	1	1	1	0	1	1	1	1	1	1	1	0
GL3C3151	1	1	1	1	1	1	1	0	1	1	1	1	1	1	1	1	1
GL3C3152	1	1	1	1	1	1	1	1	0	1	1	1	1	1	1	1	0
GL3C3153	1	1	1	1	1	1	1	1	0	1	1	1	1	1	1	1	0
GL3C3154	1	1	1	1	1	1	1	1	0	1	1	1	1	1	1	1	0
GL3C3155	0	1	1	1	1	1	1	1	1	1	1	1	1	1	1	1	1
GL3C3156	1	1	1	1	1	1	1	1	0	1	1	1	1	1	1	1	0
GL3C3157	1	1	1	1	1	1	1	1	0	1	1	1	1	1	1	1	0
GL3C3158	1	0	0	0	1	0	0	6	0	0	0	0	0	0	0	3	0
GL3C3159	1	1	1	1	1	1	1	1	0	1	1	1	1	1	1	1	0
GL3C3160	1	2	1	1	1	1	1	0	0	1	1	1	1	1	1	0	0
GL3C3161	1	1	1	1	1	1	1	1	0	1	1	1	1	1	1	1	0
GL3C3162	1	1	1	1	1	1	1	1	0	1	1	1	1	1	1	1	0
GL3C3163	1	1	1	1	1	1	1	1	0	1	1	1	1	1	1	1	0
GL3C3164	1	2	1	1	1	1	1	0	0	1	1	1	1	1	1	0	0
GL3C3165	1	1	1	1	1	1	1	1	0	1	1	1	1	1	1	1	0
GL3C3166	1	1	1	1	1	1	1	1	0	1	1	1	1	1	1	1	0
GL3C3167	1	1	1	1	1	1	1	1	0	1	1	1	1	1	1	1	0
GL3C3168	2	1	1	1	1	1	1	0	0	1	1	1	1	1	1	0	0
GL3C3169	1	1	1	1	1	1	1	1	0	1	1	1	1	1	1	1	0
GL3C3170	1	1	1	1	1	1	1	1	0	1	1	1	1	1	1	1	0
GL3C3171	1	1	1	1	1	1	1	1	0	1	1	1	1	1	1	1	0
GL3C3172	1	1	1	1	1	1	1	1	0	1	1	1	1	1	1	1	0
GL3C3173	1	1	1	1	1	1	1	1	0	1	1	1	1	1	1	1	0
GL3C3174	1	1	1	1	1	1	1	1	0	1	1	1	1	1	1	1	0
GL3C3175	1	1	1	1	1	1	1	1	0	1	1	1	1	1	1	1	0
GL3C3176	1	1	1	1	1	1	1	1	0	1	1	1	1	1	1	1	0
GL3C3177	1	2	1	1	1	1	1	0	0	1	1	1	1	1	1	0	0
GL3C3178	1	1	1	1	1	1	1	1	0	1	1	1	1	1	1	1	0
GL3C3179	1	1	1	1	1	1	1	0	1	1	1	1	1	1	1	1	1
GL3C3180	1	1	1	2	1	1	1	0	0	1	1	1	1	1	1	0	0
GL3C3181	1	1	0	1	1	1	1	1	1	1	1	1	1	1	1	1	1
GL3C3182	1	1	1	1	1	1	1	1	0	1	1	1	1	1	1	1	0
GL3C3183	1	1	1	1	1	1	1	1	0	1	1	1	1	1	1	1	0
GL3C3184	1	1	1	2	1	1	1	0	0	1	1	1	1	1	1	0	0
GL3C3185	1	1	1	1	1	1	1	1	0	1	1	1	1	1	1	1	0
GL3C3186	0	1	0	1	0	1	1	2	2	1	1	1	1	1	1	1	2
GL3C3187	1	1	1	1	1	1	1	1	0	1	1	1	1	1	1	1	0
GL3C3188	1	1	1	1	1	1	1	1	0	1	1	1	1	1	1	1	0
GL3C3189	0	0	1	0	1	2	0	3	1	0	1	1	1	1	1	1	1
GL3C3190	1	1	1	1	2	0	1	1	0	1	1	1	1	1	1	1	0
GL3C3191	1	1	1	1	1	1	0	1	1	1	1	1	1	1	1	1	1
GL3C3192	1	1	1	1	1	1	1	1	0	1	1	1	1	1	1	1	0
GL3C3193	2	1	1	1	1	1	1	0	0	1	1	1	1	1	1	0	0
GL3C3194	1	1	1	1	1	1	1	1	0	1	1	1	1	1	1	1	0
GL3C3195	2	1	1	1	1	1	1	0	0	1	1	1	1	1	1	0	0
GL3C3196	1	1	1	1	1	1	1	1	0	1	1	1	1	1	1	1	0
GL3C3197	1	1	1	1	1	1	1	1	0	1	1	1	1	1	1	1	0
GL3C3198	1	1	1	1	1	1	1	0	1	1	1	1	1	1	1	1	1
GL3C3199	1	1	1	1	1	1	1	1	0	1	1	1	1	1	1	1	0
GL3C3200	1	1	1	1	1	1	1	1	0	1	1	1	1	1	1	1	0
GL3C3201	1	1	1	1	1	1	1	0	1	1	1	1	1	1	1	1	1
GL3C3202	1	0	1	1	1	1	1	1	1	1	1	1	1	1	1	1	1
GL3C3203	2	0	0	0	0	4	1	1	0	1	0	1	1	1	1	1	0
GL3C3204	1	0	1	1	1	0	1	1	2	1	1	1	1	1	1	1	2
GL3C3205	1	0	1	1	1	3	1	0	0	1	1	1	1	1	1	0	0
GL3C3206	1	1	1	1	1	1	1	1	0	1	1	1	1	1	1	1	0
GL3C3207	1	1	1	1	0	1	1	1	1	1	1	1	1	1	1	1	1
GL3C3208	1	1	1	1	2	0	0	1	1	1	1	1	1	1	1	1	1
GL3C3209	1	1	1	1	1	1	1	1	0	1	1	1	1	1	1	1	0
GL3C3210	1	1	1	1	1	1	0	1	1	1	1	1	1	1	1	1	1
GL3C3218	1	1	1	0	0	1	1	1	1	1	0	1	1	1	1	1	1
GL3C3219	1	1	0	1	1	1	1	1	0	1	1	1	1	1	1	1	0
GL3C3221	1	1	1	1	1	1	1	0	0	1	1	1	1	1	1	0	0
GL3C3222	1	1	1	1	1	1	1	0	0	1	1	1	1	1	1	0	0
GL3C3225	1	1	1	1	1	1	1	0	0	1	1	1	1	1	1	0	0
GL3C3227	1	1	1	1	1	1	1	0	0	1	1	1	1	1	1	0	0
GL3C3228	1	1	1	1	1	1	1	0	0	1	1	1	1	1	1	0	0
GL3C3230	1	1	1	1	1	1	1	0	0	1	1	1	1	1	1	0	0
GL3C3234	1	1	1	1	1	1	1	0	0	1	1	1	1	1	1	0	0
GL3C3236	1	1	0	1	1	1	1	1	0	1	1	1	1	1	1	1	0
GL3C3237	1	1	1	1	1	1	1	0	0	1	1	1	1	1	1	0	0
GL3C3240	1	1	1	1	1	1	1	0	0	1	1	1	1	1	1	0	0
GL3C3242	1	1	0	0	1	1	1	1	1	1	1	1	1	1	1	1	1
GL3C3243	1	1	1	1	1	1	1	0	0	1	1	1	1	1	1	0	0
GL3C3244	1	1	1	1	1	1	1	0	0	1	1	1	1	1	1	0	0
GL3C3246	1	1	1	1	1	1	1	0	0	1	1	1	1	1	1	0	0
GL3C3249	1	1	1	1	1	1	1	0	0	1	1	1	1	1	1	0	0
GL3C3250	2	2	1	1	0	0	1	0	0	1	1	1	1	1	1	0	0
GL3C3252	0	1	1	1	1	1	1	1	0	1	1	1	1	1	1	1	0
GL3C3253	0	1	1	1	1	1	0	1	1	1	1	1	1	1	1	1	1
GL3C3254	1	1	1	1	1	1	1	0	0	1	1	1	1	1	1	0	0
GL3C3257	1	1	1	1	1	1	1	0	0	1	1	1	1	1	1	0	0
GL3C3259	1	1	1	1	1	1	1	0	0	1	1	1	1	1	1	0	0
GL3C3266	1	1	1	1	1	1	1	0	0	1	1	1	1	1	1	0	0
GL3C3267	1	1	0	1	1	1	1	1	0	1	1	1	1	1	1	1	0
GL3C3268	1	1	1	1	1	1	1	0	0	1	1	1	1	1	1	0	0
GL3C3278	1	1	1	1	1	1	0	1	0	1	1	1	1	1	1	1	0
GL3C3288	1	1	1	1	1	1	1	0	0	1	1	1	1	1	1	0	0
GL3C3298	1	1	1	1	1	1	1	0	0	1	1	1	1	1	1	0	0
GL3C3301	1	1	1	1	1	1	1	0	0	1	1	1	1	1	1	0	0
GL3C3304	1	1	0	1	1	1	1	1	0	1	1	1	1	1	1	1	0
GL3C3308	1	1	1	1	1	1	1	0	0	1	1	1	1	1	1	0	0
GL3C3309	1	1	1	1	1	1	1	0	0	1	1	1	1	1	1	0	0
GL3C3310	1	1	1	1	1	1	1	0	0	1	1	1	1	1	1	0	0
GL3C3313	1	1	1	1	1	1	1	0	0	1	1	1	1	1	1	0	0
GL3C3314	1	1	1	2	1	0	1	0	0	1	1	1	1	1	1	0	0
GL3C3316	1	1	1	1	1	1	1	0	0	1	1	1	1	1	1	0	0
GL3C3332	1	1	1	1	1	1	1	0	0	1	1	1	1	1	1	0	0
GL3C3336	1	1	1	1	1	1	1	0	0	1	1	1	1	1	1	0	0
GL3C3339	1	1	1	1	1	1	1	0	0	1	1	1	1	1	1	0	0
GL3C3344	1	1	0	1	1	1	1	1	0	1	1	1	1	1	1	1	0
GL3C3347	1	1	1	1	1	1	1	0	0	1	1	1	1	1	1	0	0
GL3C3350	1	1	1	1	1	1	1	0	0	1	1	1	1	1	1	0	0
GL3C3356	1	1	1	1	1	1	1	0	0	1	1	1	1	1	1	0	0
GL3C3358	1	1	1	1	1	1	1	0	0	1	1	1	1	1	1	0	0
GL3C3360	2	1	0	1	1	1	1	0	0	1	1	1	1	1	1	0	0
GL3C3361	1	1	1	1	1	1	1	0	0	1	1	1	1	1	1	0	0
GL3C3362	1	1	1	1	1	1	0	1	0	1	1	1	1	1	1	1	0
GL3C3365	1	1	1	1	1	0	1	1	0	1	1	1	1	1	1	1	0
GL3C3373	1	1	1	1	1	1	1	0	0	1	1	1	1	1	1	0	0
GL3C3374	1	1	1	1	1	1	1	0	0	1	1	1	1	1	1	0	0
GL3C3376	1	1	1	1	0	1	1	1	0	1	1	1	1	1	1	1	0
GL3C3380	1	1	1	1	1	1	1	0	0	1	1	1	1	1	1	0	0
GL3C3381	1	1	1	1	1	1	1	0	0	1	1	1	1	1	1	0	0
GL3C3393	1	1	1	1	1	1	0	1	0	1	1	1	1	1	1	1	0
GL3C3394	1	1	1	1	0	1	1	1	0	1	1	1	1	1	1	1	0
GL3C3395	1	1	1	1	1	1	1	0	0	1	1	1	1	1	1	0	0
GL3C3403	1	1	1	1	1	1	1	0	0	1	1	1	1	1	1	0	0
GL3C3410	1	1	1	1	1	1	1	0	0	1	1	1	1	1	1	0	0
GL3C3412	1	1	1	1	1	1	0	1	0	1	1	1	1	1	1	1	0
GL3C3415	1	1	1	1	1	1	1	0	0	1	1	1	1	1	1	0	0
GL3C3416	1	1	1	1	1	1	1	0	0	1	1	1	1	1	1	0	0
GL3C3417	1	1	1	1	1	1	1	0	0	1	1	1	1	1	1	0	0
GL3C3418	1	1	0	1	1	1	1	1	0	1	1	1	1	1	1	1	0
GL3C3422	1	1	1	1	1	1	1	0	0	1	1	1	1	1	1	0	0
GL3C3429	1	1	1	1	1	1	1	0	0	1	1	1	1	1	1	0	0
GL3C3444	1	0	1	1	1	1	1	1	0	1	1	1	1	1	1	1	0
GL3C3459	0	0	0	0	0	0	0	0	7	0	0	0	0	0	0	0	7
GL3C3460	1	1	1	1	1	1	1	0	0	1	1	1	1	1	1	0	0
GL3C3461	1	1	1	1	1	1	1	0	0	1	1	1	1	1	1	0	0
GL3C3462	2	2	2	0	0	1	0	0	0	1	0	1	1	1	1	0	0
GL3C3463	1	1	1	1	1	1	1	0	0	1	1	1	1	1	1	0	0
GL3C3464	1	1	1	1	1	1	1	0	0	1	1	1	1	1	1	0	0
GL3C3465	1	1	1	1	1	1	0	1	0	1	1	1	1	1	1	1	0
GL3C3466	0	1	1	1	1	1	1	1	0	1	1	1	1	1	1	1	0
GL3C3467	1	1	1	1	0	1	0	1	1	1	1	1	1	1	1	1	1
GL3C3468	1	1	1	1	1	1	1	0	0	1	1	1	1	1	1	0	0
GL3C3469	0	1	1	1	1	1	1	1	0	1	1	1	1	1	1	1	0
GL3C3470	1	1	1	1	1	1	0	1	0	1	1	1	1	1	1	1	0
GL3C3471	1	1	1	1	1	1	1	0	0	1	1	1	1	1	1	0	0
GL3C3472	1	1	1	1	1	1	1	0	0	1	1	1	1	1	1	0	0
GL3C3473	1	1	1	1	1	1	1	0	0	1	1	1	1	1	1	0	0
GL3C3474	1	1	1	1	1	1	1	0	0	1	1	1	1	1	1	0	0
GL3C3475	1	1	1	1	1	1	0	1	0	1	1	1	1	1	1	1	0
GL3C3476	1	1	1	1	1	1	1	0	0	1	1	1	1	1	1	0	0
GL3C3477	1	1	1	1	1	1	1	0	0	1	1	1	1	1	1	0	0
GL3C3478	1	1	1	1	1	1	1	0	0	1	1	1	1	1	1	0	0
GL3C3479	1	1	1	1	1	1	0	1	0	1	1	1	1	1	1	1	0
GL3C3480	1	1	1	1	1	1	1	0	0	1	1	1	1	1	1	0	0
GL3C3481	1	1	1	1	1	0	1	1	0	1	1	1	1	1	1	1	0
GL3C3482	1	1	1	1	1	1	1	0	0	1	1	1	1	1	1	0	0
GL3C3483	1	1	1	1	1	1	1	0	0	1	1	1	1	1	1	0	0
GL3C3484	1	1	1	1	1	1	0	1	0	1	1	1	1	1	1	1	0
GL3C3485	1	1	1	1	1	1	1	0	0	1	1	1	1	1	1	0	0
GL3C3486	0	1	1	1	1	1	1	1	0	1	1	1	1	1	1	1	0
GL3C3487	1	1	1	1	1	1	1	0	0	1	1	1	1	1	1	0	0
GL3C3488	1	1	1	1	1	1	1	0	0	1	1	1	1	1	1	0	0
GL3C3489	1	1	1	1	1	1	1	0	0	1	1	1	1	1	1	0	0
GL3C3490	1	1	1	1	1	1	1	0	0	1	1	1	1	1	1	0	0
GL3C3491	1	1	1	1	1	1	1	0	0	1	1	1	1	1	1	0	0
GL3C3492	1	1	1	1	1	1	1	0	0	1	1	1	1	1	1	0	0
GL3C3493	1	1	1	1	0	1	1	1	0	1	1	1	1	1	1	1	0
GL3C3494	1	1	1	1	1	1	1	0	0	1	1	1	1	1	1	0	0
GL3C3495	0	1	1	0	1	1	1	1	1	1	1	1	1	1	1	1	1
GL3C3496	1	1	1	1	1	1	0	1	0	1	1	1	1	1	1	1	0
GL3C3497	1	1	1	1	1	1	1	0	0	1	1	1	1	1	1	0	0
GL3C3498	1	1	1	1	1	1	1	0	0	1	1	1	1	1	1	0	0
GL3C3499	1	1	1	1	1	1	1	0	0	1	1	1	1	1	1	0	0
GL3C3500	1	1	1	1	1	1	1	0	0	1	1	1	1	1	1	0	0
GL3C3501	1	1	1	1	1	1	1	0	0	1	1	1	1	1	1	0	0
GL3C3502	1	1	0	1	0	1	1	1	1	1	1	1	1	1	1	1	1
GL3C3503	1	1	1	2	0	1	1	0	0	1	1	1	1	1	1	0	0
GL3C3504	0	0	1	1	1	1	1	1	1	0	1	1	1	1	1	1	1
GL3C3505	1	1	1	1	1	1	1	0	0	1	1	1	1	1	1	0	0
GL3C3506	1	1	1	1	1	1	1	0	0	1	1	1	1	1	1	0	0
GL3C3507	1	1	0	1	1	1	0	1	1	1	1	1	1	1	1	1	1
GL3C3508	1	1	1	1	1	1	1	0	0	1	1	1	1	1	1	0	0
GL3C3509	1	1	1	1	1	1	1	0	0	1	1	1	1	1	1	0	0
GL3C3510	1	1	1	1	1	1	1	0	0	1	1	1	1	1	1	0	0
GL3C3511	1	1	1	1	1	1	1	0	0	1	1	1	1	1	1	0	0
GL3C3512	1	1	1	1	1	1	1	0	0	1	1	1	1	1	1	0	0
GL3C3513	1	1	1	1	1	1	1	0	0	1	1	1	1	1	1	0	0
GL3C3514	1	1	1	1	1	1	1	0	0	1	1	1	1	1	1	0	0
GL3C3515	1	1	1	1	1	1	1	0	0	1	1	1	1	1	1	0	0
GL3C3516	1	1	0	1	1	1	1	1	0	1	1	1	1	1	1	1	0
GL3C3517	1	1	1	1	1	1	1	0	0	1	1	1	1	1	1	0	0
GL3C3518	1	1	1	1	1	1	1	0	0	1	1	1	1	1	1	0	0
GL3C3519	1	1	1	1	1	1	1	0	0	1	1	1	1	1	1	0	0
GL3C3520	1	1	1	1	0	1	1	1	0	1	1	1	1	1	1	1	0
GL3C3521	1	1	1	1	1	1	1	0	0	1	1	1	1	1	1	0	0
GL3C3522	1	1	1	1	1	1	1	0	0	1	1	1	1	1	1	0	0
GL3C3523	1	1	1	1	1	1	1	0	0	1	1	1	1	1	1	0	0
GL3C3524	0	0	0	2	1	1	1	1	1	0	1	0	1	1	1	1	1
GL3C3525	1	0	1	1	1	0	1	1	1	1	1	1	1	1	1	1	1
GL3C3526	1	1	0	1	1	1	1	1	0	1	1	1	1	1	1	1	0
GL3C3527	1	1	1	1	1	1	1	0	0	1	1	1	1	1	1	0	0
GL3C3528	0	0	0	0	2	5	0	0	0	0	1	0	1	1	1	0	0
GL3C3529	1	1	1	1	1	1	1	0	0	1	1	1	1	1	1	0	0
GL3C3530	1	1	1	1	1	1	1	0	0	1	1	1	1	1	1	0	0
GL3C3531	1	1	1	1	1	1	1	0	0	1	1	1	1	1	1	0	0
GL3C3532	1	1	1	1	1	1	1	0	0	1	1	1	1	1	1	0	0
GL3C3533	1	1	1	1	1	1	1	0	0	1	1	1	1	1	1	0	0
GL3C3534	0	0	1	1	1	1	1	1	1	0	1	1	1	1	1	1	1
GL3C3535	1	1	1	1	1	1	1	0	0	1	1	1	1	1	1	0	0
GL3C3536	1	1	1	1	1	1	1	0	0	1	1	1	1	1	1	0	0
GL3C3537	1	1	1	1	1	1	1	0	0	1	1	1	1	1	1	0	0
GL3C3538	1	1	1	1	1	1	1	0	0	1	1	1	1	1	1	0	0
GL3C3539	1	1	1	0	0	1	1	1	1	1	0	1	1	1	1	1	1
GL3C3540	1	1	1	1	1	1	0	1	0	1	1	1	1	1	1	1	0
GL3C3541	0	0	1	2	0	0	1	2	1	0	1	1	1	1	1	1	1
GL3C3542	0	0	0	1	1	1	0	2	2	0	1	0	1	1	1	1	2
GL3C3543	0	0	0	0	0	7	0	0	0	0	0	0	0	0	0	0	0
GL3C3544	3	0	0	1	1	1	0	0	1	1	1	1	1	1	1	0	1
GL3C3545	1	1	1	2	1	1	0	0	0	1	1	1	1	1	1	0	0
GL3C3546	1	1	1	1	1	1	1	0	0	1	1	1	1	1	1	0	0
GL3C3547	1	1	1	0	1	1	1	1	0	1	1	1	1	1	1	1	0
GL3C3548	0	0	0	0	0	0	0	6	0	0	0	0	0	0	0	3	0
GL3C3549	2	0	0	0	1	4	0	0	0	1	1	1	1	1	1	0	0
GL3C3552	1	1	1	1	1	1	0	0	0	1	1	1	1	1	1	0	0
GL3C3553	1	1	1	1	0	1	0	0	1	1	1	1	1	1	1	1	1
GL3C3554	2	1	1	1	0	1	0	0	0	1	1	1	1	1	1	0	0
GL3C3559	1	0	0	1	1	2	0	0	1	1	1	1	1	1	1	0	1
GL3C3560	1	1	1	1	1	1	0	0	0	1	1	1	1	1	1	0	0
GL3C3565	1	1	1	1	1	1	0	0	0	1	1	1	1	1	1	0	0
GL3C3566	1	1	0	1	0	1	1	1	0	1	1	1	1	1	1	1	0
GL3C3567	1	1	1	1	1	1	0	0	0	1	1	1	1	1	1	0	0
GL3C3571	0	1	1	1	1	1	1	0	0	1	1	1	1	1	1	0	0
GL3C3572	0	4	0	0	0	0	0	0	2	0	0	0	0	0	0	0	2
GL3C3573	0	1	1	1	1	1	1	0	0	1	1	1	1	1	1	0	0
GL3C3575	1	1	1	1	1	1	0	0	0	1	1	1	1	1	1	0	0
GL3C3576	0	1	1	1	1	1	1	0	0	1	1	1	1	1	1	0	0
GL3C3579	1	1	0	1	1	1	0	1	0	1	1	1	1	1	1	1	0
GL3C3580	1	1	1	1	1	1	0	0	0	1	1	1	1	1	1	0	0
GL3C3583	1	1	1	1	0	1	1	0	0	1	1	1	1	1	1	0	0
GL3C3584	1	1	1	1	1	1	0	0	0	1	1	1	1	1	1	0	0
GL3C3585	1	1	1	1	1	0	1	0	0	1	1	1	1	1	1	0	0
GL3C3587	1	1	1	1	1	1	0	0	0	1	1	1	1	1	1	0	0
GL3C3590	1	1	1	1	1	1	0	0	0	1	1	1	1	1	1	0	0
GL3C3591	1	1	1	1	0	1	1	0	0	1	1	1	1	1	1	0	0
GL3C3594	0	1	1	1	1	1	1	0	0	1	1	1	1	1	1	0	0
GL3C3597	1	1	1	1	0	1	1	0	0	1	1	1	1	1	1	0	0
GL3C3598	1	1	1	1	1	1	0	0	0	1	1	1	1	1	1	0	0
GL3C3599	1	1	0	1	1	0	0	1	1	1	1	1	1	1	1	1	1
GL3C3601	1	1	1	1	1	1	0	0	0	1	1	1	1	1	1	0	0
GL3C3602	1	1	1	0	1	1	1	0	0	1	1	1	1	1	1	0	0
GL3C3605	1	1	1	1	1	0	1	0	0	1	1	1	1	1	1	0	0
GL3C3606	1	1	0	0	1	1	1	1	0	1	1	1	1	1	1	1	0
GL3C3607	1	1	1	1	1	0	1	0	0	1	1	1	1	1	1	0	0
GL3C3608	1	1	1	0	1	1	1	0	0	1	1	1	1	1	1	0	0
GL3C3636	0	0	1	1	1	1	0	1	1	0	1	1	1	1	1	1	1
GL3C3642	1	0	0	1	1	1	1	1	0	1	1	1	1	1	1	1	0
GL3C3652	1	0	1	1	1	1	1	0	0	1	1	1	1	1	1	0	0
GL3C3653	1	0	1	1	1	1	1	0	0	1	1	1	1	1	1	0	0
GL3C3654	1	0	1	1	1	1	1	0	0	1	1	1	1	1	1	0	0
GL3C3657	1	0	1	1	1	1	1	0	0	1	1	1	1	1	1	0	0
GL3C3658	1	0	1	1	1	1	1	0	0	1	1	1	1	1	1	0	0
GL3C3659	1	0	1	1	1	1	1	0	0	1	1	1	1	1	1	0	0
GL3C3666	1	1	0	1	1	1	1	0	0	1	1	1	1	1	1	0	0
GL3C3667	1	1	1	1	0	1	1	0	0	1	1	1	1	1	1	0	0
GL3C3668	1	1	1	0	1	1	1	0	0	1	1	1	1	1	1	0	0
GL3C3669	2	1	1	1	1	0	0	0	0	1	1	1	1	1	1	0	0
GL3C3670	0	1	0	1	1	1	1	1	0	1	1	1	1	1	1	1	0
GL3C3671	0	1	1	1	1	0	1	1	0	1	1	1	1	1	1	1	0
GL3C3672	0	1	1	1	1	1	1	0	0	1	1	1	1	1	1	0	0
GL3C3673	0	2	2	0	0	0	0	1	1	1	0	1	0	0	0	1	1
GL3C3674	0	1	1	1	1	1	0	0	1	1	1	1	1	1	1	1	1
GL3C3675	1	1	1	0	1	1	1	0	0	1	1	1	1	1	1	0	0
GL3C3676	1	1	0	1	1	1	0	1	0	1	1	1	1	1	1	1	0
GL3C3677	1	1	1	1	0	0	0	0	2	1	1	1	1	1	1	0	2
GL3C3678	0	1	1	1	1	0	1	1	0	1	1	1	1	1	1	1	0
GL3C3679	1	1	0	0	1	1	0	1	1	1	1	1	1	1	1	1	1
GL3C3680	1	0	1	1	1	0	0	1	1	1	1	1	1	1	1	1	1
GL3C3681	0	0	0	1	1	2	1	1	0	0	1	0	1	1	1	1	0
GL3C3682	0	0	1	1	1	1	1	1	0	0	1	1	1	1	1	1	0
GL3C3683	0	0	1	1	1	1	1	0	1	0	1	1	1	1	1	1	1
GL3C3684	1	0	1	1	1	1	1	0	0	1	1	1	1	1	1	0	0
GL3C3685	1	0	1	1	1	1	1	0	0	1	1	1	1	1	1	0	0
GL3C3686	1	0	1	1	0	1	1	0	1	1	1	1	1	1	1	1	1
GL3C3687	1	0	1	1	1	1	1	0	0	1	1	1	1	1	1	0	0
GL3C3688	0	0	1	1	1	1	1	0	1	0	1	1	1	1	1	1	1
GL3C3689	0	0	1	1	1	1	1	0	1	0	1	1	1	1	1	1	1
GL3C3690	1	1	0	1	1	1	1	0	0	1	1	1	1	1	1	0	0
GL3C3691	1	0	1	1	1	1	1	0	0	1	1	1	1	1	1	0	0
GL3C3692	0	1	1	1	1	1	1	0	0	1	1	1	1	1	1	0	0
GL3C3693	1	1	0	1	1	1	1	0	0	1	1	1	1	1	1	0	0
GL3C3694	0	0	0	1	1	1	1	1	1	0	1	0	1	1	1	1	1
GL3C3695	0	0	0	0	0	1	0	1	4	0	0	0	0	0	0	1	4
GL3C3696	1	0	1	1	1	1	1	0	0	1	1	1	1	1	1	0	0
GL3C3697	1	1	1	1	1	0	1	0	0	1	1	1	1	1	1	0	0
GL3C3698	1	1	1	1	1	0	1	0	0	1	1	1	1	1	1	0	0
GL3C3699	0	0	1	1	1	1	0	1	1	0	1	1	1	1	1	1	1
GL3C3700	1	1	1	1	1	1	0	0	0	1	1	1	1	1	1	0	0
GL3C3701	1	1	1	1	1	1	0	0	0	1	1	1	1	1	1	0	0
GL3C3702	0	0	0	1	1	1	1	1	1	0	1	0	1	1	1	1	1
GL3C3703	0	0	1	1	1	1	1	1	0	0	1	1	1	1	1	1	0
GL3C3704	1	3	0	2	0	0	0	0	0	1	0	0	0	0	0	0	0
GL3C3705	1	1	0	1	1	1	1	0	0	1	1	1	1	1	1	0	0
GL3C3706	1	1	1	1	1	1	0	0	0	1	1	1	1	1	1	0	0
GL3C3707	1	1	1	1	1	1	0	0	0	1	1	1	1	1	1	0	0
GL3C3708	1	1	1	1	0	1	1	0	0	1	1	1	1	1	1	0	0
GL3C3709	1	1	0	2	0	1	1	0	0	1	1	1	1	1	1	0	0
GL3C3710	1	1	1	0	1	1	1	0	0	1	1	1	1	1	1	0	0
GL3C3711	1	1	0	1	1	1	1	0	0	1	1	1	1	1	1	0	0
GL3C3712	1	1	1	1	1	0	1	0	0	1	1	1	1	1	1	0	0
GL3C3713	0	1	1	1	1	1	1	0	0	1	1	1	1	1	1	0	0
GL3C3714	1	1	1	1	0	1	1	0	0	1	1	1	1	1	1	0	0
GL3C3715	0	0	0	0	0	0	0	6	0	0	0	0	0	0	0	3	0
GL3C3716	0	0	1	1	1	1	1	1	0	0	1	1	1	1	1	1	0
GL3C3717	0	0	1	1	1	0	3	0	0	0	1	1	1	1	1	0	0
GL3C3718	1	0	1	1	1	1	1	0	0	1	1	1	1	1	1	0	0
GL3C3719	0	0	1	1	2	1	1	0	0	0	1	1	1	1	1	0	0
GL3C3720	1	0	1	1	1	1	1	0	0	1	1	1	1	1	1	0	0
GL3C3721	1	1	1	1	1	1	0	0	0	1	1	1	1	1	1	0	0
GL3C3722	1	1	1	1	1	1	0	0	0	1	1	1	1	1	1	0	0
GL3C3728	1	1	1	1	1	0	0	0	0	1	1	1	1	1	1	0	0
GL3C3729	2	0	0	1	2	0	0	0	0	0	1	0	0	0	0	0	0
GL3C3730	1	1	1	1	0	1	0	0	0	1	1	1	1	1	1	0	0
GL3C3733	1	1	1	0	0	0	1	1	0	1	0	1	1	1	1	1	0
GL3C3734	1	1	0	1	1	1	0	0	0	1	1	1	1	1	1	0	0
GL3C3737	1	1	1	0	0	1	1	0	0	1	0	1	1	1	1	0	0
GL3C3738	1	1	0	1	1	0	0	0	1	1	1	1	1	1	1	0	1
GL3C3740	1	1	1	1	0	1	0	0	0	1	1	1	1	1	1	0	0
GL3C3741	1	1	1	0	0	1	0	1	0	1	0	1	1	1	1	1	0
GL3C3745	1	1	1	0	1	0	1	0	0	1	1	1	1	1	1	0	0
GL3C3746	1	1	1	1	0	0	0	1	0	1	1	1	1	1	1	1	0
GL3C3749	1	1	0	1	0	0	1	1	0	1	1	1	1	1	1	1	0
GL3C3761	0	0	1	0	1	1	1	1	0	0	1	1	1	1	1	1	0
GL3C3766	0	0	0	1	1	1	1	1	0	0	1	0	1	1	1	1	0
GL3C3770	1	0	1	1	1	0	1	0	0	1	1	1	1	1	1	0	0
GL3C3772	0	0	1	1	1	1	1	0	0	0	1	1	1	1	1	0	0
GL3C3773	1	0	1	0	1	1	1	0	0	1	1	1	1	1	1	0	0
GL3C3774	0	0	1	1	1	1	1	0	0	0	1	1	1	1	1	0	0
GL3C3776	1	0	1	1	0	0	1	0	1	1	1	1	1	1	1	0	1
GL3C3777	0	0	1	1	1	1	1	0	0	0	1	1	1	1	1	0	0
GL3C3778	0	0	1	1	1	1	1	0	0	0	1	1	1	1	1	0	0
GL3C3782	1	0	1	1	1	1	0	0	0	1	1	1	1	1	1	0	0
GL3C3784	1	0	1	1	1	1	0	0	0	1	1	1	1	1	1	0	0
GL3C3785	1	0	1	0	1	0	0	0	2	1	1	1	1	1	1	0	2
GL3C3786	0	1	1	1	1	1	0	0	0	1	1	1	1	1	1	0	0
GL3C3787	1	1	1	1	0	0	0	1	0	1	1	1	1	1	1	1	0
GL3C3788	2	1	0	1	0	1	0	0	0	1	1	1	1	1	1	0	0
GL3C3789	1	1	1	0	1	0	1	0	0	1	1	1	1	1	1	0	0
GL3C3790	1	1	1	1	0	0	1	0	0	1	1	1	1	1	1	0	0
GL3C3791	0	0	0	1	0	1	1	2	0	0	1	0	1	1	1	1	0
GL3C3792	0	0	1	0	0	0	1	2	1	0	0	0	0	0	0	1	1
GL3C3793	0	0	0	0	0	0	0	5	0	0	0	0	0	0	0	1	0
GL3C3794	0	0	0	1	1	1	1	1	0	0	1	0	1	1	1	1	0
GL3C3795	0	0	1	1	1	0	1	1	0	0	1	1	1	1	1	1	0
GL3C3796	1	0	1	0	0	1	0	1	1	1	0	1	1	1	1	1	1
GL3C3797	0	0	1	0	0	1	1	1	1	0	0	1	1	1	1	1	1
GL3C3798	1	0	0	1	1	1	1	0	0	1	1	1	1	1	1	0	0
GL3C3799	0	0	1	1	1	1	1	0	0	0	1	1	1	1	1	0	0
GL3C3800	1	0	1	1	1	0	1	0	0	1	1	1	1	1	1	0	0
GL3C3801	1	1	1	1	1	0	0	0	0	1	1	1	1	1	1	0	0
GL3C3802	1	0	3	0	0	0	0	1	0	1	0	1	0	0	0	0	0
GL3C3803	1	0	0	1	1	1	1	0	0	1	1	1	1	1	1	0	0
GL3C3804	1	1	1	0	0	1	1	0	0	1	0	1	1	1	1	0	0
GL3C3805	0	1	1	1	1	0	1	0	0	1	1	1	1	1	1	0	0
GL3C3806	1	0	1	1	1	0	1	0	0	1	1	1	1	1	1	0	0
GL3C3807	0	0	1	1	1	1	1	0	0	0	1	1	1	1	1	0	0
GL3C3808	0	0	3	1	1	0	0	0	0	0	1	1	1	1	1	0	0
GL3C3809	0	0	0	0	0	0	0	0	5	0	0	0	0	0	0	0	5
GL3C3810	0	1	0	1	0	1	1	1	0	1	1	1	1	1	1	1	0
GL3C3811	1	1	0	1	0	1	1	0	0	1	1	1	1	1	1	0	0
GL3C3812	0	1	1	1	1	1	0	0	0	1	1	1	1	1	1	0	0
GL3C3813	0	0	0	0	1	0	1	3	0	0	0	0	0	0	0	1	0
GL3C3814	1	0	1	1	0	0	1	1	0	1	1	1	1	1	1	1	0
GL3C3815	1	0	0	1	1	0	1	1	0	1	1	1	1	1	1	1	0
GL3C3816	0	0	1	0	0	0	0	1	3	0	0	0	0	0	0	1	3
GL3C3817	0	0	1	1	1	1	0	1	0	0	1	1	1	1	1	1	0
GL3C3818	1	1	0	1	1	0	1	0	0	1	1	1	1	1	1	0	0
GL3C3819	0	0	0	0	0	0	0	5	0	0	0	0	0	0	0	1	0
GL3C3820	0	0	0	0	0	0	0	5	0	0	0	0	0	0	0	1	0
GL3C3821	1	0	1	1	1	0	1	0	0	1	1	1	1	1	1	0	0
GL3C3822	1	0	0	1	1	1	1	0	0	1	1	1	1	1	1	0	0
GL3C3823	0	0	1	1	1	1	1	0	0	0	1	1	1	1	1	0	0
GL3C3824	5	0	0	0	0	0	0	0	0	0	0	0	0	0	0	0	0
GL3C3825	0	0	5	0	0	0	0	0	0	0	0	0	0	0	0	0	0
GL3C3826	1	1	0	1	1	1	0	0	0	1	1	1	1	1	1	0	0
GL3C3827	0	0	0	1	0	0	0	1	3	0	0	0	0	0	0	1	3
GL3C3828	0	0	1	1	1	1	1	0	0	0	1	1	1	1	1	0	0
GL3C3829	1	0	1	1	0	1	1	0	0	1	1	1	1	1	1	0	0
GL3C3830	0	0	1	1	2	1	0	0	0	0	1	1	1	1	1	0	0
GL3C3831	0	0	0	1	3	1	0	0	0	0	1	0	1	1	1	0	0
GL3C3832	0	0	0	0	0	0	0	0	5	0	0	0	0	0	0	0	5
GL3C3834	0	0	0	0	0	0	0	0	5	0	0	0	0	0	0	0	5
GL3C3839	1	1	0	0	0	1	1	0	0	1	0	1	1	1	1	0	0
GL3C3840	1	1	1	1	0	0	0	0	0	1	1	1	1	1	1	0	0
GL3C3841	2	1	1	0	0	0	0	0	0	1	0	1	0	0	0	0	0
GL3C3842	1	1	0	1	0	1	0	0	0	1	1	1	1	1	1	0	0
GL3C3843	1	1	0	1	0	1	0	0	0	1	1	1	1	1	1	0	0
GL3C3844	1	1	0	0	0	1	1	0	0	1	0	1	1	1	1	0	0
GL3C3845	2	2	0	0	0	0	0	0	0	1	0	0	0	0	0	0	0
GL3C3846	1	1	0	1	0	1	0	0	0	1	1	1	1	1	1	0	0
GL3C3847	1	1	1	0	1	0	0	0	0	1	1	1	1	1	1	0	0
GL3C3850	0	0	0	0	0	0	0	4	0	0	0	0	0	0	0	1	0
GL3C3852	0	0	0	0	0	1	0	3	0	0	0	0	0	0	0	1	0
GL3C3853	0	0	0	1	1	1	0	1	0	0	1	0	1	1	1	1	0
GL3C3854	0	0	0	0	0	0	0	4	0	0	0	0	0	0	0	1	0
GL3C3855	0	0	1	1	1	0	0	1	0	0	1	1	1	1	1	1	0
GL3C3859	0	0	0	0	0	0	0	1	3	0	0	0	0	0	0	1	3
GL3C3861	0	0	0	0	0	0	0	2	2	0	0	0	0	0	0	1	2
GL3C3862	0	0	1	0	1	1	0	1	0	0	1	1	1	1	1	1	0
GL3C3867	0	0	0	1	1	1	1	0	0	0	1	0	1	1	1	0	0
GL3C3870	1	0	0	1	0	1	1	0	0	1	1	1	1	1	1	0	0
GL3C3871	2	0	0	0	0	0	1	0	1	0	0	0	0	0	0	0	1
GL3C3874	0	0	0	1	1	1	1	0	0	0	1	0	1	1	1	0	0
GL3C3877	0	0	1	1	1	1	0	0	0	0	1	1	1	1	1	0	0
GL3C3879	1	0	0	1	1	1	0	0	0	1	1	1	1	1	1	0	0
GL3C3881	0	0	1	1	1	1	0	0	0	0	1	1	1	1	1	0	0
GL3C3884	0	0	1	1	1	1	0	0	0	0	1	1	1	1	1	0	0
GL3C3885	0	0	1	1	1	1	0	0	0	0	1	1	1	1	1	0	0
GL3C3889	0	0	0	4	0	0	0	0	0	0	0	0	0	0	0	0	0
GL3C3890	0	0	0	0	0	0	0	0	4	0	0	0	0	0	0	0	4
GL3C3891	0	0	0	0	0	0	0	0	4	0	0	0	0	0	0	0	4
GL3C3892	1	1	0	0	0	0	1	1	0	1	0	0	0	0	0	0	0
GL3C3893	1	1	0	1	1	0	0	0	0	1	1	1	1	1	1	0	0
GL3C3894	2	1	0	0	0	1	0	0	0	1	0	0	0	0	0	0	0
GL3C3895	1	1	1	0	0	1	0	0	0	1	0	1	1	1	1	0	0
GL3C3896	0	1	0	0	0	0	1	0	2	0	0	0	0	0	0	0	2
GL3C3897	1	1	0	1	1	0	0	0	0	1	1	1	1	1	1	0	0
GL3C3898	0	0	0	1	1	0	0	1	1	0	1	0	0	0	0	1	1
GL3C3899	0	0	0	1	0	1	0	1	1	0	1	0	1	1	1	1	1
GL3C3900	0	0	0	1	1	1	1	0	0	0	1	0	1	1	1	0	0
GL3C3901	0	0	0	1	1	1	1	0	0	0	1	0	1	1	1	0	0
GL3C3902	1	0	1	1	0	1	0	0	0	1	1	1	1	1	1	0	0
GL3C3903	1	0	0	2	0	1	0	0	0	1	1	1	1	1	1	0	0
GL3C3904	0	0	1	1	1	1	0	0	0	0	1	1	1	1	1	0	0
GL3C3905	0	0	1	1	1	1	0	0	0	0	1	1	1	1	1	0	0
GL3C3906	1	0	1	0	1	1	0	0	0	1	1	1	1	1	1	0	0
GL3C3907	1	0	1	1	1	0	0	0	0	1	1	1	1	1	1	0	0
GL3C3908	0	0	1	1	1	0	0	0	1	0	1	1	1	1	1	0	1
GL3C3909	0	0	0	0	0	0	0	2	2	0	0	0	0	0	0	1	2
GL3C3910	2	1	0	0	0	1	0	0	0	1	0	0	0	0	0	0	0
GL3C3911	1	1	0	1	1	0	0	0	0	1	1	1	1	1	1	0	0
GL3C3912	0	0	0	1	1	0	0	2	0	0	1	0	0	0	0	1	0
GL3C3913	0	0	0	0	0	0	0	2	2	0	0	0	0	0	0	1	2
GL3C3914	0	0	0	0	0	0	0	4	0	0	0	0	0	0	0	1	0
GL3C3915	0	0	1	1	0	1	1	0	0	0	1	1	1	1	1	0	0
GL3C3916	0	0	0	1	1	1	1	0	0	0	1	0	1	1	1	0	0
GL3C3917	1	0	1	1	1	0	0	0	0	1	1	1	1	1	1	0	0
GL3C3918	0	1	0	1	0	1	0	1	0	1	1	1	1	1	1	1	0
GL3C3919	2	1	1	0	0	0	0	0	0	1	0	1	0	0	0	0	0
GL3C3920	1	1	1	1	0	0	0	0	0	1	1	1	1	1	1	0	0
GL3C3921	0	2	1	0	0	0	0	0	1	1	0	1	0	0	0	0	1
GL3C3922	0	0	0	0	0	1	1	1	1	0	0	0	0	1	1	1	1
GL3C3923	1	0	0	0	1	2	0	0	0	1	1	1	1	1	1	0	0
GL3C3924	0	0	1	1	0	2	0	0	0	0	1	1	1	1	1	0	0
GL3C3925	0	0	1	1	1	1	0	0	0	0	1	1	1	1	1	0	0
GL3C3926	1	0	0	0	0	3	0	0	0	0	0	0	0	0	0	0	0
GL3C3927	0	0	0	1	1	1	0	0	1	0	1	0	1	1	1	0	1
GL3C3928	1	1	1	0	1	0	0	0	0	1	1	1	1	1	1	0	0
GL3C3929	0	1	0	1	1	0	1	0	0	1	1	1	1	1	1	0	0
GL3C3930	0	0	1	1	1	0	1	0	0	0	1	1	1	1	1	0	0
GL3C3931	0	0	1	1	1	0	1	0	0	0	1	1	1	1	1	0	0
GL3C3932	0	0	0	1	1	1	1	0	0	0	1	0	1	1	1	0	0
GL3C3933	0	0	0	1	1	1	1	0	0	0	1	0	1	1	1	0	0
GL3C3934	0	0	1	1	1	1	0	0	0	0	1	1	1	1	1	0	0
GL3C3935	0	0	0	0	0	0	0	4	0	0	0	0	0	0	0	1	0
GL3C3936	0	0	0	1	1	0	0	2	0	0	1	0	0	0	0	1	0
GL3C3937	1	0	2	0	0	0	0	1	0	1	0	1	0	0	0	0	0
GL3C3938	0	0	0	1	1	1	1	0	0	0	1	0	1	1	1	0	0
GL3C3939	1	0	1	0	1	1	0	0	0	1	1	1	1	1	1	0	0
GL3C3940	0	0	0	0	0	0	0	0	4	0	0	0	0	0	0	0	4
GL3C3941	0	0	0	0	0	0	0	4	0	0	0	0	0	0	0	1	0
GL3C3942	0	0	0	0	0	0	0	4	0	0	0	0	0	0	0	1	0
GL3C3943	0	0	0	3	1	0	0	0	0	0	1	0	0	0	0	0	0
GL3C3944	4	0	0	0	0	0	0	0	0	0	0	0	0	0	0	0	0
GL3C3945	0	0	0	1	1	0	1	1	0	0	1	0	1	1	1	1	0
GL3C3946	0	0	0	0	0	0	0	0	4	0	0	0	0	0	0	0	4
GL3C3950	0	0	0	0	0	0	0	0	4	0	0	0	0	0	0	0	4
GL3C3954	1	1	1	0	0	0	0	0	0	1	0	1	0	0	0	0	0
GL3C3955	0	0	0	0	0	3	0	0	0	0	0	0	0	0	0	0	0
GL3C3956	0	1	0	0	0	1	0	1	0	0	0	0	0	0	0	0	0
GL3C3957	1	1	0	0	0	0	0	1	0	1	0	0	0	0	0	0	0
GL3C3958	1	1	0	0	0	0	0	0	1	1	0	0	0	0	0	0	1
GL3C3959	0	0	0	0	0	0	0	3	0	0	0	0	0	0	0	1	0
GL3C3980	0	0	0	0	0	0	0	1	2	0	0	0	0	0	0	1	2
GL3C3985	0	0	0	0	0	0	0	1	2	0	0	0	0	0	0	1	2
GL3C3986	0	0	0	1	0	0	0	1	1	0	0	0	0	0	0	1	1
GL3C3995	0	0	0	1	0	1	1	0	0	0	1	0	1	1	1	0	0
GL3C4000	0	0	0	1	1	0	1	0	0	0	1	0	1	1	1	0	0
GL3C4001	0	0	0	1	0	1	1	0	0	0	1	0	1	1	1	0	0
GL3C4003	1	0	0	1	0	0	1	0	0	1	1	1	1	1	1	0	0
GL3C4004	0	0	0	1	1	0	1	0	0	0	1	0	1	1	1	0	0
GL3C4010	0	0	1	1	0	1	0	0	0	0	1	1	1	1	1	0	0
GL3C4013	0	0	0	1	1	1	0	0	0	0	1	0	1	1	1	0	0
GL3C4015	1	0	0	1	0	1	0	0	0	1	1	1	1	1	1	0	0
GL3C4016	0	0	0	1	1	1	0	0	0	0	1	0	1	1	1	0	0
GL3C4017	1	0	0	0	1	1	0	0	0	1	1	1	1	1	1	0	0
GL3C4020	0	0	0	2	1	0	0	0	0	0	1	0	0	0	0	0	0
GL3C4022	0	0	1	1	1	0	0	0	0	0	1	1	1	1	1	0	0
GL3C4023	0	0	0	0	2	0	0	0	1	0	0	0	0	0	0	0	1
GL3C4024	0	0	1	1	1	0	0	0	0	0	1	1	1	1	1	0	0
GL3C4025	1	0	1	0	1	0	0	0	0	1	1	1	1	1	1	0	0
GL3C4026	1	0	1	1	0	0	0	0	0	1	1	1	1	1	1	0	0
GL3C4030	1	1	1	0	0	0	0	0	0	1	0	1	0	0	0	0	0
GL3C4031	0	1	0	0	0	0	0	1	1	0	0	0	0	0	0	1	1
GL3C4032	1	1	1	0	0	0	0	0	0	1	0	1	0	0	0	0	0
GL3C4033	1	1	0	0	0	0	0	1	0	1	0	0	0	0	0	0	0
GL3C4034	1	1	0	0	0	0	0	1	0	1	0	0	0	0	0	0	0
GL3C4035	0	1	0	0	0	0	0	1	1	0	0	0	0	0	0	1	1
GL3C4036	0	1	0	0	0	1	1	0	0	0	0	0	0	0	0	0	0
GL3C4037	0	1	0	1	0	1	0	0	0	1	1	1	1	1	1	0	0
GL3C4038	1	1	1	0	0	0	0	0	0	1	0	1	0	0	0	0	0
GL3C4039	1	1	0	0	0	0	0	1	0	1	0	0	0	0	0	0	0
GL3C4040	0	1	0	0	0	0	0	1	1	0	0	0	0	0	0	1	1
GL3C4041	0	0	0	0	0	0	0	1	2	0	0	0	0	0	0	1	2
GL3C4042	0	0	0	0	0	0	0	1	2	0	0	0	0	0	0	1	2
GL3C4043	0	0	0	0	0	0	0	1	2	0	0	0	0	0	0	1	2
GL3C4044	0	0	0	0	0	0	0	1	2	0	0	0	0	0	0	1	2
GL3C4045	0	0	0	1	1	0	0	1	0	0	1	0	0	0	0	0	0
GL3C4046	0	0	0	1	0	0	0	1	1	0	0	0	0	0	0	1	1
GL3C4047	1	0	0	0	0	0	1	1	0	0	0	0	0	0	0	0	0
GL3C4048	0	0	0	0	1	0	1	1	0	0	0	0	0	0	0	0	0
GL3C4049	0	0	0	0	0	1	1	0	1	0	0	0	0	0	0	0	1
GL3C4050	0	0	0	1	0	1	1	0	0	0	1	0	1	1	1	0	0
GL3C4051	0	0	0	1	1	0	1	0	0	0	1	0	1	1	1	0	0
GL3C4052	0	0	0	1	1	0	1	0	0	0	1	0	1	1	1	0	0
GL3C4053	0	0	1	0	0	1	1	0	0	0	0	1	1	1	1	0	0
GL3C4054	0	0	0	1	0	1	1	0	0	0	1	0	1	1	1	0	0
GL3C4055	0	0	0	0	1	1	1	0	0	0	1	0	1	1	1	0	0
GL3C4056	1	0	0	1	0	1	0	0	0	1	1	1	1	1	1	0	0
GL3C4057	1	0	0	0	0	1	0	0	1	0	0	0	0	0	0	0	1
GL3C4058	0	0	1	1	0	1	0	0	0	0	1	1	1	1	1	0	0
GL3C4059	0	0	1	1	1	0	0	0	0	0	1	1	1	1	1	0	0
GL3C4060	2	0	1	0	0	0	0	0	0	1	0	1	0	0	0	0	0
GL3C4061	0	0	0	3	0	0	0	0	0	0	0	0	0	0	0	0	0
GL3C4062	0	0	0	0	0	0	0	0	3	0	0	0	0	0	0	0	3
GL3C4063	0	0	0	0	0	0	0	0	3	0	0	0	0	0	0	0	3
GL3C4064	0	1	1	0	1	0	0	0	0	1	1	1	1	1	1	0	0
GL3C4065	0	0	0	1	0	1	1	0	0	0	1	0	1	1	1	0	0
GL3C4066	0	0	0	1	0	1	1	0	0	0	1	0	1	1	1	0	0
GL3C4068	1	1	1	0	0	0	0	0	0	1	0	1	0	0	0	0	0
GL3C4069	1	1	1	0	0	0	0	0	0	1	0	1	0	0	0	0	0
GL3C4070	1	1	0	0	0	0	1	0	0	1	0	0	0	0	0	0	0
GL3C4071	0	0	0	1	0	1	0	1	0	0	1	0	1	1	1	1	0
GL3C4072	0	0	0	1	1	0	1	0	0	0	1	0	1	1	1	0	0
GL3C4073	0	0	0	1	0	1	1	0	0	0	1	0	1	1	1	0	0
GL3C4074	0	0	0	0	1	0	2	0	0	0	0	0	0	0	0	0	0
GL3C4075	0	0	0	1	0	1	1	0	0	0	1	0	1	1	1	0	0
GL3C4076	1	0	0	0	0	0	1	1	0	0	0	0	0	0	0	0	0
GL3C4077	1	0	0	0	0	0	1	1	0	0	0	0	0	0	0	0	0
GL3C4078	0	0	0	0	0	1	0	1	1	0	0	0	0	0	0	1	1
GL3C4079	0	0	0	1	1	1	0	0	0	0	1	0	1	1	1	0	0
GL3C4080	0	0	0	1	1	0	0	0	1	0	1	0	0	0	0	0	1
GL3C4081	1	1	1	0	0	0	0	0	0	1	0	1	0	0	0	0	0
GL3C4082	1	1	1	0	0	0	0	0	0	1	0	1	0	0	0	0	0
GL3C4083	1	1	1	0	0	0	0	0	0	1	0	1	0	0	0	0	0
GL3C4084	0	0	1	1	1	0	0	0	0	0	1	1	1	1	1	0	0
GL3C4085	1	1	1	0	0	0	0	0	0	1	0	1	0	0	0	0	0
GL3C4086	0	3	0	0	0	0	0	0	0	0	0	0	0	0	0	0	0
GL3C4087	0	0	0	0	0	0	0	3	0	0	0	0	0	0	0	1	0
GL3C4088	0	0	0	0	0	0	0	3	0	0	0	0	0	0	0	1	0
GL3C4089	0	0	0	0	0	1	1	1	0	0	0	0	0	1	1	1	0
GL3C4090	0	0	0	0	0	0	0	2	1	0	0	0	0	0	0	1	1
GL3C4091	0	0	0	1	1	0	1	0	0	0	1	0	1	1	1	0	0
GL3C4092	0	0	0	1	1	1	0	0	0	0	1	0	1	1	1	0	0
GL3C4093	0	0	0	0	0	0	0	3	0	0	0	0	0	0	0	1	0
GL3C4094	0	0	0	0	0	0	0	3	0	0	0	0	0	0	0	1	0
GL3C4095	0	0	0	0	0	0	0	3	0	0	0	0	0	0	0	1	0
[truncated: 2,580 more rows]
