# Supplementary material for: Inferring Gene Family Histories in Yeast Identifies Lineage Specific Expansions
Source: PLoS One. 2014 Jun 12;9(6):e99480. doi: 10.1371/journal.pone.0099480 (PMC4055711; doi:10.1371/journal.pone.0099480)
Supplement: File S3 — The functional enrichment of GO slim terms for rapidly expanding families in each species. The file lists the enriched terms, the ontology within GO slim and the raw and corrected P-values. (XLSX) [file pone.0099480.s003.xlsx]

## Sheet: cerevisiae
# Family:GL3C0013
GO:0005739	mitochondrion	cellular_component	Enriched	5.04391e-10	2.65775e-09
GO:0006397	mRNA processing	biological_process	Enriched	0.033046	0.0427104
GO:0005737	cytoplasm	cellular_component	Enriched	0.000896269	0.00157422
GO:0016020	membrane	cellular_component	Enriched	1.44727e-07	4.9569e-07
GO:0008380	RNA splicing	biological_process	Enriched	0.0143819	0.0203125
GO:0055085	transmembrane transport	biological_process	Enriched	9.4184e-14	7.59013e-13
# Family:GL3R3888
# Family:GL3C0011
GO:0016020	membrane	cellular_component	Enriched	9.28503e-09	3.85469e-08
GO:0010324	membrane invagination	biological_process	Enriched	2.03821e-05	4.89886e-05
GO:0005794	Golgi apparatus	cellular_component	Enriched	0.000789606	0.00142337
GO:0006811	ion transport	biological_process	Enriched	6.91133e-10	3.38161e-09
GO:0006897	endocytosis	biological_process	Enriched	2.03821e-05	4.89886e-05
GO:0006869	lipid transport	biological_process	Enriched	0.000841595	0.00149738
GO:0005624	membrane fraction	cellular_component	Enriched	6.16951e-07	2.01244e-06
GO:0016887	ATPase activity	molecular_function	Enriched	6.65117e-05	0.000146969
GO:0055085	transmembrane transport	biological_process	Enriched	3.23541e-06	9.43086e-06
GO:0005886	plasma membrane	cellular_component	Enriched	2.5911e-06	7.71697e-06
GO:0055086	nucleobase, nucleoside and nucleotide metabolic process	biological_process	Enriched	0.000425952	0.000810492
# Family:GL3C4503
# Family:GL3R4302
# Family:GL3R0273
GO:0016020	membrane	cellular_component	Enriched	0.0083933	0.0124987
GO:0005794	Golgi apparatus	cellular_component	Enriched	2.03217e-06	6.18682e-06
# Family:GL3C4504
# Family:GL3C3824
# Family:GL3C0747
GO:0005783	endoplasmic reticulum	cellular_component	Enriched	0.0113429	0.0165316
GO:0016020	membrane	cellular_component	Enriched	0.0329984	0.0430551
GO:0005794	Golgi apparatus	cellular_component	Enriched	0.00298739	0.0048723
GO:0055085	transmembrane transport	biological_process	Enriched	0.00330097	0.00532038
GO:0008643	carbohydrate transport	biological_process	Enriched	6.26711e-05	0.000140753
# Family:GL3C0016
GO:0006364	rRNA processing	biological_process	Enriched	0.00576519	0.00887451
GO:0005737	cytoplasm	cellular_component	Enriched	0.000457939	0.000847806
GO:0005618	cell wall	cellular_component	Enriched	0.00682024	0.0103819
GO:0015931	nucleobase, nucleoside, nucleotide and nucleic acid transport	biological_process	Enriched	0.000315611	0.000608995
GO:0016887	ATPase activity	molecular_function	Enriched	5.94752e-12	3.88005e-11
GO:0051082	unfolded protein binding	molecular_function	Enriched	5.71035e-20	7.11198e-19
GO:0000054	ribosomal subunit export from nucleus	biological_process	Enriched	0.000270821	0.000530036
GO:0006457	protein folding	biological_process	Enriched	1.67664e-12	1.20894e-11
GO:0002181	cytoplasmic translation	biological_process	Enriched	0.000207727	0.000431191
GO:0051169	nuclear transport	biological_process	Enriched	0.000270821	0.000530036
GO:0005576	extracellular region	cellular_component	Enriched	0.013049	0.0186221
GO:0055086	nucleobase, nucleoside and nucleotide metabolic process	biological_process	Enriched	2.9147e-10	1.66381e-09
# Family:GL3C0780
GO:0016301	kinase activity	molecular_function	Enriched	0.00282281	0.00465933
# Family:GL3C0164
GO:0016020	membrane	cellular_component	Enriched	0.0167154	0.0231314
GO:0009408	response to heat	biological_process	Enriched	1.86159e-10	1.10886e-09
GO:0005886	plasma membrane	cellular_component	Enriched	0.0247536	0.0332475
GO:0005624	membrane fraction	cellular_component	Enriched	1.34291e-07	4.84153e-07
# Family:GL3C4109
GO:0016020	membrane	cellular_component	Enriched	0.0329984	0.0430551
GO:0005886	plasma membrane	cellular_component	Enriched	0.00796791	0.0119956
# Family:GL3R0383
GO:0016791	phosphatase activity	molecular_function	Enriched	2.60824e-12	1.78664e-11
GO:0005576	extracellular region	cellular_component	Enriched	0.00179624	0.00300103
# Family:GL3R4541
# Family:GL3R4542
# Family:GL3C0502
GO:0016829	lyase activity	molecular_function	Enriched	1.45977e-05	3.70349e-05
# Family:GL3C0002
GO:0016020	membrane	cellular_component	Enriched	6.28111e-19	7.17093e-18
GO:0022857	transmembrane transporter activity	molecular_function	Enriched	3.17457e-77	4.34917e-75
GO:0055085	transmembrane transport	biological_process	Enriched	5.12633e-47	1.75577e-45
GO:0005886	plasma membrane	cellular_component	Enriched	2.4527e-27	4.20025e-26
GO:0005624	membrane fraction	cellular_component	Enriched	3.76105e-09	1.6102e-08
GO:0008643	carbohydrate transport	biological_process	Enriched	2.24026e-59	1.53458e-57
# Family:GL3R0524
GO:0051082	unfolded protein binding	molecular_function	Enriched	7.94316e-06	2.13375e-05
GO:0008233	peptidase activity	molecular_function	Enriched	1.40724e-07	4.94339e-07
# Family:GL3R0564
# Family:GL3C0009
GO:0016023	cytoplasmic membrane-bounded vesicle	cellular_component	Enriched	9.46204e-07	3.01465e-06
GO:0016020	membrane	cellular_component	Enriched	5.94629e-10	3.01719e-09
GO:0006811	ion transport	biological_process	Enriched	1.04716e-07	3.87734e-07
GO:0006865	amino acid transport	biological_process	Enriched	2.84997e-08	1.11556e-07
GO:0005773	vacuole	cellular_component	Enriched	1.43612e-09	6.34671e-09
GO:0022857	transmembrane transporter activity	molecular_function	Enriched	0.00380408	0.00605999
GO:0055085	transmembrane transport	biological_process	Enriched	7.7363e-22	1.17764e-20
GO:0005886	plasma membrane	cellular_component	Enriched	4.75791e-07	1.58984e-06
# Family:GL3C0003
GO:0010324	membrane invagination	biological_process	Enriched	0.000232029	0.000467471
GO:0016020	membrane	cellular_component	Enriched	1.63245e-08	6.5778e-08
GO:0005794	Golgi apparatus	cellular_component	Enriched	0.00100311	0.00171782
GO:0006897	endocytosis	biological_process	Enriched	0.000232029	0.000467471
GO:0005624	membrane fraction	cellular_component	Enriched	1.4621e-05	3.64196e-05
GO:0004871	signal transducer activity	molecular_function	Enriched	3.43764e-06	9.61137e-06
GO:0006997	nucleus organization	biological_process	Enriched	4.04573e-05	9.23776e-05
GO:0005886	plasma membrane	cellular_component	Enriched	9.65966e-14	7.35207e-13
GO:0006887	exocytosis	biological_process	Enriched	0.000452816	0.000849805
GO:0023052	signaling	biological_process	Enriched	3.43764e-06	9.61137e-06
GO:0007124	pseudohyphal growth	biological_process	Enriched	0.0183911	0.0251959
GO:0003924	GTPase activity	molecular_function	Enriched	2.1774e-48	9.94345e-47
GO:0055086	nucleobase, nucleoside and nucleotide metabolic process	biological_process	Enriched	1.3467e-37	3.68995e-36
# Family:GL3C0005
GO:0016491	oxidoreductase activity	molecular_function	Enriched	1.42579e-28	2.79048e-27
# Family:GL3C0078
GO:0016020	membrane	cellular_component	Enriched	0.0294424	0.0391613
GO:0005794	Golgi apparatus	cellular_component	Enriched	0.00160163	0.00270892
GO:0005624	membrane fraction	cellular_component	Enriched	0.00448428	0.0069812
# Family:GL3C3944
# Family:GL3R4538
# Family:GL3R4539
# Family:GL3C0031
GO:0005783	endoplasmic reticulum	cellular_component	Enriched	0.0125765	0.0181367
GO:0016020	membrane	cellular_component	Enriched	9.41882e-10	4.44958e-09
GO:0016050	vesicle organization	biological_process	Enriched	7.74757e-06	2.12283e-05
GO:0005624	membrane fraction	cellular_component	Enriched	0.0357032	0.0452902
GO:0005886	plasma membrane	cellular_component	Enriched	0.000947726	0.00164353
# Family:GL3R0259
# Family:GL3C0992
GO:0003677	DNA binding	molecular_function	Enriched	3.687e-05	8.56134e-05
GO:0005634	nucleus	cellular_component	Enriched	0.0157841	0.0220656
# Family:GL3C3544
GO:0005576	extracellular region	cellular_component	Enriched	0.000548586	0.00100208
# Family:GL3C2807
GO:0016491	oxidoreductase activity	molecular_function	Enriched	3.32816e-10	1.82383e-09
# Family:GL3C4395
# Family:GL3C4551
# Family:GL3C4553
GO:0003677	DNA binding	molecular_function	Enriched	0.00862405	0.0127042
# Family:GL3C4554
# Family:GL3R0922
# Family:GL3R0921
# Family:GL3R0671
GO:0016491	oxidoreductase activity	molecular_function	Enriched	0.000131664	0.000281843
# Family:GL3C3729
# Family:GL3R3835
GO:0016746	transferase activity, transferring acyl groups	molecular_function	Enriched	0.000205277	0.00043266
# Family:GL3C0024
GO:0051082	unfolded protein binding	molecular_function	Enriched	0.00428446	0.0067468
GO:0006457	protein folding	biological_process	Enriched	2.76417e-15	2.36682e-14
GO:0016853	isomerase activity	molecular_function	Enriched	1.35964e-16	1.3305e-15
# Family:GL3R4555
GO:0030674	protein binding, bridging	molecular_function	Enriched	8.13717e-05	0.000176951
# Family:GL3C4540
# Family:GL3C0194
GO:0005618	cell wall	cellular_component	Enriched	0.019092	0.025897
GO:0005576	extracellular region	cellular_component	Enriched	0.0356998	0.0457091
# Family:GL3R4552
# Family:GL3R0919
# Family:GL3R0027
GO:0006486	protein glycosylation	biological_process	Enriched	1.9905e-21	2.72699e-20
GO:0016020	membrane	cellular_component	Enriched	8.87682e-06	2.3387e-05
GO:0016757	transferase activity, transferring glycosyl groups	molecular_function	Enriched	6.53753e-18	6.88955e-17
GO:0005794	Golgi apparatus	cellular_component	Enriched	1.05569e-09	4.821e-09
GO:0005975	carbohydrate metabolic process	biological_process	Enriched	6.20673e-16	5.66882e-15
# Family:GL3C0538
GO:0005975	carbohydrate metabolic process	biological_process	Enriched	1.45198e-05	3.75322e-05
GO:0016853	isomerase activity	molecular_function	Enriched	1.94423e-06	6.05363e-06
# Family:GL3C0227
GO:0006520	cellular amino acid metabolic process	biological_process	Enriched	2.61548e-05	6.17795e-05
# Family:GL3C0059
GO:0004386	helicase activity	molecular_function	Enriched	1.69802e-29	3.87714e-28
# Family:GL3C0220
GO:0016798	hydrolase activity, acting on glycosyl bonds	molecular_function	Enriched	1.25349e-10	7.80583e-10
GO:0005975	carbohydrate metabolic process	biological_process	Enriched	5.33022e-08	2.02844e-07

## Sheet: glabrata
# Family:GL3C0012
GO:0016020	membrane	cellular_component	Enriched	3.44859e-05	6.89718e-05
GO:0008233	peptidase activity	molecular_function	Enriched	2.37017e-22	4.74034e-21
GO:0005886	plasma membrane	cellular_component	Enriched	6.80214e-11	3.40107e-10
# Family:GL3C3704
GO:0005624	membrane fraction	cellular_component	Enriched	0.000676256	0.00100186
# Family:GL3R0572
GO:0016853	isomerase activity	molecular_function	Enriched	3.55166e-06	1.01476e-05
# Family:GL3C0081
GO:0006486	protein glycosylation	biological_process	Enriched	6.13489e-24	2.45396e-22
GO:0005737	cytoplasm	cellular_component	Enriched	0.0136981	0.0182642
GO:0016020	membrane	cellular_component	Enriched	1.59173e-06	4.89762e-06
GO:0005794	Golgi apparatus	cellular_component	Enriched	1.09265e-15	6.24371e-15
GO:0016757	transferase activity, transferring glycosyl groups	molecular_function	Enriched	1.29312e-20	1.72416e-19
GO:0005975	carbohydrate metabolic process	biological_process	Enriched	1.49668e-18	1.49668e-17
# Family:GL3C0752
GO:0003677	DNA binding	molecular_function	Enriched	0.00102281	0.00146116
# Family:GL3C0586
GO:0016020	membrane	cellular_component	Enriched	0.0121948	0.0168204
GO:0005794	Golgi apparatus	cellular_component	Enriched	6.00239e-06	1.41233e-05
# Family:GL3C4086
GO:9999999	UNKNOWN	biological_process	Enriched	0.000357369	0.000621511
# Family:GL3C0739
GO:0042274	ribosomal small subunit biogenesis	biological_process	Enriched	2.79263e-07	1.0155e-06
GO:0006364	rRNA processing	biological_process	Enriched	0.000100557	0.000191537
GO:0019843	rRNA binding	molecular_function	Enriched	2.79263e-07	1.0155e-06
GO:0008168	methyltransferase activity	molecular_function	Enriched	4.87219e-06	1.21805e-05
GO:0005730	nucleolus	cellular_component	Enriched	0.000235577	0.000428322
GO:0003723	RNA binding	molecular_function	Enriched	0.00059876	0.00092117
# Family:GL3C0749
GO:0016020	membrane	cellular_component	Enriched	2.3503e-05	4.94801e-05
GO:0005618	cell wall	cellular_component	Enriched	1.70168e-18	1.36135e-17
GO:0005886	plasma membrane	cellular_component	Enriched	0.0208048	0.0268449
GO:0005576	extracellular region	cellular_component	Enriched	1.23292e-17	8.21946e-17
# Family:GL3C0277
GO:0006468	protein phosphorylation	biological_process	Enriched	6.77675e-07	2.25892e-06
GO:0016301	kinase activity	molecular_function	Enriched	3.99093e-06	1.06425e-05
# Family:GL3C4464
GO:0005618	cell wall	cellular_component	Enriched	0.000388384	0.000647306
GO:0005576	extracellular region	cellular_component	Enriched	0.000565728	0.000905165
# Family:GL3C3572
GO:9999999	UNKNOWN	biological_process	Enriched	1.99989e-05	4.4442e-05
# Family:GL3C0410
GO:9999999	UNKNOWN	biological_process	Enriched	3.43705e-09	1.52758e-08

## Sheet: gossypii
# Family:GL3R0858
GO:0042393	histone binding	molecular_function	Enriched	1.30592e-07	3.77266e-07
# Family:GL3R0662
GO:0006417	regulation of translation	biological_process	Enriched	1.51716e-06	3.03432e-06
GO:0006413	translational initiation	biological_process	Enriched	1.31509e-06	2.84935e-06
# Family:GL3C4268
GO:9999999	UNKNOWN	biological_process	Enriched	0.00907079	0.0124127
# Family:GL3C0443
GO:0016020	membrane	cellular_component	Enriched	0.00264584	0.00404657
GO:0005618	cell wall	cellular_component	Enriched	1.47081e-11	1.91206e-10
GO:0005576	extracellular region	cellular_component	Enriched	1.26098e-10	5.46427e-10
# Family:GL3R3868
GO:0003677	DNA binding	molecular_function	Enriched	0.0126876	0.0164938
# Family:GL3C1032
GO:0005739	mitochondrion	cellular_component	Enriched	0.013872	0.0171749
GO:0008233	peptidase activity	molecular_function	Enriched	2.08609e-05	3.87416e-05
# Family:GL3R0174
GO:0016798	hydrolase activity, acting on glycosyl bonds	molecular_function	Enriched	1.75366e-11	1.51984e-10
GO:0016020	membrane	cellular_component	Enriched	0.00264584	0.00404657
GO:0005886	plasma membrane	cellular_component	Enriched	5.29877e-07	1.25244e-06
GO:0007124	pseudohyphal growth	biological_process	Enriched	2.7036e-08	8.78669e-08
# Family:GL3R0084
GO:0006629	lipid metabolic process	biological_process	Enriched	2.96182e-10	1.1001e-09
# Family:GL3R3997
GO:9999999	UNKNOWN	biological_process	Enriched	0.000608184	0.00105419
# Family:GL3C3717
# Family:GL3C0515
GO:0051082	unfolded protein binding	molecular_function	Enriched	3.37704e-11	2.19508e-10
GO:0003729	mRNA binding	molecular_function	Enriched	4.77112e-12	1.24049e-10
GO:0006457	protein folding	biological_process	Enriched	8.18604e-11	4.25674e-10
GO:0003723	RNA binding	molecular_function	Enriched	2.33679e-07	6.07565e-07
GO:0005634	nucleus	cellular_component	Enriched	0.00471991	0.00681765

## Sheet: hansenii
# Family:GL3C4094
# Family:GL3C0018
GO:0003677	DNA binding	molecular_function	Enriched	1.81858e-17	2.27323e-16
GO:0005634	nucleus	cellular_component	Enriched	5.47375e-08	2.88092e-07
# Family:GL3C4095
# Family:GL3C3820
GO:9999999	UNKNOWN	biological_process	Enriched	0.00260155	0.00553521
# Family:GL3C4093
GO:0003677	DNA binding	molecular_function	Enriched	0.0129459	0.020549
# Family:GL3C3189
# Family:GL3C0489
GO:9999999	UNKNOWN	biological_process	Enriched	1.1207e-09	7.47136e-09
# Family:GL3C3935
GO:9999999	UNKNOWN	biological_process	Enriched	0.00983505	0.0178819
# Family:GL3R0383
GO:0016791	phosphatase activity	molecular_function	Enriched	1.5941e-07	7.97049e-07
# Family:GL3R3971
GO:9999999	UNKNOWN	biological_process	Enriched	0.0371645	0.0464556
# Family:GL3C0711
GO:0003677	DNA binding	molecular_function	Enriched	0.000605151	0.0015925
GO:0005975	carbohydrate metabolic process	biological_process	Enriched	1.99525e-05	6.43629e-05
GO:0005634	nucleus	cellular_component	Enriched	0.038044	0.0469679
# Family:GL3C3819
GO:9999999	UNKNOWN	biological_process	Enriched	0.00260155	0.00565554
# Family:GL3R3978
GO:9999999	UNKNOWN	biological_process	Enriched	0.0371645	0.0464556
# Family:GL3R3856
GO:9999999	UNKNOWN	biological_process	Enriched	0.0371645	0.0489007
# Family:GL3R3857
GO:9999999	UNKNOWN	biological_process	Enriched	0.00983505	0.0166696
# Family:GL3C0002
GO:0016020	membrane	cellular_component	Enriched	4.85496e-35	6.93566e-34
GO:0022857	transmembrane transporter activity	molecular_function	Enriched	2.48892e-121	2.48892e-119
GO:0055085	transmembrane transport	biological_process	Enriched	4.34971e-74	1.4499e-72
GO:0005886	plasma membrane	cellular_component	Enriched	2.41522e-53	6.03805e-52
GO:0005624	membrane fraction	cellular_component	Enriched	1.66969e-11	1.39141e-10
GO:0008643	carbohydrate transport	biological_process	Enriched	4.68002e-105	2.34001e-103
# Family:GL3C0008
GO:0005840	ribosome	cellular_component	Enriched	0.000343858	0.000929345
GO:0005737	cytoplasm	cellular_component	Enriched	4.22106e-07	1.83524e-06
GO:0005777	peroxisome	cellular_component	Enriched	8.18368e-12	8.18368e-11
GO:0016491	oxidoreductase activity	molecular_function	Enriched	1.75535e-38	2.92558e-37
# Family:GL3C0171
GO:0006468	protein phosphorylation	biological_process	Enriched	4.45106e-06	1.64854e-05
GO:0016301	kinase activity	molecular_function	Enriched	6.08056e-05	0.000184259
GO:0006887	exocytosis	biological_process	Enriched	0.0101322	0.016887
GO:9999999	UNKNOWN	biological_process	Enriched	2.69561e-06	1.07824e-05
# Family:GL3C3813
# Family:GL3C0175
GO:0005739	mitochondrion	cellular_component	Enriched	2.47487e-05	7.73397e-05
GO:0005737	cytoplasm	cellular_component	Enriched	0.0240803	0.0376255
GO:0016874	ligase activity	molecular_function	Enriched	8.66133e-11	6.66256e-10
GO:0005777	peroxisome	cellular_component	Enriched	2.00657e-09	1.25411e-08
GO:0006629	lipid metabolic process	biological_process	Enriched	1.61111e-12	1.79013e-11
# Family:GL3R0461
GO:0016020	membrane	cellular_component	Enriched	0.00133206	0.00317158
GO:0005794	Golgi apparatus	cellular_component	Enriched	0.000313801	0.000871668
GO:0030427	site of polarized growth	cellular_component	Enriched	5.34106e-08	2.96726e-07
GO:0005886	plasma membrane	cellular_component	Enriched	0.00196721	0.00457491
# Family:GL3C0005
GO:0016491	oxidoreductase activity	molecular_function	Enriched	8.01268e-44	1.60254e-42
# Family:GL3R3851
GO:9999999	UNKNOWN	biological_process	Enriched	0.00983505	0.0166696
# Family:GL3R3614
GO:9999999	UNKNOWN	biological_process	Enriched	0.00983505	0.016957
# Family:GL3C0079
GO:0006468	protein phosphorylation	biological_process	Enriched	4.7173e-10	3.3695e-09
GO:0016301	kinase activity	molecular_function	Enriched	4.04388e-08	2.37876e-07
GO:0006887	exocytosis	biological_process	Enriched	1.06296e-11	9.66328e-11
GO:0005886	plasma membrane	cellular_component	Enriched	1.45178e-05	5.18493e-05
GO:9999999	UNKNOWN	biological_process	Enriched	2.4981e-07	1.18957e-06
# Family:GL3R3960
GO:9999999	UNKNOWN	biological_process	Enriched	0.0371645	0.0482656
# Family:GL3C3854
GO:9999999	UNKNOWN	biological_process	Enriched	0.00983505	0.0185567
# Family:GL3C4088
GO:0003677	DNA binding	molecular_function	Enriched	0.0129459	0.020549
# Family:GL3C4087
# Family:GL3C3942
# Family:GL3C3941
GO:9999999	UNKNOWN	biological_process	Enriched	0.00983505	0.0175626
# Family:GL3C3850
GO:0003677	DNA binding	molecular_function	Enriched	0.00114963	0.00280398
# Family:GL3C3852
# Family:GL3C3715
GO:9999999	UNKNOWN	biological_process	Enriched	0.000687852	0.00171963
# Family:GL3C0410
GO:9999999	UNKNOWN	biological_process	Enriched	0.000181788	0.000519394
# Family:GL3R3622
GO:9999999	UNKNOWN	biological_process	Enriched	0.00260155	0.00541989
# Family:GL3R3966
GO:9999999	UNKNOWN	biological_process	Enriched	0.0371645	0.0470437
# Family:GL3R3965
GO:9999999	UNKNOWN	biological_process	Enriched	0.0371645	0.0476468
# Family:GL3R0575
GO:9999999	UNKNOWN	biological_process	Enriched	0.0371645	0.0495527
# Family:GL3C0081
GO:0006486	protein glycosylation	biological_process	Enriched	4.10495e-07	1.86588e-06
GO:0016020	membrane	cellular_component	Enriched	0.024878	0.0382739
GO:0016757	transferase activity, transferring glycosyl groups	molecular_function	Enriched	2.78115e-06	1.06967e-05
GO:0005794	Golgi apparatus	cellular_component	Enriched	0.00303103	0.00606207
GO:0005975	carbohydrate metabolic process	biological_process	Enriched	1.99525e-05	6.65083e-05
# Family:GL3C3548
GO:9999999	UNKNOWN	biological_process	Enriched	0.000687852	0.00171963
# Family:GL3C3793
GO:9999999	UNKNOWN	biological_process	Enriched	0.00260155	0.00578122
# Family:GL3C3959
# Family:GL3R3752
GO:9999999	UNKNOWN	biological_process	Enriched	0.00260155	0.00530928
# Family:GL3C3914
GO:9999999	UNKNOWN	biological_process	Enriched	0.00983505	0.0182131
# Family:GL3R3758
GO:9999999	UNKNOWN	biological_process	Enriched	0.00260155	0.00530928
# Family:GL3C3158
GO:9999999	UNKNOWN	biological_process	Enriched	0.00608502	0.0119314
# Family:GL3R3447
GO:9999999	UNKNOWN	biological_process	Enriched	0.00983505	0.0172545
# Family:GL3C0909
# Family:GL3C0538
GO:0005975	carbohydrate metabolic process	biological_process	Enriched	1.99525e-05	6.43629e-05
GO:0016853	isomerase activity	molecular_function	Enriched	2.02736e-06	8.44735e-06
# Family:GL3C0533
GO:0016020	membrane	cellular_component	Enriched	0.0117313	0.0192317
GO:0005886	plasma membrane	cellular_component	Enriched	6.12364e-05	0.000180107

## Sheet: kluyveri
# Family:GL3C3704
GO:9999999	UNKNOWN	biological_process	Enriched	0.0137716	0.0175971
# Family:GL3C0583
GO:0016798	hydrolase activity, acting on glycosyl bonds	molecular_function	Enriched	8.49579e-07	3.90806e-06
GO:0005783	endoplasmic reticulum	cellular_component	Enriched	0.000746257	0.00143033
GO:0005618	cell wall	cellular_component	Enriched	9.83551e-07	4.11303e-06
GO:0005975	carbohydrate metabolic process	biological_process	Enriched	2.18228e-05	5.90499e-05
GO:0005576	extracellular region	cellular_component	Enriched	3.32053e-06	1.17496e-05
# Family:GL3R0543
GO:0005933	cellular bud	cellular_component	Enriched	4.22449e-11	3.23877e-10
GO:0005634	nucleus	cellular_component	Enriched	0.00977372	0.0140497
# Family:GL3R0604
GO:0005739	mitochondrion	cellular_component	Enriched	0.013283	0.0179711
GO:0004386	helicase activity	molecular_function	Enriched	7.59393e-06	2.49515e-05
GO:0003677	DNA binding	molecular_function	Enriched	0.000991149	0.00175357
# Family:GL3C0110
GO:0016020	membrane	cellular_component	Enriched	0.000229525	0.000527907
GO:0055085	transmembrane transport	biological_process	Enriched	0.00248263	0.0038067
GO:0005886	plasma membrane	cellular_component	Enriched	0.000361294	0.000755434
# Family:GL3C0733
GO:0016020	membrane	cellular_component	Enriched	0.0410841	0.0497334
GO:0005886	plasma membrane	cellular_component	Enriched	0.000407309	0.000814617
# Family:GL3C0018
GO:0003677	DNA binding	molecular_function	Enriched	1.38342e-12	1.27275e-11
GO:0005634	nucleus	cellular_component	Enriched	1.62843e-05	4.99385e-05
# Family:GL3C0004
GO:0016020	membrane	cellular_component	Enriched	5.58824e-14	6.42648e-13
GO:0006865	amino acid transport	biological_process	Enriched	1.13087e-51	5.20202e-50
GO:0055085	transmembrane transport	biological_process	Enriched	1.22742e-33	2.82306e-32
GO:0005886	plasma membrane	cellular_component	Enriched	5.62791e-28	8.62946e-27
# Family:GL3C0107
GO:0016874	ligase activity	molecular_function	Enriched	0.000992097	0.00169024
# Family:GL3C4401
GO:0005618	cell wall	cellular_component	Enriched	0.000127598	0.000308921
GO:0005576	extracellular region	cellular_component	Enriched	0.000284869	0.000623999
# Family:GL3R3665
GO:9999999	UNKNOWN	biological_process	Enriched	6.36838e-07	3.66182e-06
# Family:GL3C0073
GO:0016020	membrane	cellular_component	Enriched	0.000840169	0.00154591
GO:0055085	transmembrane transport	biological_process	Enriched	1.25759e-08	8.26417e-08
# Family:GL3C3943
GO:0016491	oxidoreductase activity	molecular_function	Enriched	0.00706364	0.0104815
# Family:GL3R4319
GO:9999999	UNKNOWN	biological_process	Enriched	0.0137716	0.0175971
# Family:GL3R0923
GO:0016798	hydrolase activity, acting on glycosyl bonds	molecular_function	Enriched	8.49579e-07	3.90806e-06
GO:0005739	mitochondrion	cellular_component	Enriched	0.013283	0.0179711
GO:0005975	carbohydrate metabolic process	biological_process	Enriched	2.18228e-05	5.90499e-05
GO:0005576	extracellular region	cellular_component	Enriched	3.32053e-06	1.17496e-05
# Family:GL3C3889
GO:0003677	DNA binding	molecular_function	Enriched	7.80917e-05	0.000199568
GO:0005634	nucleus	cellular_component	Enriched	0.0283507	0.0352468
# Family:GL3R4027
GO:9999999	UNKNOWN	biological_process	Enriched	0.00113922	0.00180704
# Family:GL3C0410
GO:9999999	UNKNOWN	biological_process	Enriched	0.00113922	0.00180704

## Sheet: lactis
# Family:GL3R0575
GO:9999999	UNKNOWN	biological_process	Enriched	0.00159876	0.00346397
# Family:GL3C3549
GO:9999999	UNKNOWN	biological_process	Enriched	0.00297581	0.00595161
# Family:GL3C3203
GO:9999999	UNKNOWN	biological_process	Enriched	0.0172598	0.0263973
# Family:GL3R4112
GO:9999999	UNKNOWN	biological_process	Enriched	0.0172598	0.0249308
# Family:GL3R3868
GO:0003677	DNA binding	molecular_function	Enriched	0.0120827	0.0224394
# Family:GL3C3528
GO:0005618	cell wall	cellular_component	Enriched	5.2091e-06	1.93481e-05
GO:0005576	extracellular region	cellular_component	Enriched	1.39345e-05	4.52872e-05
# Family:GL3C3543
GO:9999999	UNKNOWN	biological_process	Enriched	1.15441e-07	6.00291e-07
# Family:GL3C3955
GO:9999999	UNKNOWN	biological_process	Enriched	0.0242909	0.0315782
# Family:GL3R4104
GO:9999999	UNKNOWN	biological_process	Enriched	0.00159876	0.00346397
# Family:GL3C3205
# Family:GL3C4579
# Family:GL3C4543
# Family:GL3R0383
GO:0001403	invasive growth in response to glucose limitation	biological_process	Enriched	0.000509969	0.00147324
GO:0016791	phosphatase activity	molecular_function	Enriched	4.69411e-12	6.10234e-11
GO:0007124	pseudohyphal growth	biological_process	Enriched	0.000689805	0.00179349
# Family:GL3R3212
GO:9999999	UNKNOWN	biological_process	Enriched	1.15441e-07	6.00291e-07
# Family:GL3C3926
GO:0005739	mitochondrion	cellular_component	Enriched	0.0130774	0.0226674
# Family:GL3C0074
GO:0016020	membrane	cellular_component	Enriched	2.54882e-07	1.10449e-06
GO:0055085	transmembrane transport	biological_process	Enriched	3.09712e-17	8.0525e-16
# Family:GL3R4520
GO:9999999	UNKNOWN	biological_process	Enriched	0.0172598	0.0249308
# Family:GL3C4098
GO:9999999	UNKNOWN	biological_process	Enriched	0.0242909	0.0315782
# Family:GL3C0221
GO:9999999	UNKNOWN	biological_process	Enriched	1.15441e-07	7.50364e-07

## Sheet: rouxii
# Family:GL3R0548
GO:9999999	UNKNOWN	biological_process	Enriched	0.000413228	0.000762882
# Family:GL3C4103
GO:9999999	UNKNOWN	biological_process	Enriched	0.000413228	0.000762882
# Family:GL3C4506
GO:9999999	UNKNOWN	biological_process	Enriched	0.00701222	0.00989961
# Family:GL3C0443
GO:0016020	membrane	cellular_component	Enriched	0.00311156	0.0049785
GO:0005618	cell wall	cellular_component	Enriched	2.52078e-11	1.34442e-10
GO:0005576	extracellular region	cellular_component	Enriched	1.64523e-10	7.89708e-10
# Family:GL3C0080
GO:0005739	mitochondrion	cellular_component	Enriched	0.000100009	0.000208714
GO:0016491	oxidoreductase activity	molecular_function	Enriched	3.60992e-08	1.08298e-07
GO:0005634	nucleus	cellular_component	Enriched	0.00431934	0.00668801
# Family:GL3R0925
GO:9999999	UNKNOWN	biological_process	Enriched	9.31638e-13	6.38838e-12
# Family:GL3R0232
GO:0042221	response to chemical stimulus	biological_process	Enriched	6.14991e-14	5.90392e-13
GO:0006979	response to oxidative stress	biological_process	Enriched	3.58745e-14	4.30494e-13
GO:0005777	peroxisome	cellular_component	Enriched	2.07014e-05	4.73174e-05
GO:0016491	oxidoreductase activity	molecular_function	Enriched	7.11425e-07	2.00873e-06
# Family:GL3C0007
GO:0016020	membrane	cellular_component	Enriched	2.93981e-12	1.76389e-11
GO:0055085	transmembrane transport	biological_process	Enriched	5.698e-31	2.73504e-29
GO:0005886	plasma membrane	cellular_component	Enriched	1.04389e-20	1.67022e-19
# Family:GL3C3825
GO:9999999	UNKNOWN	biological_process	Enriched	1.42126e-06	3.79003e-06
# Family:GL3C0186
GO:0016491	oxidoreductase activity	molecular_function	Enriched	3.60992e-08	1.08298e-07
# Family:GL3R0233
GO:9999999	UNKNOWN	biological_process	Enriched	3.12296e-25	7.49509e-24
# Family:GL3C3802
# Family:GL3R3085
GO:0016874	ligase activity	molecular_function	Enriched	2.78126e-05	6.06821e-05
# Family:GL3R0054
GO:0016020	membrane	cellular_component	Enriched	0.000852466	0.0015155
GO:0055085	transmembrane transport	biological_process	Enriched	4.79373e-09	1.64356e-08
GO:0005886	plasma membrane	cellular_component	Enriched	0.00277165	0.00458756
# Family:GL3C0055
GO:0016491	oxidoreductase activity	molecular_function	Enriched	2.30448e-13	1.84359e-12
# Family:GL3C3808
GO:0005783	endoplasmic reticulum	cellular_component	Enriched	0.0158856	0.0206083
GO:0008565	protein transporter activity	molecular_function	Enriched	0.000186959	0.000373918
GO:0005856	cytoskeleton	cellular_component	Enriched	0.00198552	0.00340374
GO:0005794	Golgi apparatus	cellular_component	Enriched	0.0045755	0.00686325
GO:0048193	Golgi vesicle transport	biological_process	Enriched	3.61179e-06	8.66829e-06
# Family:GL3R4324
GO:9999999	UNKNOWN	biological_process	Enriched	0.00701222	0.00961676
# Family:GL3C1145
# Family:GL3R4028
GO:9999999	UNKNOWN	biological_process	Enriched	0.00701222	0.00961676
# Family:GL3C0515
GO:0051082	unfolded protein binding	molecular_function	Enriched	1.86672e-09	7.46687e-09
GO:0003729	mRNA binding	molecular_function	Enriched	5.02476e-10	2.19262e-09
GO:0006457	protein folding	biological_process	Enriched	3.81862e-09	1.40995e-08
GO:0003723	RNA binding	molecular_function	Enriched	2.8125e-06	7.10527e-06
GO:0005634	nucleus	cellular_component	Enriched	0.0120247	0.0160329

## Sheet: thermotolerans
# Family:GL3R3887
GO:9999999	UNKNOWN	biological_process	Enriched	5.73437e-05	0.000111669
# Family:GL3C4023
GO:9999999	UNKNOWN	biological_process	Enriched	0.0107626	0.0147488
# Family:GL3C4283
GO:9999999	UNKNOWN	biological_process	Enriched	0.0107626	0.0142221
# Family:GL3C0009
GO:0016023	cytoplasmic membrane-bounded vesicle	cellular_component	Enriched	1.64294e-14	1.51972e-13
GO:0016020	membrane	cellular_component	Enriched	6.74728e-13	4.99299e-12
GO:0006811	ion transport	biological_process	Enriched	8.45821e-11	3.91192e-10
GO:0006865	amino acid transport	biological_process	Enriched	4.53215e-12	2.79483e-11
GO:0005773	vacuole	cellular_component	Enriched	1.50983e-11	7.98051e-11
GO:0022857	transmembrane transporter activity	molecular_function	Enriched	5.78466e-06	1.25901e-05
GO:0055085	transmembrane transport	biological_process	Enriched	3.87219e-26	1.43271e-24
GO:0005886	plasma membrane	cellular_component	Enriched	1.06852e-06	2.47095e-06
# Family:GL3C0017
GO:0005737	cytoplasm	cellular_component	Enriched	0.0083477	0.0128694
GO:0016491	oxidoreductase activity	molecular_function	Enriched	8.07067e-15	9.95383e-14
GO:0005634	nucleus	cellular_component	Enriched	0.000214831	0.000378511
# Family:GL3R4294
GO:9999999	UNKNOWN	biological_process	Enriched	0.0107626	0.0137316
# Family:GL3C0006
GO:0005783	endoplasmic reticulum	cellular_component	Enriched	0.0371658	0.0458378
GO:0016020	membrane	cellular_component	Enriched	1.27362e-10	5.23598e-10
GO:0006865	amino acid transport	biological_process	Enriched	0.0106804	0.015807
GO:0055085	transmembrane transport	biological_process	Enriched	2.33893e-25	4.32702e-24
GO:0005886	plasma membrane	cellular_component	Enriched	2.58743e-10	8.70317e-10
# Family:GL3C3831
GO:9999999	UNKNOWN	biological_process	Enriched	0.000786582	0.00126537
# Family:GL3R0092
GO:0005777	peroxisome	cellular_component	Enriched	3.1345e-07	7.73177e-07
GO:0003729	mRNA binding	molecular_function	Enriched	9.57244e-10	2.9515e-09
GO:0016491	oxidoreductase activity	molecular_function	Enriched	2.98187e-08	8.48685e-08
GO:0005975	carbohydrate metabolic process	biological_process	Enriched	2.09335e-10	7.74539e-10
GO:0003723	RNA binding	molecular_function	Enriched	6.60232e-06	1.35714e-05
# Family:GL3R0661
# Family:GL3R3973
GO:0016798	hydrolase activity, acting on glycosyl bonds	molecular_function	Enriched	9.72096e-05	0.000179838
# Family:GL3R3664
GO:0005840	ribosome	cellular_component	Enriched	2.8164e-07	7.44333e-07
# Family:GL3R3968
GO:9999999	UNKNOWN	biological_process	Enriched	0.0107626	0.0137316
# Family:GL3R4018
GO:9999999	UNKNOWN	biological_process	Enriched	0.000786582	0.00126537
