# Supplementary material for: Inferring Gene Family Histories in Yeast Identifies Lineage Specific Expansions
Source: PLoS One. 2014 Jun 12;9(6):e99480. doi: 10.1371/journal.pone.0099480 (PMC4055711; doi:10.1371/journal.pone.0099480)
Supplement: File S4 — The functional enrichment of GO slim terms for rapidly contracting families in each species. The file lists the enriched terms, the ontology within GO slim and the raw and corrected P-values. (XLSX) [file pone.0099480.s004.xlsx]

## Sheet: cerevisiae
# Family:GL3C0012
GO:0016020	membrane	cellular_component	Enriched	0.0139492	0.0170491
GO:0008233	peptidase activity	molecular_function	Enriched	5.51907e-13	6.07097e-12
GO:0005886	plasma membrane	cellular_component	Enriched	0.000230867	0.000423256
# Family:GL3C0522
# Family:GL3C0081
GO:0006486	protein glycosylation	biological_process	Enriched	1.2763e-09	7.01965e-09
GO:0016020	membrane	cellular_component	Enriched	0.0083933	0.0115408
GO:0016757	transferase activity, transferring glycosyl groups	molecular_function	Enriched	3.85518e-08	1.41356e-07
GO:0005794	Golgi apparatus	cellular_component	Enriched	0.000125849	0.000276868
GO:0005975	carbohydrate metabolic process	biological_process	Enriched	2.76878e-07	7.61415e-07
# Family:GL3C0080
GO:0016491	oxidoreductase activity	molecular_function	Enriched	0.00327244	0.0051424
# Family:GL3C0026

## Sheet: glabrata
# Family:GL3C0002
GO:0016020	membrane	cellular_component	Enriched	7.31142e-10	2.6587e-09
GO:0022857	transmembrane transporter activity	molecular_function	Enriched	8.32039e-47	3.32815e-45
GO:0055085	transmembrane transport	biological_process	Enriched	6.7616e-26	6.7616e-25
GO:0005624	membrane fraction	cellular_component	Enriched	6.47847e-15	2.87932e-14
GO:0005886	plasma membrane	cellular_component	Enriched	1.39516e-15	6.9758e-15
GO:0008643	carbohydrate transport	biological_process	Enriched	1.72882e-35	3.45764e-34
# Family:GL3C0110
GO:0055085	transmembrane transport	biological_process	Enriched	0.00219877	0.00338273
GO:0005886	plasma membrane	cellular_component	Enriched	0.00632203	0.00936596
# Family:GL3C0026
# Family:GL3C0039
# Family:GL3C0025
GO:0016020	membrane	cellular_component	Enriched	0.000949412	0.00165115
GO:0005886	plasma membrane	cellular_component	Enriched	0.000135096	0.000270192
GO:0055086	nucleobase, nucleoside and nucleotide metabolic process	biological_process	Enriched	2.31326e-09	7.71088e-09
GO:0016887	ATPase activity	molecular_function	Enriched	1.31556e-10	5.26222e-10
# Family:GL3C0009
GO:0016020	membrane	cellular_component	Enriched	0.000949412	0.00165115
GO:0005773	vacuole	cellular_component	Enriched	0.0113288	0.016184
GO:0055085	transmembrane transport	biological_process	Enriched	2.24267e-07	5.98046e-07
GO:0005886	plasma membrane	cellular_component	Enriched	0.000135096	0.000270192
# Family:GL3C0004
GO:0016020	membrane	cellular_component	Enriched	3.41912e-08	9.76891e-08
GO:0006865	amino acid transport	biological_process	Enriched	4.41603e-33	5.88804e-32
GO:0055085	transmembrane transport	biological_process	Enriched	2.39384e-21	1.91507e-20
GO:0005886	plasma membrane	cellular_component	Enriched	5.90213e-16	3.37264e-15
# Family:GL3C0017
GO:0003729	mRNA binding	molecular_function	Enriched	0.00115459	0.00192432
GO:0016491	oxidoreductase activity	molecular_function	Enriched	2.89785e-07	7.24463e-07
GO:0005634	nucleus	cellular_component	Enriched	0.0125735	0.0173427
# Family:GL3C0107
# Family:GL3C0006
GO:0016020	membrane	cellular_component	Enriched	0.000949412	0.0017262
GO:0055085	transmembrane transport	biological_process	Enriched	2.48299e-09	7.63997e-09
GO:0005886	plasma membrane	cellular_component	Enriched	0.000135096	0.000284413
# Family:GL3C0005
GO:0016491	oxidoreductase activity	molecular_function	Enriched	6.42787e-17	4.28524e-16
# Family:GL3C0078
# Family:GL3C0044
GO:0006865	amino acid transport	biological_process	Enriched	6.87209e-05	0.000161696
GO:0055085	transmembrane transport	biological_process	Enriched	0.00219877	0.00338273

## Sheet: gossypii
# Family:GL3C0080
# Family:GL3C0039
GO:0006811	ion transport	biological_process	Enriched	8.37967e-06	2.44103e-05
GO:0016491	oxidoreductase activity	molecular_function	Enriched	0.000141564	0.000305962
GO:0005886	plasma membrane	cellular_component	Enriched	0.000229276	0.000465501
# Family:GL3C0018
GO:0003677	DNA binding	molecular_function	Enriched	6.2934e-06	1.91663e-05
GO:0005634	nucleus	cellular_component	Enriched	0.0129475	0.0197154
# Family:GL3C0017
GO:0016491	oxidoreductase activity	molecular_function	Enriched	0.000141564	0.000305962
# Family:GL3R0103
# Family:GL3C0014
GO:0016491	oxidoreductase activity	molecular_function	Enriched	9.58311e-09	4.93899e-08
# Family:GL3C0044
GO:0006865	amino acid transport	biological_process	Enriched	6.2501e-07	2.46327e-06
GO:0055085	transmembrane transport	biological_process	Enriched	7.81996e-05	0.000209575
# Family:GL3C0377
# Family:GL3R0181
# Family:GL3C0047
# Family:GL3R0547
# Family:GL3C0002
GO:0016020	membrane	cellular_component	Enriched	9.11953e-07	3.39449e-06
GO:0022857	transmembrane transporter activity	molecular_function	Enriched	3.90425e-29	1.30792e-27
GO:0055085	transmembrane transport	biological_process	Enriched	1.05e-16	1.1725e-15
GO:0005624	membrane fraction	cellular_component	Enriched	0.000331482	0.000634552
GO:0005886	plasma membrane	cellular_component	Enriched	6.78518e-11	5.05119e-10
GO:0008643	carbohydrate transport	biological_process	Enriched	1.06103e-17	1.42179e-16
# Family:GL3C0300
# Family:GL3R0426
# Family:GL3C0026
# Family:GL3C0025
GO:0005739	mitochondrion	cellular_component	Enriched	0.0237829	0.0346403
GO:0016020	membrane	cellular_component	Enriched	0.00997163	0.0155372
GO:0005886	plasma membrane	cellular_component	Enriched	0.0133176	0.0198285
GO:0055086	nucleobase, nucleoside and nucleotide metabolic process	biological_process	Enriched	2.43035e-06	8.57019e-06
GO:0016887	ATPase activity	molecular_function	Enriched	3.23044e-07	1.44293e-06
# Family:GL3C0007
GO:0016020	membrane	cellular_component	Enriched	4.92516e-05	0.000137494
GO:0055085	transmembrane transport	biological_process	Enriched	3.11626e-12	2.60987e-11
GO:0005886	plasma membrane	cellular_component	Enriched	4.61672e-09	2.57767e-08
# Family:GL3C0009
GO:0006865	amino acid transport	biological_process	Enriched	9.50217e-05	0.000219533
GO:0005773	vacuole	cellular_component	Enriched	0.00177626	0.00313182
GO:0055085	transmembrane transport	biological_process	Enriched	0.00231795	0.00398212
# Family:GL3C0004
GO:0016020	membrane	cellular_component	Enriched	4.43041e-09	2.69852e-08
GO:0006865	amino acid transport	biological_process	Enriched	2.19195e-34	1.46861e-32
GO:0055085	transmembrane transport	biological_process	Enriched	1.04407e-22	2.33176e-21
GO:0005886	plasma membrane	cellular_component	Enriched	4.22277e-18	7.07315e-17
# Family:GL3C0193
# Family:GL3C0107
# Family:GL3C0005
GO:0016491	oxidoreductase activity	molecular_function	Enriched	6.19969e-13	5.93399e-12
# Family:GL3R0353
# Family:GL3C0078
# Family:GL3R0027
GO:0006486	protein glycosylation	biological_process	Enriched	3.49693e-09	2.34294e-08
GO:0016020	membrane	cellular_component	Enriched	0.00997163	0.0155372
GO:0005794	Golgi apparatus	cellular_component	Enriched	0.000258056	0.000508522
GO:0016757	transferase activity, transferring glycosyl groups	molecular_function	Enriched	6.58387e-08	3.15085e-07
GO:0005975	carbohydrate metabolic process	biological_process	Enriched	3.66067e-07	1.5329e-06
# Family:GL3C0057
GO:0016798	hydrolase activity, acting on glycosyl bonds	molecular_function	Enriched	8.36839e-05	0.000200244
GO:0005618	cell wall	cellular_component	Enriched	7.82849e-05	0.000201734
GO:0005975	carbohydrate metabolic process	biological_process	Enriched	0.000873012	0.00158086
GO:0005576	extracellular region	cellular_component	Enriched	0.000178166	0.000373034
# Family:GL3C0514
# Family:GL3R0049
GO:0006281	DNA repair	biological_process	Enriched	3.26601e-06	1.09411e-05
GO:0003677	DNA binding	molecular_function	Enriched	7.96995e-05	0.000197773
GO:0006974	response to DNA damage stimulus	biological_process	Enriched	6.29029e-06	2.0069e-05
GO:0006310	DNA recombination	biological_process	Enriched	0.000504693	0.000939289
GO:0055086	nucleobase, nucleoside and nucleotide metabolic process	biological_process	Enriched	0.00640444	0.0104658
GO:0016887	ATPase activity	molecular_function	Enriched	0.00239694	0.00401487

## Sheet: hansenii
# Family:GL3C0072
GO:0016874	ligase activity	molecular_function	Enriched	0.000726132	0.00217839

## Sheet: kluyveri
# Family:GL3C0081
GO:0006486	protein glycosylation	biological_process	Enriched	7.92717e-05	0.000257633
GO:0016757	transferase activity, transferring glycosyl groups	molecular_function	Enriched	0.000351141	0.000912966
GO:0005794	Golgi apparatus	cellular_component	Enriched	0.00289716	0.00538044
GO:0005975	carbohydrate metabolic process	biological_process	Enriched	0.000992097	0.00214954
# Family:GL3C0006
GO:0010324	membrane invagination	biological_process	Enriched	0.0109176	0.0157699
GO:0016020	membrane	cellular_component	Enriched	3.46642e-07	1.50211e-06
GO:0006897	endocytosis	biological_process	Enriched	0.0109176	0.0157699
GO:0055085	transmembrane transport	biological_process	Enriched	6.78656e-17	8.82252e-16
GO:0005886	plasma membrane	cellular_component	Enriched	5.42154e-08	3.524e-07

## Sheet: lactis
# Family:GL3C0128
# Family:GL3C0080
# Family:GL3C0110
GO:0055085	transmembrane transport	biological_process	Enriched	0.00483218	0.00845632
GO:0005886	plasma membrane	cellular_component	Enriched	0.00833968	0.0137359
# Family:GL3C0026
# Family:GL3R0426
# Family:GL3C0007
GO:0016020	membrane	cellular_component	Enriched	0.000191981	0.000413497
GO:0055085	transmembrane transport	biological_process	Enriched	3.39971e-10	2.37979e-09
GO:0005886	plasma membrane	cellular_component	Enriched	1.53513e-07	4.77595e-07
# Family:GL3C0025
GO:0016020	membrane	cellular_component	Enriched	0.00270626	0.00541252
GO:0005886	plasma membrane	cellular_component	Enriched	3.92313e-05	9.15397e-05
GO:0055086	nucleobase, nucleoside and nucleotide metabolic process	biological_process	Enriched	5.67137e-08	1.98498e-07
GO:0016887	ATPase activity	molecular_function	Enriched	4.36186e-09	2.03553e-08
# Family:GL3C0037
GO:0016829	lyase activity	molecular_function	Enriched	9.11351e-06	2.55178e-05
# Family:GL3C0004
GO:0016020	membrane	cellular_component	Enriched	1.26048e-09	7.05869e-09
GO:0006865	amino acid transport	biological_process	Enriched	2.27376e-35	6.36653e-34
GO:0055085	transmembrane transport	biological_process	Enriched	6.60986e-23	9.2538e-22
GO:0005886	plasma membrane	cellular_component	Enriched	9.58043e-19	8.94173e-18
# Family:GL3C0017
GO:0003729	mRNA binding	molecular_function	Enriched	2.22606e-05	5.66635e-05
GO:0016491	oxidoreductase activity	molecular_function	Enriched	2.21285e-08	8.85138e-08
GO:0003723	RNA binding	molecular_function	Enriched	0.00461761	0.00861954
GO:0005634	nucleus	cellular_component	Enriched	0.0208748	0.032472
# Family:GL3C0176
# Family:GL3C0078
# Family:GL3C0235

## Sheet: rouxii
# Family:GL3C0002
GO:0016020	membrane	cellular_component	Enriched	4.31036e-08	1.13637e-07
GO:0022857	transmembrane transporter activity	molecular_function	Enriched	9.77973e-41	2.83612e-39
GO:0055085	transmembrane transport	biological_process	Enriched	3.02478e-21	2.19297e-20
GO:0005886	plasma membrane	cellular_component	Enriched	7.43194e-13	2.69408e-12
GO:0008643	carbohydrate transport	biological_process	Enriched	3.04691e-24	2.94535e-23
# Family:GL3C0081
# Family:GL3C0039
GO:0006811	ion transport	biological_process	Enriched	1.1346e-05	2.19356e-05
GO:0016491	oxidoreductase activity	molecular_function	Enriched	0.000273225	0.000495221
GO:0005886	plasma membrane	cellular_component	Enriched	0.000313314	0.000534476
# Family:GL3C0009
GO:0016020	membrane	cellular_component	Enriched	0.000852466	0.00137342
GO:0006865	amino acid transport	biological_process	Enriched	8.73657e-11	2.81512e-10
GO:0005773	vacuole	cellular_component	Enriched	1.48592e-07	3.31475e-07
GO:0055085	transmembrane transport	biological_process	Enriched	3.86374e-07	8.00347e-07
# Family:GL3C0018
GO:0003677	DNA binding	molecular_function	Enriched	0.000897254	0.00136949
# Family:GL3C0004
GO:0016020	membrane	cellular_component	Enriched	9.72944e-08	2.35128e-07
GO:0006865	amino acid transport	biological_process	Enriched	2.45146e-29	3.55462e-28
GO:0055085	transmembrane transport	biological_process	Enriched	3.29033e-19	1.90839e-18
GO:0005886	plasma membrane	cellular_component	Enriched	6.14919e-15	2.54752e-14
# Family:GL3C0017
GO:0003729	mRNA binding	molecular_function	Enriched	0.00220576	0.00319835
GO:0016491	oxidoreductase activity	molecular_function	Enriched	3.60992e-08	1.04688e-07
GO:0005634	nucleus	cellular_component	Enriched	0.0252757	0.0349046
# Family:GL3C0156
# Family:GL3C0107
# Family:GL3C0005
GO:0016491	oxidoreductase activity	molecular_function	Enriched	2.8117e-17	1.35899e-16
# Family:GL3R0353
# Family:GL3C0215
# Family:GL3C0074

## Sheet: thermotolerans
# Family:GL3R0082
# Family:GL3C0012
GO:0008233	peptidase activity	molecular_function	Enriched	2.58215e-07	1.23943e-06
GO:0005886	plasma membrane	cellular_component	Enriched	0.0167912	0.0201494
# Family:GL3R0027
GO:0006486	protein glycosylation	biological_process	Enriched	1.41459e-11	3.39501e-10
GO:0016020	membrane	cellular_component	Enriched	0.00299403	0.00449105
GO:0016757	transferase activity, transferring glycosyl groups	molecular_function	Enriched	7.32255e-10	8.78706e-09
GO:0005794	Golgi apparatus	cellular_component	Enriched	1.05464e-05	2.81237e-05
GO:0005975	carbohydrate metabolic process	biological_process	Enriched	9.86007e-09	7.88805e-08
# Family:GL3C0110
GO:0016020	membrane	cellular_component	Enriched	0.0404436	0.0462213
# Family:GL3C0086
# Family:GL3C0025
GO:0016020	membrane	cellular_component	Enriched	0.011007	0.0139035
GO:0055086	nucleobase, nucleoside and nucleotide metabolic process	biological_process	Enriched	1.92747e-06	7.70989e-06
GO:0016887	ATPase activity	molecular_function	Enriched	2.58215e-07	1.23943e-06
# Family:GL3R0023
GO:0005198	structural molecule activity	molecular_function	Enriched	1.73055e-05	4.15331e-05
GO:0016020	membrane	cellular_component	Enriched	0.00299403	0.00449105
GO:0055086	nucleobase, nucleoside and nucleotide metabolic process	biological_process	Enriched	0.0093305	0.0124407
GO:0003924	GTPase activity	molecular_function	Enriched	0.00156537	0.00288991
# Family:GL3R0049
GO:0006281	DNA repair	biological_process	Enriched	2.45827e-06	8.42835e-06
GO:0003677	DNA binding	molecular_function	Enriched	7.36129e-05	0.00016061
GO:0006974	response to DNA damage stimulus	biological_process	Enriched	5.10763e-06	1.53229e-05
GO:0006310	DNA recombination	biological_process	Enriched	0.000433103	0.000866205
GO:0055086	nucleobase, nucleoside and nucleotide metabolic process	biological_process	Enriched	0.00571675	0.00807071
GO:0016887	ATPase activity	molecular_function	Enriched	0.00214524	0.00367755
