# Supplementary material for: Inferring Gene Family Histories in Yeast Identifies Lineage Specific Expansions
Source: PLoS One. 2014 Jun 12;9(6):e99480. doi: 10.1371/journal.pone.0099480 (PMC4055711; doi:10.1371/journal.pone.0099480)
Supplement: File S5 — Expanding families in S. cerevisiae and C. glabrata that contain whole genome duplicates. (TXT) [file pone.0099480.s005.txt]

#S. cerevisiae expanding families containing WGDs
GL3C0002	SACE0B07920(YBR241C)	SACE0B09152(YBR298C)	SACE0D00132(YDL247W)	SACE0D00176(YDL245C)	SACE0D01144(YDL199C)	SACE0D01232(YDL194W)	SACE0D02354(YDL138W)	SACE0D12694(YDR342C)	SACE0D12716(YDR343C)	SACE0D12738(YDR345C)	SACE0D13750(YDR387C)	SACE0D15994(YDR497C)	SACE0D16852(YDR536W)	SACE0E00286(YEL069C)	SACE0F00704(YFL040W)	SACE0F01342(YFL011W)	SACE0G03498(YGL104C)	SACE0G12364(YGR289C)	SACE0H03542(YHR092C)	SACE0H03564(YHR094C)	SACE0H03586(YHR096C)	SACE0J00198(YJL219W)	SACE0J00286(YJL214W)	SACE0J08382(YJR158W)	SACE0J08426(YJR160C)	SACE0L03234(YLR081W)	SACE0M03322(YMR011W)	SACE0N00484(YNL318C)	SACE0N08998(YNR072W)	SACE0O00352(YOL156W)	SACE0O01474(YOL103W)
GL3C0003	SACE0B08448(YBR264C)	SACE0C02200(YCR027C)	SACE0E02684(YER031C)	SACE0F00748(YFL038C)	SACE0F01474(YFL005W)	SACE0G01254(YGL210W)	SACE0G09262(YGR152C)	SACE0H01848(YHR022C)	SACE0I01298(YIL118W)	SACE0K05368(YKR014C)	SACE0K06248(YKR055W)	SACE0L12803(YLR229C)	SACE0L13441(YLR262C)	SACE0L14145(YLR293C)	SACE0M01628(YML064C)	SACE0M03080(YML001W)	SACE0N00792(YNL304W)	SACE0N03388(YNL180C)	SACE0N05060(YNL098C)	SACE0N05214(YNL093W)	SACE0N05280(YNL090W)	SACE0O05896(YOR089C)	SACE0O06160(YOR101W)	SACE0O07942(YOR185C)	SACE0P09768(YPR165W)
GL3C0005	SACE0A00330(YAL061W)	SACE0A00352(YAL060W)	SACE0B01012(YBL069W)	SACE0B03564(YBR046C)	SACE0B05720(YBR145W)	SACE0C03740(YCR102C)	SACE0C03784(YCR105W)	SACE0D00154(YDL246C)	SACE0D01760(YDL168W)	SACE0E04488(YER101C)	SACE0J08404(YJR159W)	SACE0L03014(YLR070C)	SACE0L17819(YLR460C)	SACE0M00154(YML131W)	SACE0M05104(YMR083W)	SACE0M06666(YMR152W)	SACE0M10318(YMR303C)	SACE0M10670(YMR318C)	SACE0N04312(YNL134C)	SACE0O01892(YOL086C)
GL3C0009	SACE0B09020(YBR293W)	SACE0C00110(YCL073C)	SACE0C00132(YCL069W)	SACE0D07920(YDR119W)	SACE0E00330(YEL065W)	SACE0G11000(YGR224W)	SACE0H00198(YHL047C)	SACE0H00308(YHL040C)	SACE0K07392(YKR105C)	SACE0K07414(YKR106W)	SACE0M00462(YML116W)	SACE0M05214(YMR088C)	SACE0M09768(YMR279C)	SACE0O00308(YOL158C)	SACE0O12012(YOR378W)	SACE0P10472(YPR198W)
GL3C0011	SACE0A01078(YAL026C)	SACE0D06138(YDR038C)	SACE0D06160(YDR039C)	SACE0D06182(YDR040C)	SACE0D07414(YDR093W)	SACE0E01166(YEL031W)	SACE0E06028(YER166W)	SACE0G02200(YGL167C)	SACE0G05676(YGL008C)	SACE0G05764(YGL006W)	SACE0I02794(YIL048W)	SACE0M06930(YMR162C)	SACE0O10208(YOR291W)	SACE0P05456(YPL036W)
GL3C0013	SACE0B06732(YBR192W)	SACE0E01760(YEL006W)	SACE0I00946(YIL134W)	SACE0I03784(YIL006W)	SACE0J01936(YJL133W)	SACE0J06974(YJR095W)	SACE0K06182(YKR052C)	SACE0M07040(YMR166C)	SACE0N07282(YNL003C)	SACE0O08712(YOR222W)	SACE0P03322(YPL134C)	SACE0P06666(YPR021C)
GL3C0016	SACE0A01540(YAL005C)	SACE0B00880(YBL075C)	SACE0B06270(YBR169C)	SACE0D00506(YDL229W)	SACE0E01188(YEL030W)	SACE0E04532(YER103W)	SACE0H02838(YHR064C)	SACE0J04290(YJL034W)	SACE0J05808(YJR045C)	SACE0L00968(YLL024C)	SACE0L15839(YLR369W)	SACE0N02838(YNL209W)	SACE0P03960(YPL106C)
GL3C0024	SACE0C03036(YCR069W)	SACE0D08624(YDR155C)	SACE0D11792(YDR304C)	SACE0H02684(YHR057C)	SACE0J05544(YJR032W)	SACE0L12517(YLR216C)	SACE0M01298(YML078W)	SACE0N07942(YNR028W)
GL3C0227	SACE0D12232(YDR321W)	SACE0H04532(YHR139C)	SACE0L10625(YLR160C)	SACE0L10823(YLR160C)	SACE0L11043(YLR160C)	SACE0L11241(YLR160C)	SACE0N03762(YNL160W)
GL3C0502	SACE0G11616(YGR254W)	SACE0H05346(YHR174W)	SACE0M10758(YMR323W)	SACE0O12320(YPL281C)	SACE0P00154(YPL281C)
GL3C4395	SACE0M07788(YMR195W)	SACE0P00770(YPL250C)
GL3R0027	SACE0B06930(YBR199W)	SACE0B07106(YBR205W)	SACE0D15708(YDR483W)	SACE0I02068(YIL085C)	SACE0J01782(YJL139C)	SACE0K06380(YKR061W)	SACE0N06688(YNL029C)	SACE0O06116(YOR099W)	SACE0P05082(YPL053C)
GL3R0259	SACE0F02706(YFR040W)	SACE0G00858(YGL229C)	SACE0J02750(YJL098W)	SACE0K05698(YKR028W)
GL3R0273	SACE0J02728(YJL099W)	SACE0K05676(YKR027W)	SACE0M08734(YMR237W)	SACE0O10428(YOR299W)
GL3R0671	SACE0H06424(YHR216W)	SACE0L17225(YLR432W)	SACE0M01826(YML056C)
#C. glabrata expanding families containing WGDs
GL3C0277	CAGL0B04301(YBR028C)	CAGL0F09075(YHR205W)	CAGL0K03399(YKL126W)	CAGL0K07458(YMR104C)
