# Supplementary material for: Inferring Gene Family Histories in Yeast Identifies Lineage Specific Expansions
Source: PLoS One. 2014 Jun 12;9(6):e99480. doi: 10.1371/journal.pone.0099480 (PMC4055711; doi:10.1371/journal.pone.0099480)
Supplement: File S6 — The list of 2324 common genes used to infer the branch lengths on the yeast phylogeny. (TXT) [file pone.0099480.s006.txt]

YAL001C
YAL002W
YAL003W
YAL009W
YAL010C
YAL011W
YAL012W
YAL013W
YAL014C
YAL020C
YAL022C
YAL024C
YAL026C
YAL032C
YAL033W
YAL034W-A
YAL035W
YAL036C
YAL039C
YAL041W
YAL042W
YAL043C
YAL044C
YAL044W-A
YAL046C
YAL048C
YAR003W
YAR007C
YAR008W
YAR014C
YAR015W
YAR018C
YAR019C
YBL001C
YBL004W
YBL007C
YBL008W
YBL013W
YBL015W
YBL016W
YBL019W
YBL020W
YBL023C
YBL024W
YBL026W
YBL029W
YBL033C
YBL034C
YBL035C
YBL036C
YBL037W
YBL038W
YBL040C
YBL041W
YBL047C
YBL050W
YBL052C
YBL055C
YBL057C
YBL058W
YBL059C-A
YBL071W-A
YBL074C
YBL076C
YBL078C
YBL079W
YBL080C
YBL082C
YBL084C
YBL086C
YBL088C
YBL092W
YBL093C
YBL099W
YBL104C
YBL105C
YBL107C
YBR003W
YBR004C
YBR007C
YBR017C
YBR029C
YBR030W
YBR031W
YBR035C
YBR037C
YBR038W
YBR039W
YBR040W
YBR041W
YBR042C
YBR053C
YBR055C
YBR058C
YBR060C
YBR061C
YBR065C
YBR070C
YBR073W
YBR074W
YBR079C
YBR081C
YBR082C
YBR086C
YBR087W
YBR088C
YBR095C
YBR097W
YBR101C
YBR102C
YBR103W
YBR105C
YBR106W
YBR110W
YBR111C
YBR111W-A
YBR115C
YBR121C
YBR122C
YBR123C
YBR126C
YBR127C
YBR133C
YBR135W
YBR136W
YBR141C
YBR142W
YBR143C
YBR146W
YBR151W
YBR153W
YBR154C
YBR155W
YBR156C
YBR162C
YBR164C
YBR166C
YBR167C
YBR170C
YBR171W
YBR173C
YBR175W
YBR176W
YBR179C
YBR180W
YBR185C
YBR187W
YBR192W
YBR193C
YBR196C
YBR202W
YBR204C
YBR213W
YBR215W
YBR217W
YBR220C
YBR223C
YBR228W
YBR231C
YBR234C
YBR235W
YBR236C
YBR237W
YBR243C
YBR245C
YBR246W
YBR247C
YBR248C
YBR249C
YBR251W
YBR252W
YBR254C
YBR255W
YBR256C
YBR257W
YBR260C
YBR261C
YBR265W
YBR267W
YBR268W
YBR269C
YBR274W
YBR279W
YBR280C
YBR281C
YBR282W
YBR286W
YBR288C
YBR289W
YBR290W
YBR291C
YCL004W
YCL008C
YCL009C
YCL010C
YCL014W
YCL016C
YCL018W
YCL029C
YCL030C
YCL031C
YCL032W
YCL033C
YCL034W
YCL045C
YCL052C
YCL054W
YCL055W
YCL057C-A
YCL059C
YCL061C
YCR002C
YCR003W
YCR008W
YCR012W
YCR015C
YCR024C
YCR032W
YCR033W
YCR035C
YCR036W
YCR042C
YCR046C
YCR047C
YCR051W
YCR053W
YCR057C
YCR059C
YCR061W
YCR063W
YCR065W
YCR066W
YCR068W
YCR077C
YCR079W
YCR081W
YCR087C-A
YCR088W
YCR090C
YCR092C
YCR093W
YCR094W
YCR095C
YDL001W
YDL002C
YDL003W
YDL004W
YDL007W
YDL008W
YDL014W
YDL015C
YDL017W
YDL028C
YDL030W
YDL031W
YDL033C
YDL040C
YDL043C
YDL045C
YDL045W-A
YDL051W
YDL054C
YDL056W
YDL057W
YDL060W
YDL063C
YDL064W
YDL065C
YDL066W
YDL067C
YDL072C
YDL074C
YDL076C
YDL077C
YDL081C
YDL084W
YDL086W
YDL087C
YDL090C
YDL091C
YDL098C
YDL100C
YDL102W
YDL104C
YDL107W
YDL108W
YDL111C
YDL112W
YDL113C
YDL116W
YDL117W
YDL119C
YDL120W
YDL122W
YDL125C
YDL126C
YDL133W
YDL134C
YDL140C
YDL141W
YDL142C
YDL143W
YDL145C
YDL147W
YDL148C
YDL149W
YDL150W
YDL153C
YDL156W
YDL157C
YDL160C
YDL164C
YDL165W
YDL166C
YDL167C
YDL171C
YDL178W
YDL183C
YDL185W
YDL190C
YDL195W
YDL198C
YDL201W
YDL202W
YDL203C
YDL205C
YDL207W
YDL208W
YDL212W
YDL213C
YDL215C
YDL216C
YDL217C
YDL219W
YDL226C
YDL234C
YDR002W
YDR004W
YDR005C
YDR006C
YDR007W
YDR013W
YDR017C
YDR020C
YDR021W
YDR023W
YDR027C
YDR041W
YDR044W
YDR045C
YDR047W
YDR049W
YDR054C
YDR057W
YDR058C
YDR060W
YDR062W
YDR063W
YDR064W
YDR067C
YDR068W
YDR071C
YDR074W
YDR075W
YDR079W
YDR080W
YDR083W
YDR084C
YDR087C
YDR088C
YDR091C
YDR092W
YDR100W
YDR101C
YDR103W
YDR105C
YDR108W
YDR115W
YDR116C
YDR117C
YDR118W
YDR120C
YDR121W
YDR126W
YDR128W
YDR132C
YDR140W
YDR141C
YDR142C
YDR145W
YDR150W
YDR151C
YDR152W
YDR158W
YDR159W
YDR161W
YDR162C
YDR164C
YDR165W
YDR166C
YDR167W
YDR168W
YDR169C
YDR172W
YDR173C
YDR175C
YDR176W
YDR180W
YDR181C
YDR188W
YDR189W
YDR190C
YDR194C
YDR196C
YDR198C
YDR204W
YDR205W
YDR208W
YDR211W
YDR212W
YDR214W
YDR217C
YDR221W
YDR226W
YDR229W
YDR231C
YDR234W
YDR236C
YDR237W
YDR238C
YDR243C
YDR246W
YDR248C
YDR253C
YDR254W
YDR255C
YDR257C
YDR258C
YDR262W
YDR264C
YDR265W
YDR266C
YDR267C
YDR268W
YDR282C
YDR283C
YDR289C
YDR291W
YDR292C
YDR293C
YDR296W
YDR297W
YDR298C
YDR299W
YDR301W
YDR302W
YDR305C
YDR306C
YDR308C
YDR311W
YDR313C
YDR316W
YDR318W
YDR319C
YDR320C-A
YDR320C
YDR322C-A
YDR322W
YDR323C
YDR324C
YDR325W
YDR328C
YDR330W
YDR331W
YDR332W
YDR333C
YDR334W
YDR335W
YDR336W
YDR337W
YDR339C
YDR346C
YDR347W
YDR354W
YDR359C
YDR361C
YDR362C
YDR364C
YDR365C
YDR372C
YDR373W
YDR374C
YDR375C
YDR376W
YDR377W
YDR379C-A
YDR381W
YDR386W
YDR392W
YDR393W
YDR394W
YDR397C
YDR404C
YDR405W
YDR407C
YDR408C
YDR412W
YDR414C
YDR416W
YDR419W
YDR424C
YDR427W
YDR429C
YDR430C
YDR435C
YDR437W
YDR440W
YDR443C
YDR448W
YDR449C
YDR454C
YDR456W
YDR457W
YDR459C
YDR460W
YDR462W
YDR465C
YDR468C
YDR469W
YDR470C
YDR472W
YDR473C
YDR477W
YDR479C
YDR484W
YDR485C
YDR486C
YDR487C
YDR489W
YDR493W
YDR495C
YDR496C
YDR498C
YDR510W
YDR511W
YDR512C
YDR517W
YDR527W
YDR529C
YDR531W
YEL002C
YEL003W
YEL009C
YEL011W
YEL012W
YEL013W
YEL015W
YEL020W-A
YEL024W
YEL026W
YEL027W
YEL029C
YEL031W
YEL032W
YEL037C
YEL038W
YEL044W
YEL050C
YEL051W
YEL053C
YEL055C
YEL058W
YEL062W
YER002W
YER003C
YER006W
YER007C-A
YER007W
YER009W
YER010C
YER012W
YER014W
YER016W
YER019W
YER020W
YER021W
YER022W
YER023W
YER025W
YER026C
YER029C
YER036C
YER041W
YER043C
YER044C
YER047C
YER048W-A
YER049W
YER050C
YER051W
YER052C
YER055C
YER058W
YER061C
YER065C
YER068W
YER069W
YER072W
YER078C
YER080W
YER082C
YER086W
YER087W
YER090W
YER091C
YER093C-A
YER093C
YER094C
YER095W
YER110C
YER112W
YER118C
YER122C
YER124C
YER126C
YER127W
YER128W
YER133W
YER134C
YER136W
YER140W
YER141W
YER143W
YER146W
YER148W
YER151C
YER154W
YER155C
YER156C
YER157W
YER159C
YER162C
YER163C
YER164W
YER166W
YER168C
YER169W
YER170W
YER171W
YER172C
YER173W
YER182W
YER183C
YFL001W
YFL002C
YFL004W
YFL005W
YFL008W
YFL013C
YFL016C
YFL018C
YFL022C
YFL024C
YFL026W
YFL027C
YFL028C
YFL029C
YFL031W
YFL034C-B
YFL034W
YFL038C
YFL044C
YFL045C
YFL046W
YFR001W
YFR003C
YFR005C
YFR010W
YFR011C
YFR019W
YFR021W
YFR025C
YFR027W
YFR028C
YFR029W
YFR030W
YFR031C
YFR038W
YFR041C
YFR045W
YFR048W
YFR050C
YFR051C
YFR052W
YGL001C
YGL003C
YGL006W
YGL008C
YGL009C
YGL010W
YGL011C
YGL012W
YGL016W
YGL017W
YGL018C
YGL019W
YGL022W
YGL026C
YGL027C
YGL030W
YGL043W
YGL044C
YGL045W
YGL047W
YGL048C
YGL058W
YGL059W
YGL064C
YGL065C
YGL068W
YGL070C
YGL073W
YGL078C
YGL083W
YGL084C
YGL085W
YGL086W
YGL087C
YGL091C
YGL092W
YGL093W
YGL094C
YGL095C
YGL099W
YGL100W
YGL103W
YGL106W
YGL110C
YGL111W
YGL114W
YGL116W
YGL119W
YGL122C
YGL123W
YGL124C
YGL125W
YGL127C
YGL129C
YGL130W
YGL133W
YGL137W
YGL141W
YGL142C
YGL143C
YGL148W
YGL150C
YGL151W
YGL153W
YGL154C
YGL155W
YGL161C
YGL163C
YGL169W
YGL171W
YGL172W
YGL174W
YGL180W
YGL184C
YGL187C
YGL191W
YGL192W
YGL195W
YGL198W
YGL200C
YGL201C
YGL203C
YGL206C
YGL207W
YGL211W
YGL212W
YGL213C
YGL215W
YGL220W
YGL221C
YGL224C
YGL225W
YGL227W
YGL231C
YGL232W
YGL233W
YGL234W
YGL236C
YGL237C
YGL238W
YGL240W
YGL241W
YGL242C
YGL243W
YGL244W
YGL245W
YGL247W
YGL248W
YGR001C
YGR002C
YGR005C
YGR006W
YGR007W
YGR009C
YGR013W
YGR014W
YGR020C
YGR021W
YGR024C
YGR028W
YGR029W
YGR033C
YGR034W
YGR036C
YGR046W
YGR047C
YGR054W
YGR057C
YGR058W
YGR061C
YGR062C
YGR063C
YGR076C
YGR078C
YGR080W
YGR082W
YGR083C
YGR090W
YGR091W
YGR093W
YGR094W
YGR095C
YGR096W
YGR098C
YGR099W
YGR101W
YGR103W
YGR104C
YGR105W
YGR111W
YGR113W
YGR116W
YGR119C
YGR123C
YGR125W
YGR127W
YGR128C
YGR135W
YGR144W
YGR145W
YGR147C
YGR149W
YGR150C
YGR155W
YGR157W
YGR158C
YGR163W
YGR165W
YGR167W
YGR170W
YGR171C
YGR172C
YGR173W
YGR174C
YGR175C
YGR178C
YGR181W
YGR183C
YGR185C
YGR186W
YGR187C
YGR188C
YGR193C
YGR194C
YGR195W
YGR198W
YGR200C
YGR202C
YGR205W
YGR207C
YGR208W
YGR210C
YGR211W
YGR215W
YGR216C
YGR217W
YGR220C
YGR223C
YGR225W
YGR227W
YGR231C
YGR232W
YGR233C
YGR243W
YGR244C
YGR245C
YGR246C
YGR247W
YGR253C
YGR255C
YGR257C
YGR258C
YGR261C
YGR262C
YGR264C
YGR267C
YGR270W
YGR271C-A
YGR271W
YGR274C
YGR276C
YGR277C
YGR278W
YGR280C
YGR284C
YGR285C
YHL002W
YHL004W
YHL008C
YHL011C
YHL013C
YHL015W
YHL022C
YHL024W
YHL027W
YHL029C
YHL030W
YHL031C
YHL032C
YHR001W
YHR002W
YHR004C
YHR005C
YHR009C
YHR010W
YHR011W
YHR012W
YHR013C
YHR018C
YHR019C
YHR020W
YHR023W
YHR024C
YHR025W
YHR026W
YHR027C
YHR028C
YHR034C
YHR036W
YHR037W
YHR038W
YHR039C-A
YHR039C
YHR040W
YHR041C
YHR042W
YHR045W
YHR050W
YHR051W
YHR058C
YHR059W
YHR062C
YHR063C
YHR064C
YHR065C
YHR067W
YHR068W
YHR069C
YHR070W
YHR071W
YHR072W-A
YHR072W
YHR073W
YHR074W
YHR075C
YHR076W
YHR077C
YHR078W
YHR079C
YHR083W
YHR085W
YHR088W
YHR089C
YHR090C
YHR098C
YHR099W
YHR100C
YHR102W
YHR108W
YHR109W
YHR111W
YHR116W
YHR119W
YHR120W
YHR121W
YHR122W
YHR132C
YHR140W
YHR142W
YHR143W-A
YHR144C
YHR147C
YHR148W
YHR150W
YHR151C
YHR156C
YHR161C
YHR164C
YHR165C
YHR166C
YHR168W
YHR169W
YHR171W
YHR172W
YHR175W
YHR181W
YHR183W
YHR186C
YHR187W
YHR188C
YHR190W
YHR191C
YHR193C
YHR200W
YHR202W
YHR204W
YHR205W
YIL002C
YIL004C
YIL007C
YIL008W
YIL010W
YIL019W
YIL020C
YIL021W
YIL022W
YIL026C
YIL031W
YIL034C
YIL038C
YIL039W
YIL043C
YIL044C
YIL048W
YIL049W
YIL056W
YIL061C
YIL062C
YIL063C
YIL064W
YIL065C
YIL067C
YIL068C
YIL070C
YIL075C
YIL076W
YIL078W
YIL083C
YIL084C
YIL087C
YIL090W
YIL091C
YIL093C
YIL094C
YIL096C
YIL097W
YIL098C
YIL099W
YIL101C
YIL103W
YIL104C
YIL106W
YIL108W
YIL110W
YIL112W
YIL116W
YIL118W
YIL125W
YIL128W
YIL129C
YIL133C
YIL138C
YIL140W
YIL142W
YIL143C
YIL144W
YIL145C
YIL153W
YIL155C
YIL157C
YIR002C
YIR004W
YIR005W
YIR006C
YIR008C
YIR011C
YIR012W
YIR015W
YIR022W
YIR026C
YIR034C
YJL001W
YJL002C
YJL003W
YJL004C
YJL005W
YJL008C
YJL010C
YJL011C
YJL012C
YJL014W
YJL024C
YJL025W
YJL026W
YJL029C
YJL030W
YJL033W
YJL034W
YJL035C
YJL036W
YJL039C
YJL046W
YJL049W
YJL050W
YJL053W
YJL054W
YJL057C
YJL059W
YJL062W
YJL063C
YJL068C
YJL069C
YJL071W
YJL072C
YJL073W
YJL074C
YJL080C
YJL081C
YJL083W
YJL084C
YJL090C
YJL091C
YJL096W
YJL101C
YJL102W
YJL104W
YJL106W
YJL108C
YJL109C
YJL111W
YJL115W
YJL121C
YJL123C
YJL125C
YJL128C
YJL130C
YJL140W
YJL143W
YJL148W
YJL154C
YJL155C
YJL156C
YJL166W
YJL167W
YJL176C
YJL178C
YJL180C
YJL183W
YJL187C
YJL194W
YJL197W
YJL200C
YJL201W
YJL203W
YJL204C
YJL208C
YJR002W
YJR005W
YJR006W
YJR007W
YJR008W
YJR010C-A
YJR010W
YJR013W
YJR014W
YJR017C
YJR024C
YJR033C
YJR034W
YJR035W
YJR036C
YJR041C
YJR042W
YJR046W
YJR048W
YJR050W
YJR052W
YJR055W
YJR057W
YJR058C
YJR060W
YJR062C
YJR063W
YJR064W
YJR065C
YJR067C
YJR068W
YJR069C
YJR070C
YJR072C
YJR073C
YJR074W
YJR075W
YJR080C
YJR084W
YJR085C
YJR088C
YJR091C
YJR093C
YJR095W
YJR097W
YJR101W
YJR102C
YJR104C
YJR105W
YJR109C
YJR110W
YJR112W
YJR113C
YJR117W
YJR118C
YJR121W
YJR122W
YJR123W
YJR125C
YJR129C
YJR131W
YJR132W
YJR134C
YJR135W-A
YJR137C
YJR138W
YJR139C
YJR140C
YJR141W
YJR142W
YJR143C
YJR144W
YKL001C
YKL002W
YKL003C
YKL006C-A
YKL007W
YKL009W
YKL010C
YKL012W
YKL013C
YKL014C
YKL016C
YKL017C
YKL018W
YKL019W
YKL021C
YKL022C
YKL024C
YKL025C
YKL027W
YKL028W
YKL029C
YKL033W-A
YKL033W
YKL035W
YKL041W
YKL045W
YKL047W
YKL049C
YKL053C-A
YKL056C
YKL057C
YKL058W
YKL059C
YKL060C
YKL064W
YKL067W
YKL069W
YKL073W
YKL074C
YKL078W
YKL080W
YKL082C
YKL086W
YKL087C
YKL090W
YKL092C
YKL099C
YKL101W
YKL104C
YKL110C
YKL113C
YKL114C
YKL116C
YKL117W
YKL120W
YKL124W
YKL125W
YKL134C
YKL135C
YKL137W
YKL138C
YKL139W
YKL142W
YKL143W
YKL144C
YKL145W
YKL149C
YKL150W
YKL151C
YKL154W
YKL155C
YKL160W
YKL165C
YKL167C
YKL170W
YKL172W
YKL175W
YKL178C
YKL179C
YKL181W
YKL184W
YKL186C
YKL188C
YKL189W
YKL190W
YKL191W
YKL194C
YKL195W
YKL196C
YKL197C
YKL203C
YKL205W
YKL206C
YKL207W
YKL210W
YKL211C
YKL212W
YKL213C
YKR002W
YKR006C
YKR008W
YKR016W
YKR017C
YKR023W
YKR024C
YKR025W
YKR026C
YKR028W
YKR029C
YKR030W
YKR031C
YKR035W-A
YKR038C
YKR043C
YKR048C
YKR051W
YKR052C
YKR054C
YKR055W
YKR062W
YKR063C
YKR065C
YKR068C
YKR071C
YKR074W
YKR079C
YKR080W
YKR081C
YKR082W
YKR083C
YKR084C
YKR085C
YKR086W
YKR088C
YKR090W
YKR092C
YKR095W-A
YKR095W
YKR097W
YLL001W
YLL002W
YLL004W
YLL007C
YLL008W
YLL011W
YLL014W
YLL018C-A
YLL018C
YLL019C
YLL026W
YLL031C
YLL032C
YLL034C
YLL035W
YLL036C
YLL039C
YLL040C
YLL050C
YLR001C
YLR002C
YLR003C
YLR005W
YLR006C
YLR008C
YLR009W
YLR015W
YLR017W
YLR022C
YLR023C
YLR025W
YLR026C
YLR033W
YLR038C
YLR045C
YLR050C
YLR051C
YLR055C
YLR056W
YLR058C
YLR059C
YLR060W
YLR063W
YLR065C
YLR066W
YLR069C
YLR071C
YLR074C
YLR075W
YLR077W
YLR078C
YLR084C
YLR085C
YLR086W
YLR087C
YLR088W
YLR093C
YLR100W
YLR103C
YLR104W
YLR105C
YLR106C
YLR107W
YLR113W
YLR114C
YLR115W
YLR116W
YLR117C
YLR118C
YLR127C
YLR128W
YLR129W
YLR133W
YLR143W
YLR145W
YLR147C
YLR148W
YLR149C
YLR163C
YLR166C
YLR167W
YLR168C
YLR172C
YLR175W
YLR178C
YLR181C
YLR182W
YLR188W
YLR191W
YLR192C
YLR193C
YLR195C
YLR196W
YLR197W
YLR200W
YLR201C
YLR203C
YLR205C
YLR207W
YLR209C
YLR212C
YLR220W
YLR223C
YLR234W
YLR239C
YLR240W
YLR242C
YLR243W
YLR244C
YLR245C
YLR246W
YLR259C
YLR262C
YLR270W
YLR272C
YLR274W
YLR275W
YLR276C
YLR281C
YLR283W
YLR285W
YLR289W
YLR290C
YLR292C
YLR304C
YLR305C
YLR306W
YLR309C
YLR312W-A
YLR314C
YLR316C
YLR318W
YLR319C
YLR323C
YLR325C
YLR328W
YLR330W
YLR336C
YLR337C
YLR340W
YLR345W
YLR347C
YLR351C
YLR352W
YLR355C
YLR359W
YLR361C
YLR362W
YLR370C
YLR371W
YLR382C
YLR384C
YLR386W
YLR390W-A
YLR393W
YLR396C
YLR397C
YLR399C
YLR401C
YLR405W
YLR407W
YLR409C
YLR410W
YLR417W
YLR418C
YLR419W
YLR420W
YLR421C
YLR422W
YLR423C
YLR424W
YLR425W
YLR429W
YLR435W
YLR438C-A
YLR439W
YLR440C
YLR447C
YLR452C
YLR459W
YML004C
YML009C
YML010W
YML012W
YML014W
YML015C
YML021C
YML025C
YML030W
YML031W
YML035C
YML036W
YML038C
YML041C
YML042W
YML048W
YML049C
YML050W
YML055W
YML059C
YML060W
YML064C
YML065W
YML067C
YML069W
YML071C
YML076C
YML077W
YML080W
YML081C-A
YML085C
YML086C
YML092C
YML093W
YML094W
YML095C
YML096W
YML098W
YML102W
YML103C
YML104C
YML105C
YML110C
YML114C
YML121W
YML125C
YML126C
YML127W
YML128C
YML130C
YMR001C
YMR002W
YMR004W
YMR005W
YMR009W
YMR010W
YMR012W
YMR013C
YMR014W
YMR021C
YMR022W
YMR023C
YMR024W
YMR026C
YMR027W
YMR028W
YMR033W
YMR035W
YMR036C
YMR038C
YMR039C
YMR041C
YMR048W
YMR049C
YMR055C
YMR059W
YMR060C
YMR061W
YMR062C
YMR065W
YMR068W
YMR071C
YMR074C
YMR075W
YMR076C
YMR077C
YMR078C
YMR092C
YMR093W
YMR097C
YMR098C
YMR099C
YMR100W
YMR106C
YMR108W
YMR113W
YMR116C
YMR119W
YMR123W
YMR125W
YMR126C
YMR127C
YMR128W
YMR129W
YMR132C
YMR135C
YMR138W
YMR139W
YMR149W
YMR150C
YMR154C
YMR158W
YMR165C
YMR166C
YMR167W
YMR171C
YMR185W
YMR188C
YMR193W
YMR197C
YMR200W
YMR201C
YMR203W
YMR208W
YMR211W
YMR212C
YMR217W
YMR218C
YMR220W
YMR223W
YMR224C
YMR225C
YMR227C
YMR228W
YMR229C
YMR231W
YMR232W
YMR235C
YMR236W
YMR240C
YMR241W
YMR243C
YMR244C-A
YMR247C
YMR259C
YMR260C
YMR262W
YMR263W
YMR268C
YMR269W
YMR274C
YMR276W
YMR277W
YMR278W
YMR281W
YMR286W
YMR287C
YMR288W
YMR289W
YMR290C
YMR292W
YMR293C
YMR296C
YMR300C
YMR301C
YMR302C
YMR309C
YMR310C
YMR312W
YMR313C
YMR314W
YMR315W
YNL005C
YNL006W
YNL007C
YNL010W
YNL021W
YNL022C
YNL023C
YNL025C
YNL032W
YNL035C
YNL036W
YNL037C
YNL039W
YNL041C
YNL048W
YNL051W
YNL052W
YNL053W
YNL054W
YNL055C
YNL056W
YNL059C
YNL061W
YNL062C
YNL063W
YNL071W
YNL072W
YNL075W
YNL080C
YNL081C
YNL082W
YNL084C
YNL085W
YNL088W
YNL090W
YNL091W
YNL094W
YNL097C
YNL099C
YNL102W
YNL107W
YNL110C
YNL112W
YNL113W
YNL118C
YNL119W
YNL124W
YNL126W
YNL127W
YNL128W
YNL129W
YNL131W
YNL132W
YNL135C
YNL137C
YNL138W
YNL139C
YNL147W
YNL148C
YNL151C
YNL152W
YNL153C
YNL154C
YNL156C
YNL161W
YNL163C
YNL167C
YNL169C
YNL172W
YNL175C
YNL177C
YNL178W
YNL181W
YNL182C
YNL185C
YNL186W
YNL189W
YNL191W
YNL197C
YNL200C
YNL201C
YNL206C
YNL207W
YNL211C
YNL212W
YNL215W
YNL217W
YNL219C
YNL220W
YNL221C
YNL222W
YNL223W
YNL224C
YNL230C
YNL232W
YNL233W
YNL236W
YNL238W
YNL240C
YNL241C
YNL242W
YNL247W
YNL248C
YNL250W
YNL251C
YNL252C
YNL253W
YNL256W
YNL259C
YNL260C
YNL261W
YNL262W
YNL263C
YNL265C
YNL267W
YNL272C
YNL273W
YNL279W
YNL280C
YNL287W
YNL288W
YNL289W
YNL290W
YNL291C
YNL292W
YNL293W
YNL297C
YNL306W
YNL308C
YNL310C
YNL312W
YNL313C
YNL315C
YNL316C
YNL317W
YNL320W
YNL321W
YNL325C
YNL326C
YNL328C
YNL329C
YNL330C
YNR003C
YNR006W
YNR007C
YNR008W
YNR012W
YNR013C
YNR015W
YNR016C
YNR017W
YNR020C
YNR021W
YNR030W
YNR032C-A
YNR032W
YNR033W
YNR035C
YNR036C
YNR037C
YNR038W
YNR039C
YNR040W
YNR041C
YNR043W
YNR046W
YNR050C
YNR051C
YNR052C
YNR053C
YNR054C
YOL001W
YOL003C
YOL005C
YOL008W
YOL009C
YOL010W
YOL012C
YOL018C
YOL021C
YOL022C
YOL023W
YOL026C
YOL030W
YOL031C
YOL032W
YOL033W
YOL038W
YOL040C
YOL041C
YOL043C
YOL049W
YOL052C
YOL057W
YOL060C
YOL062C
YOL064C
YOL065C
YOL067C
YOL071W
YOL072W
YOL073C
YOL076W
YOL077C
YOL078W
YOL087C
YOL090W
YOL093W
YOL094C
YOL096C
YOL097C
YOL098C
YOL102C
YOL107W
YOL108C
YOL110W
YOL114C
YOL121C
YOL122C
YOL124C
YOL125W
YOL127W
YOL129W
YOL132W
YOL133W
YOL135C
YOL138C
YOL142W
YOL143C
YOL144W
YOL145C
YOL146W
YOL147C
YOL148C
YOL149W
YOR001W
YOR002W
YOR004W
YOR006C
YOR014W
YOR017W
YOR020C
YOR021C
YOR023C
YOR033C
YOR035C
YOR037W
YOR039W
YOR042W
YOR046C
YOR048C
YOR051C
YOR052C
YOR056C
YOR057W
YOR058C
YOR063W
YOR064C
YOR065W
YOR067C
YOR074C
YOR075W
YOR077W
YOR079C
YOR085W
YOR086C
YOR090C
YOR091W
YOR093C
YOR095C
YOR096W
YOR100C
YOR103C
YOR104W
YOR111W
YOR112W
YOR115C
YOR116C
YOR117W
YOR118W
YOR119C
YOR122C
YOR123C
YOR124C
YOR125C
YOR128C
YOR132W
YOR136W
YOR140W
YOR141C
YOR143C
YOR144C
YOR145C
YOR149C
YOR150W
YOR151C
YOR155C
YOR157C
YOR158W
YOR159C
YOR160W
YOR161C
YOR163W
YOR164C
YOR165W
YOR166C
YOR168W
YOR174W
YOR175C
YOR176W
YOR181W
YOR184W
YOR194C
YOR196C
YOR197W
YOR198C
YOR201C
YOR202W
YOR206W
YOR207C
YOR209C
YOR210W
YOR211C
YOR212W
YOR216C
YOR217W
YOR223W
YOR224C
YOR232W
YOR236W
YOR241W
YOR242C
YOR243C
YOR244W
YOR245C
YOR249C
YOR250C
YOR251C
YOR252W
YOR253W
YOR257W
YOR258W
YOR259C
YOR260W
YOR262W
YOR265W
YOR269W
YOR271C
YOR275C
YOR278W
YOR281C
YOR283W
YOR287C
YOR288C
YOR291W
YOR294W
YOR296W
YOR298C-A
YOR301W
YOR303W
YOR304W
YOR305W
YOR307C
YOR310C
YOR323C
YOR329C
YOR332W
YOR334W
YOR335C
YOR336W
YOR340C
YOR341W
YOR346W
YOR349W
YOR356W
YOR359W
YOR360C
YOR361C
YOR362C
YOR367W
YOR368W
YOR369C
YOR370C
YPL001W
YPL002C
YPL003W
YPL006W
YPL008W
YPL009C
YPL010W
YPL011C
YPL012W
YPL013C
YPL016W
YPL022W
YPL023C
YPL029W
YPL030W
YPL031C
YPL034W
YPL037C
YPL040C
YPL041C
YPL042C
YPL043W
YPL045W
YPL046C
YPL054W
YPL059W
YPL060W
YPL063W
YPL065W
YPL069C
YPL072W
YPL076W
YPL078C
YPL082C
YPL083C
YPL084W
YPL085W
YPL086C
YPL091W
YPL093W
YPL094C
YPL096W
YPL097W
YPL098C
YPL101W
YPL103C
YPL104W
YPL106C
YPL107W
YPL110C
YPL113C
YPL115C
YPL116W
YPL117C
YPL118W
YPL120W
YPL122C
YPL125W
YPL126W
YPL128C
YPL131W
YPL132W
YPL133C
YPL138C
YPL146C
YPL147W
YPL149W
YPL150W
YPL152W
YPL153C
YPL155C
YPL157W
YPL160W
YPL162C
YPL164C
YPL167C
YPL169C
YPL172C
YPL173W
YPL174C
YPL178W
YPL181W
YPL188W
YPL190C
YPL195W
YPL196W
YPL204W
YPL206C
YPL208W
YPL209C
YPL210C
YPL211W
YPL212C
YPL213W
YPL214C
YPL215W
YPL217C
YPL222W
YPL225W
YPL226W
YPL227C
YPL233W
YPL234C
YPL235W
YPL237W
YPL239W
YPL242C
YPL243W
YPL244C
YPL246C
YPL247C
YPL252C
YPL254W
YPL260W
YPL263C
YPL266W
YPL268W
YPR004C
YPR008W
YPR010C
YPR016C
YPR019W
YPR020W
YPR023C
YPR024W
YPR025C
YPR026W
YPR029C
YPR031W
YPR033C
YPR035W
YPR036W
YPR037C
YPR040W
YPR041W
YPR045C
YPR047W
YPR048W
YPR049C
YPR051W
YPR052C
YPR055W
YPR056W
YPR060C
YPR061C
YPR062W
YPR063C
YPR066W
YPR067W
YPR073C
YPR079W
YPR082C
YPR085C
YPR088C
YPR089W
YPR091C
YPR093C
YPR094W
YPR097W
YPR098C
YPR100W
YPR102C
YPR103W
YPR104C
YPR105C
YPR108W
YPR110C
YPR113W
YPR118W
YPR129W
YPR131C
YPR133C
YPR135W
YPR137W
YPR139C
YPR140W
YPR143W
YPR144C
YPR155C
YPR160W
YPR161C
YPR162C
YPR166C
YPR167C
YPR168W
YPR169W
YPR173C
YPR175W
YPR176C
YPR179C
YPR180W
YPR183W
YPR185W
YPR186C
YPR187W
YPR189W
YPR190C
YPR191W
